# Supplementary material for: Ultraplexing: increasing the efficiency of long-read sequencing for hybrid assembly with k-mer-based multiplexing
Source: Genome Biol. 2020 Mar 14;21:68. doi: 10.1186/s13059-020-01974-9 (PMC7071681; doi:10.1186/s13059-020-01974-9)
Supplement: Supplementary file 1 — Additional file 1. Sample summary. Names, accessions and summary statistics of all utilized reference genomes. [file 13059_2020_1974_MOESM1_ESM.xlsx]

## Sheet: Multi-species_10
Genomes used for simulation
Bacterium	Accession	Name	Genome size	Calculated complexity	Number of repeats	Longest repeat	GC content	Published complexity
Enterococcus faecalis V583	GCF_000007785.1	ASM778v1	3218031	2	104	6170	0.375274	3
Enterococcus faecium DO	GCF_000174395.2	ASM17439v2	2698137	2	506	5461	0.38151	2
Escherichia coli str. K-12 substr. MG1655	GCF_000005845.2	ASM584v2	4641652	2	328	5463	0.507907	1
Klebsiella oxytoca strain CAV1374	GCF_001022195.1	ASM102219v1	6257473	2	2216	5817	0.557452	3
Klebsiella pneumoniae subsp. pneumoniae HS11286	GCF_000240185.1	ASM24018v2	5333942	2	221	5431	0.574848	1
Proteus mirabilis strain F0672	GCA_000069965.1	ASM6996v1	2571505	1	8	5821	0.599535	1
Serratia marcescens subsp. marcescens Db11	GCF_000513215.1	DB11	5113802	1	86	5614	0.595116	1
Staphylococcus aureus subsp. aureus NCTC 8325	GCF_000013425.1	ASM1342v1	2821361	1	78	5404	0.328683	1
Staphylococcus epidermis ATCC 12228	GCF_000007645.1	ASM764v1	2499279	2	254	5104	0.320952	1
Streptococcus pneumoniae R6	GCF_000007045.1	ASM704v1	2038615	2	104	6080	0.39716	3

## Sheet: Single-species_10-50
Genomes used for simulation
Bacterium	Accession	Name	Genome size	Calculated complexity	Number of repeats	Longest repeat	GC content
Staphylococcus aureus	GCF_000011265.1	ASM1126v1	2820462	1	76	5621	0.328296
Staphylococcus aureus	GCF_000011525.1	ASM1152v1	2799802	1	74	5604	0.328504
Staphylococcus aureus	GCF_000012045.1	ASM1204v1	2809422	1	94	5463	0.328175
Staphylococcus aureus	GCF_000013425.1	ASM1342v1	2865464	1	78	5404	0.328683
Staphylococcus aureus	GCF_000013465.1	ASM1346v1	2872769	1	79	5622	0.32751
Staphylococcus aureus	GCF_000017085.1	ASM1708v1	2872915	1	71	5622	0.327563
Staphylococcus aureus	GCF_000024585.1	ASM2458v1	2824404	1	98	5404	0.328376
Staphylococcus aureus	GCF_000025145.1	ASM2514v1	2821452	1	90	6766	0.328966
Staphylococcus aureus	GCF_000144955.1	ASM14495v1	2811435	1	85	5680	0.328069
Staphylococcus aureus	GCF_000237265.1	ASM23726v1	2750834	1	70	5215	0.329629
Staphylococcus aureus	GCF_000239235.1	ASM23923v1	2846546	1	86	5674	0.328765
Staphylococcus aureus	GCF_000245495.1	ASM24549v1	2692570	1	76	5403	0.328146
Staphylococcus aureus	GCF_000253135.1	ASM25313v1	2729540	1	84	5248	0.328576
Staphylococcus aureus	GCF_000296595.1	ASM29659v1	2782313	1	78	5123	0.329404
Staphylococcus aureus	GCF_000412775.1	ASM41277v1	2850503	1	72	6766	0.329531
Staphylococcus aureus	GCF_000463055.1	ASM46305v1	2751266	1	78	5336	0.327969
Staphylococcus aureus	GCF_000568455.1	ASM56845v1	2921008	1	87	5622	0.328018
Staphylococcus aureus	GCF_000695875.1	ASM69587v1	2872916	1	71	5622	0.327563
Staphylococcus aureus	GCF_000815045.1	ASM81504v1	2872768	1	79	5622	0.327502
Staphylococcus aureus	GCF_000815085.1	ASM81508v1	2872779	1	79	5622	0.3275
Staphylococcus aureus	GCF_000815125.1	ASM81512v1	2872764	1	79	5622	0.327504
Staphylococcus aureus	GCF_000815165.1	ASM81516v1	2872779	1	79	5622	0.327502
Staphylococcus aureus	GCF_000815205.1	ASM81520v1	2872781	1	79	5622	0.327501
Staphylococcus aureus	GCF_000815245.1	ASM81524v1	2872771	1	79	5622	0.327499
Staphylococcus aureus	GCF_000969225.1	ASM96922v1	2849811	1	66	6728	0.328766
Staphylococcus aureus	GCF_001021875.1	ASM102187v1	2896143	1	93	5622	0.328625
Staphylococcus aureus	GCF_001021895.1	ASM102189v1	2839253	1	86	5463	0.328124
Staphylococcus aureus	GCF_001027045.1	ASM102704v1	2725654	1	66	5857	0.328305
Staphylococcus aureus	GCF_001027105.1	ASM102710v1	2755072	1	92	5463	0.328594
Staphylococcus aureus	GCF_001045795.2	ASM104579v2	2840312	1	99	5677	0.328344
Staphylococcus aureus	GCF_001045995.2	ASM104599v2	2842022	1	93	5622	0.328031
Staphylococcus aureus	GCF_001183705.1	ASM118370v1	2918599	1	82	5462	0.328067
Staphylococcus aureus	GCF_001296985.1	ASM129698v1	2792802	1	76	5674	0.328762
Staphylococcus aureus	GCF_001457495.1	NCTC13435	2797452	1	92	5733	0.329035
Staphylococcus aureus	GCF_001465675.1	ASM146567v1	2769573	1	96	5797	0.329332
Staphylococcus aureus	GCF_001548415.1	ASM154841v1	2860370	1	76	6766	0.328939
Staphylococcus aureus	GCF_001594205.1	ASM159420v1	2664662	1	40	5547	0.329093
Staphylococcus aureus	GCF_001611365.1	ASM161136v1	2749822	1	48	5500	0.328201
Staphylococcus aureus	GCF_001611385.1	ASM161138v1	2749890	1	48	5500	0.328208
Staphylococcus aureus	GCF_001611425.1	ASM161142v1	2726196	1	96	5919	0.328919
Staphylococcus aureus	GCF_001656075.1	ASM165607v1	2742807	1	92	5724	0.328781
Staphylococcus aureus	GCF_001717725.1	ASM171772v2	2877915	1	81	5622	0.327841
Staphylococcus aureus	GCF_001717975.1	ASM171797v2	2856605	1	83	5622	0.327946
Staphylococcus aureus	GCF_001735655.2	ASM173565v2	2865166	1	82	5462	0.327946
Staphylococcus aureus	GCF_001879545.1	ASM187954v1	2719261	1	70	5454	0.328482
Staphylococcus aureus	GCF_001900185.1	ASM190018v1	2819767	1	76	5404	0.328581
Staphylococcus aureus	GCF_001956815.1	ASM195681v1	2904778	1	78	5622	0.327948
Staphylococcus aureus	GCF_001975005.1	ASM197500v1	2900381	1	98	6693	0.328848
Staphylococcus aureus	GCF_001986135.1	ASM198613v1	2809136	1	96	5453	0.328763
Staphylococcus aureus	GCF_002000565.1	ASM200056v1	2918010	1	74	5622	0.327853
Staphylococcus aureus	GCF_002000585.1	ASM200058v1	2918010	1	74	5622	0.327852
Staphylococcus aureus	GCF_002000605.1	ASM200060v1	2918010	1	74	5622	0.327853
Staphylococcus aureus	GCF_002000625.1	ASM200062v1	2876325	1	74	5622	0.327578
Staphylococcus aureus	GCF_002000645.1	ASM200064v1	2919720	1	74	5622	0.327838
Staphylococcus aureus	GCF_002000665.1	ASM200066v1	2919827	1	74	5622	0.327853
Staphylococcus aureus	GCF_002000685.1	ASM200068v1	2919910	1	74	5622	0.327854
Staphylococcus aureus	GCF_002000705.1	ASM200070v1	2919827	1	74	5622	0.327853
Staphylococcus aureus	GCF_002000725.1	ASM200072v1	2919826	1	74	5622	0.327853
Staphylococcus aureus	GCF_002000745.1	ASM200074v1	2919827	1	74	5622	0.327854
Staphylococcus aureus	GCF_002000765.1	ASM200076v1	2919828	1	74	5622	0.327854
Staphylococcus aureus	GCF_002000785.1	ASM200078v1	2915434	1	74	5622	0.327915
Staphylococcus aureus	GCF_002000805.1	ASM200080v1	2919720	1	74	5622	0.327837
Staphylococcus aureus	GCF_002000825.1	ASM200082v1	2915433	1	74	5622	0.327915
Staphylococcus aureus	GCF_002000845.1	ASM200084v1	2915433	1	74	5622	0.327916
Staphylococcus aureus	GCF_002000865.1	ASM200086v1	2919910	1	74	5622	0.327854
Staphylococcus aureus	GCF_002025125.1	ASM202512v1	2802697	1	98	5465	0.329485
Staphylococcus aureus	GCF_002085525.1	ASM208552v1	2874399	1	85	5622	0.327841
Staphylococcus aureus	GCF_002088995.1	ASM208899v1	2878854	1	85	5622	0.327812
Staphylococcus aureus	GCF_002204575.1	ASM220457v1	2833430	1	100	6075	0.330087
Staphylococcus aureus	GCF_002386245.1	ASM238624v1	2769588	1	92	5460	0.328342
Staphylococcus aureus	GCF_002633765.1	ASM263376v1	2676924	1	74	5540	0.32939
Staphylococcus aureus	GCF_002633825.1	ASM263382v1	2748822	1	70	5454	0.328458
Staphylococcus aureus	GCF_002633865.1	ASM263386v1	2730395	1	98	5464	0.328952
Staphylococcus aureus	GCF_002786465.1	ASM278646v1	2848525	1	89	5622	0.328603
Staphylococcus aureus	GCF_002795285.1	ASM279528v1	2811886	1	48	5656	0.327948
Staphylococcus aureus	GCF_002850395.1	ASM285039v1	2729453	1	2	1720	0.327222
Staphylococcus aureus	GCF_002850415.1	ASM285041v1	2731897	1	10	1720	0.327257
Staphylococcus aureus	GCF_900096745.1	AUS0325	2771577	1	98	5446	0.328925
Staphylococcus aureus	GCF_000009005.1	ASM900v1	2742531	2	113	5291	0.327787
Staphylococcus aureus	GCF_000009645.1	ASM964v1	2814816	2	124	6733	0.328435
Staphylococcus aureus	GCF_000009665.1	ASM966v1	2878529	2	140	6733	0.328778
Staphylococcus aureus	GCF_000010445.1	ASM1044v1	2880168	2	140	6733	0.328777
Staphylococcus aureus	GCF_000011505.1	ASM1150v1	2902619	2	208	6733	0.328072
Staphylococcus aureus	GCF_000027045.1	ASM2704v1	3043210	2	152	6842	0.327814
Staphylococcus aureus	GCF_000159535.2	ASM15953v2	2802675	2	144	5499	0.328749
Staphylococcus aureus	GCF_000160335.2	ASM16033v2	2756919	2	148	5213	0.328087
Staphylococcus aureus	GCF_000210315.1	ASM21031v1	2832478	2	106	5985	0.329163
Staphylococcus aureus	GCF_000237125.1	ASM23712v1	2788636	2	174	5458	0.328543
Staphylococcus aureus	GCF_000284535.1	ASM28453v1	2832299	2	186	5578	0.328342
Staphylococcus aureus	GCF_000382965.1	ASM38296v1	2759835	2	120	6554	0.3285
Staphylococcus aureus	GCF_000382985.1	ASM38298v1	2759457	2	120	6554	0.328506
Staphylococcus aureus	GCF_000383005.1	ASM38300v1	2759328	2	116	6554	0.32852
Staphylococcus aureus	GCF_000418345.1	ASM41834v1	2980548	2	244	6759	0.32915
Staphylococcus aureus	GCF_000462955.1	ASM46295v1	2736560	2	230	5398	0.327833
Staphylococcus aureus	GCF_000470845.1	ASM47084v1	2789538	2	164	5458	0.328527
Staphylococcus aureus	GCF_000470865.1	ASM47086v1	2728308	2	176	5458	0.328585
Staphylococcus aureus	GCF_000485885.1	ASM48588v1	2987966	2	268	6734	0.328359
Staphylococcus aureus	GCF_000597965.1	ASM59796v1	2764699	2	110	5464	0.329187
Staphylococcus aureus	GCF_000695215.1	ASM69521v1	2846320	2	187	5578	0.328145
Staphylococcus aureus	GCF_000737615.1	ASM73761v1	2833899	2	174	5457	0.32922
Staphylococcus aureus	GCF_000746505.1	ASM74650v1	2955646	2	357	5622	0.328608
Staphylococcus aureus	GCF_000756205.1	ASM75620v1	2778854	2	106	5359	0.328772
Staphylococcus aureus	GCF_000828035.1	ASM82803v1	2860508	2	151	5499	0.328471
Staphylococcus aureus	GCF_000953255.1	Staphylococcus Aureus_Sa_ILRI_217	2874302	2	246	5272	0.328798
Staphylococcus aureus	GCF_000967325.1	ASM96732v1	2759510	2	120	6554	0.328509
Staphylococcus aureus	GCF_000967345.1	ASM96734v1	2759512	2	120	6554	0.328511
Staphylococcus aureus	GCF_000967365.1	ASM96736v1	2759883	2	120	6554	0.328501
Staphylococcus aureus	GCF_000967385.1	ASM96738v1	2759473	2	118	6554	0.328518
Staphylococcus aureus	GCF_000967405.1	ASM96740v1	2759263	2	116	6554	0.328521
Staphylococcus aureus	GCF_001278745.1	ASM127874v1	2798705	2	130	5462	0.328856
Staphylococcus aureus	GCF_001281145.1	ASM128114v1	2783537	2	142	5374	0.329005
Staphylococcus aureus	GCF_001307235.1	ASM130723v1	2846866	2	133	5543	0.328704
Staphylococcus aureus	GCF_001465635.1	ASM146563v1	2777077	2	116	5797	0.32953
Staphylococcus aureus	GCF_001515665.1	ASM151566v1	2987124	2	382	6766	0.329084
Staphylococcus aureus	GCF_001515685.1	ASM151568v1	2998480	2	480	6759	0.329106
Staphylococcus aureus	GCF_001515705.1	ASM151570v1	2988028	2	416	6760	0.329002
Staphylococcus aureus	GCF_001515765.1	ASM151576v1	2976370	2	512	6782	0.328937
Staphylococcus aureus	GCF_001548295.1	ASM154829v1	2775733	2	168	5234	0.328763
Staphylococcus aureus	GCF_001549655.1	ASM154965v1	2770164	2	264	5582	0.328285
Staphylococcus aureus	GCF_001549675.1	ASM154967v1	2770164	2	264	5582	0.328285
Staphylococcus aureus	GCF_001558795.1	ASM155879v1	2801188	2	128	5402	0.328857
Staphylococcus aureus	GCF_001580495.1	ASM158049v1	2815416	2	128	6393	0.328642
Staphylococcus aureus	GCF_001611325.1	ASM161132v1	2679642	2	116	5924	0.328664
Staphylococcus aureus	GCF_001611345.1	ASM161134v1	2678881	2	118	5600	0.328642
Staphylococcus aureus	GCF_001611405.1	ASM161140v1	2726242	2	104	5706	0.328925
Staphylococcus aureus	GCF_001618305.1	ASM161830v1	2786116	2	104	5223	0.328566
Staphylococcus aureus	GCF_001640885.1	ASM164088v1	2848095	2	128	6759	0.328435
Staphylococcus aureus	GCF_001640905.1	ASM164090v1	2955147	2	678	6708	0.329598
Staphylococcus aureus	GCF_001640925.1	ASM164092v1	2910941	2	648	6708	0.329326
Staphylococcus aureus	GCF_001656045.1	ASM165604v1	2796894	2	111	5429	0.328828
Staphylococcus aureus	GCF_001725965.1	ASM172596v1	2903376	2	116	6733	0.329226
Staphylococcus aureus	GCF_001880265.1	ASM188026v1	2771849	2	190	5499	0.329
Staphylococcus aureus	GCF_001887075.1	ASM188707v1	2831848	2	108	5798	0.330053
Staphylococcus aureus	GCF_001956755.1	ASM195675v1	2804759	2	104	5214	0.329127
Staphylococcus aureus	GCF_001975045.1	ASM197504v1	2835307	2	108	6733	0.329176
Staphylococcus aureus	GCF_002025145.1	ASM202514v1	2772993	2	133	5231	0.328776
Staphylococcus aureus	GCF_002140115.1	ASM214011v1	2798022	2	118	5455	0.32888
Staphylococcus aureus	GCF_002202075.1	ASM220207v1	2778859	2	106	5359	0.328772
Staphylococcus aureus	GCF_002204555.1	ASM220455v1	2861508	2	142	5506	0.329144
Staphylococcus aureus	GCF_002209325.1	ASM220932v1	2807171	2	242	5562	0.328385
Staphylococcus aureus	GCF_002214665.1	ASM221466v1	2760844	2	126	5417	0.328352
Staphylococcus aureus	GCF_002355355.1	ASM235535v1	2897106	2	441	5463	0.328733
Staphylococcus aureus	GCF_002356675.1	ASM235667v1	2808921	2	104	6874	0.327797
Staphylococcus aureus	GCF_002633785.1	ASM263378v1	2857060	2	198	5358	0.32849
Staphylococcus aureus	GCF_002633805.1	ASM263380v1	2786129	2	144	5464	0.328859
Staphylococcus aureus	GCF_002633845.1	ASM263384v1	2758960	2	194	5501	0.328963
Staphylococcus aureus	GCF_002786535.1	ASM278653v1	2762859	2	230	5552	0.32839
Staphylococcus aureus	GCF_002803885.1	ASM280388v1	2763876	2	118	5460	0.327874
Staphylococcus aureus	GCF_900004855.1	BB155	2778079	2	194	5476	0.328484
Staphylococcus aureus	GCF_900017775.1	NZAK3	2831681	2	110	5404	0.328044
Staphylococcus aureus	GCF_900129335.1	PP_HGAG_QV30_2SC_T4	2794437	2	101	5463	0.328162
Staphylococcus aureus	GCF_000009585.1	ASM958v1	2872582	3	93	38216	0.329221
Staphylococcus aureus	GCF_000010465.1	ASM1046v1	2878897	3	97	20369	0.328883
Staphylococcus aureus	GCF_000016805.1	ASM1680v1	2906700	3	130	7023	0.329494
Staphylococcus aureus	GCF_000017125.1	ASM1712v1	2906507	3	132	7023	0.329507
Staphylococcus aureus	GCF_000145595.1	ASM14559v1	2924344	3	390	9265	0.328872
Staphylococcus aureus	GCF_000189455.2	ASM18945v3	2791410	3	34	15310	0.328315
Staphylococcus aureus	GCF_000204665.1	ASM20466v1	2913900	3	524	8323	0.328028
Staphylococcus aureus	GCF_000452385.2	ASM45238v2	2820837	3	174	16177	0.329294
Staphylococcus aureus	GCF_000626615.1	ASM62661v1	2823087	3	100	13039	0.328166
Staphylococcus aureus	GCF_000769575.1	ASM76957v1	3046210	3	720	9217	0.329464
Staphylococcus aureus	GCF_000772025.1	ASM77202v1	2886017	3	266	11666	0.32837
Staphylococcus aureus	GCF_001046095.2	ASM104609v2	2830976	3	81	20807	0.328583
Staphylococcus aureus	GCF_001298325.2	ASM129832v2	2885865	3	326	30401	0.328539
Staphylococcus aureus	GCF_001444345.1	ASM144434v1	2803594	3	126	9125	0.328144
Staphylococcus aureus	GCF_001456215.1	ASM145621v1	2709797	3	208	42201	0.328944
Staphylococcus aureus	GCF_001465755.1	ASM146575v1	2894543	3	84	26911	0.329886
Staphylococcus aureus	GCF_001515745.1	ASM151574v1	3046545	3	688	9222	0.329448
Staphylococcus aureus	GCF_001580515.1	ASM158051v1	2898306	3	89	17706	0.327678
Staphylococcus aureus	GCF_001641025.1	ASM164102v1	3085555	3	174	15708	0.328118
Staphylococcus aureus	GCF_002089035.1	ASM208903v1	2745528	3	102	22668	0.329458
Staphylococcus aureus	GCF_002089055.1	ASM208905v1	2784749	3	102	23982	0.329374
Staphylococcus aureus	GCF_002089075.1	ASM208907v1	2832144	3	92	25166	0.329235
Staphylococcus aureus	GCF_002089095.1	ASM208909v1	2813235	3	96	23070	0.329214
Staphylococcus aureus	GCF_002089115.1	ASM208911v1	2819047	3	118	20172	0.33001
Staphylococcus aureus	GCF_002097595.1	ASM209759v1	3050062	3	130	11115	0.327894
Staphylococcus aureus	GCF_002202095.1	ASM220209v1	2792213	3	108	13365	0.328635
Staphylococcus aureus	GCF_002310395.1	ASM231039v1	2878897	3	97	20369	0.328883
Staphylococcus aureus	GCF_002310435.1	ASM231043v1	2878897	3	97	20369	0.328882
Staphylococcus aureus	GCF_002442975.1	ASM244297v1	2831958	3	265	11564	0.328985
Staphylococcus aureus	GCF_900092595.1	SaNewman_UoM	2878896	3	97	20369	0.328876
Staphylococcus aureus

## Sheet: Single-species_10-50  plus plasmids
Genomes used for simulation
Bacterium	Accession	Name	Genome size	Calculated complexity	Number of repeats	Longest repeat	GC content (genome)	GC content (plasmids)	GC content (plasmids)	GC content (plasmids)	GC content (plasmids)	GC content (plasmids)	GC content (plasmids)	GC content (plasmids)	GC content (plasmids)	GC content (plasmids)	GC content (plasmids)
Staphylococcus aureus	GCA_000011525.1	ASM1152v1	2820454	1	74	5604	0.328504	0.283653
Staphylococcus aureus	GCA_000012045.1	ASM1204v1	2813862	1	94	5463	0.328175	0.30045
Staphylococcus aureus	GCA_000017085.1	ASM1708v1	2903081	1	89	5622	0.327563	0.28736	0.305166
Staphylococcus aureus	GCA_000024585.1	ASM2458v1	2847542	1	98	5404	0.328376	0.28958	0.355756	0.300676
Staphylococcus aureus	GCA_000144955.1	ASM14495v1	2832165	1	85	5680	0.328069	0.283599
Staphylococcus aureus	GCA_000237265.1	ASM23726v1	2753827	1	70	5215	0.329629	0.291012
Staphylococcus aureus	GCA_000253135.1	ASM25313v1	2759052	1	84	5248	0.328576	0.30656	0.271681
Staphylococcus aureus	GCA_000412775.1	ASM41277v1	2875156	1	72	6766	0.329531	0.286659
Staphylococcus aureus	GCA_000463055.1	ASM46305v1	2757070	1	78	5336	0.327969	0.295318	0.308252
Staphylococcus aureus	GCA_001018645.2	ASM101864v2	2809993	1	74	5604	0.328498	0.299631	0.270751	0.275685
Staphylococcus aureus	GCA_001018735.2	ASM101873v2	2725742	1	93	5463	0.328391	0.335385
Staphylococcus aureus	GCA_001019205.2	ASM101920v2	2847351	1	79	5464	0.328928	0.259418	0.309606	0.280586
Staphylococcus aureus	GCA_001019275.2	ASM101927v2	2729076	1	91	5463	0.328364	0.284002
Staphylococcus aureus	GCA_001021875.1	ASM102187v1	2916552	1	93	5622	0.328625	0.280905
Staphylococcus aureus	GCA_001021895.1	ASM102189v1	2864278	1	90	5463	0.328124	0.284436
Staphylococcus aureus	GCA_001027045.1	ASM102704v1	2743559	1	66	5857	0.328305	0.280592
Staphylococcus aureus	GCA_001027105.1	ASM102710v1	2782562	1	94	5463	0.328594	0.306912
Staphylococcus aureus	GCA_001183725.2	ASM118372v2	2929153	1	94	5462	0.327955	0.295357	0.292138
Staphylococcus aureus	GCA_001457495.1	NCTC13435	2809171	1	98	5733	0.329035	0.301003	0.309862
Staphylococcus aureus	GCA_001465675.1	ASM146567v1	2771015	1	96	5797	0.329332	0.355062
Staphylococcus aureus	GCA_001611365.1	ASM161136v1	2767129	1	48	5500	0.328201	0.283816
Staphylococcus aureus	GCA_001611385.1	ASM161138v1	2767197	1	48	5500	0.328208	0.283816
Staphylococcus aureus	GCA_001611425.1	ASM161142v1	2746829	1	96	5919	0.328919	0.283866
Staphylococcus aureus	GCA_001717705.2	ASM171770v2	2929118	1	94	5462	0.327959	0.295293	0.292138
Staphylococcus aureus	GCA_001717725.2	ASM171772v2	2904982	1	93	5622	0.327841	0.30539
Staphylococcus aureus	GCA_001717975.3	ASM171797v3	2892531	1	95	5622	0.327946	0.292407	0.306001
Staphylococcus aureus	GCA_001735655.2	ASM173565v2	2929940	1	94	5462	0.327946	0.292138	0.295456
Staphylococcus aureus	GCA_001986135.1	ASM198613v1	2839706	1	96	5453	0.328763	0.283716	0.308128	0.309306	0.307038
Staphylococcus aureus	GCA_002000565.1	ASM200056v1	2953985	1	86	5622	0.327853	0.28736	0.306774	0.308128	0.316125
Staphylococcus aureus	GCA_002000585.1	ASM200058v1	2953985	1	86	5622	0.327852	0.28736	0.306774	0.308128	0.316125
Staphylococcus aureus	GCA_002000605.1	ASM200060v1	2953985	1	86	5622	0.327853	0.28736	0.306813	0.308128	0.316125
Staphylococcus aureus	GCA_002000625.1	ASM200062v1	2903423	1	92	5622	0.327578	0.305299
Staphylococcus aureus	GCA_002000645.1	ASM200064v1	2949913	1	92	5622	0.327838	0.28736	0.305342
Staphylococcus aureus	GCA_002000665.1	ASM200066v1	2950020	1	92	5622	0.327853	0.28736	0.305305
Staphylococcus aureus	GCA_002000685.1	ASM200068v1	2985088	1	92	5622	0.327854	0.305299	0.308075	0.304177	0.274067
Staphylococcus aureus	GCA_002000705.1	ASM200070v1	2950020	1	92	5622	0.327853	0.28736	0.305305
Staphylococcus aureus	GCA_002000725.1	ASM200072v1	2950019	1	92	5622	0.327853	0.28736	0.305305
Staphylococcus aureus	GCA_002000745.1	ASM200074v1	2950020	1	92	5622	0.327854	0.28736	0.305305
Staphylococcus aureus	GCA_002000765.1	ASM200076v1	2950021	1	92	5622	0.327854	0.28736	0.305305
Staphylococcus aureus	GCA_002000785.1	ASM200078v1	2945638	1	92	5622	0.327915	0.28736	0.305366
Staphylococcus aureus	GCA_002000805.1	ASM200080v1	2949913	1	92	5622	0.327837	0.28736	0.305342
Staphylococcus aureus	GCA_002000825.1	ASM200082v1	2945637	1	92	5622	0.327915	0.28736	0.305366
Staphylococcus aureus	GCA_002000845.1	ASM200084v1	2945637	1	92	5622	0.327916	0.28736	0.305366
Staphylococcus aureus	GCA_002000865.1	ASM200086v1	2985088	1	92	5622	0.327854	0.305299	0.308075	0.304177	0.274067
Staphylococcus aureus	GCA_002633825.1	ASM263382v1	2769475	1	70	5454	0.328458	0.283784
Staphylococcus aureus	GCA_002633865.1	ASM263386v1	2757659	1	98	5464	0.328952	0.27175
Staphylococcus aureus	GCA_002795285.1	ASM279528v1	2832530	1	48	5656	0.327948	0.283763
Staphylococcus aureus	GCA_003010475.1	ASM301047v1	2809023	1	8	1339	0.326807	0.282745	0.338917	0.30565	0.386677	0.369466	0.278759	0.304224	0.307656	0.325622	0.306773
Staphylococcus aureus	GCA_003073635.1	ASM307363v1	2810799	1	70	5529	0.329475	0.286497
Staphylococcus aureus	GCA_003073755.1	ASM307375v1	2814047	1	66	5496	0.329449	0.283695
Staphylococcus aureus	GCA_003193765.1	ASM319376v1	2833993	1	64	5723	0.329697	0.307078	0.304418
Staphylococcus aureus	GCA_003193965.1	ASM319396v1	2924940	1	95	5459	0.328143	0.305435
Staphylococcus aureus	GCA_003354885.1	ASM335488v1	2830806	1	93	5677	0.328528	0.273316
Staphylococcus aureus	GCA_003425835.1	ASM342583v1	2841780	1	88	5463	0.328099	0.283168	0.345972
Staphylococcus aureus	GCA_003425885.1	ASM342588v1	2840232	1	86	5464	0.328098	0.280852	0.345972
Staphylococcus aureus	GCA_003573835.1	ASM357383v1	2885609	1	80	6688	0.328742	0.286036
Staphylococcus aureus	GCA_003595405.1	ASM359540v1	2949899	1	92	5622	0.327837	0.28736	0.305342
Staphylococcus aureus	GCA_003595425.1	ASM359542v1	2953985	1	86	5622	0.327853	0.28736	0.306774	0.308128	0.316125
Staphylococcus aureus	GCA_003595445.1	ASM359544v1	2953985	1	86	5622	0.327853	0.28736	0.306774	0.308128	0.316125
Staphylococcus aureus	GCA_003595465.1	ASM359546v1	2949912	1	92	5622	0.327837	0.28736	0.305342
Staphylococcus aureus	GCA_003595485.1	ASM359548v1	2948930	1	91	5403	0.327848	0.28768	0.303233
Staphylococcus aureus	GCA_003595505.1	ASM359550v1	2953985	1	86	5622	0.327852	0.28736	0.306774	0.308128	0.316125
Staphylococcus aureus	GCA_003609855.1	ASM360985v1	2767317	1	89	5410	0.329579	0.300566
Staphylococcus aureus	GCA_000009645.1	ASM964v1	2839469	2	124	6733	0.328435	0.286983
Staphylococcus aureus	GCA_000009665.1	ASM966v1	2903636	2	154	6733	0.328778	0.289322
Staphylococcus aureus	GCA_000013465.1	ASM1346v1	2917469	2	107	5622	0.32751	0.28736	0.300068	0.286676
Staphylococcus aureus	GCA_000027045.1	ASM2704v1	3075806	2	178	6842	0.327814	0.328781	0.289937
Staphylococcus aureus	GCA_000159535.2	ASM15953v2	2827166	2	144	5499	0.281981	0.328749
Staphylococcus aureus	GCA_000160335.2	ASM16033v2	2777368	2	150	5213	0.350237	0.328087
Staphylococcus aureus	GCA_000239235.1	ASM23923v1	2868863	2	106	5674	0.328765	0.290586
Staphylococcus aureus	GCA_000382965.1	ASM38296v1	2790688	2	122	6554	0.3285	0.321427
Staphylococcus aureus	GCA_000382985.1	ASM38298v1	2796742	2	132	6554	0.328506	0.286576
Staphylococcus aureus	GCA_000383005.1	ASM38300v1	2783086	2	116	6554	0.32852	0.293375
Staphylococcus aureus	GCA_000418345.1	ASM41834v1	2983456	2	244	6759	0.32915	0.294017
Staphylococcus aureus	GCA_000568455.1	ASM56845v1	2951201	2	105	5622	0.328018	0.305379	0.28736
Staphylococcus aureus	GCA_000597965.1	ASM59796v1	2787689	2	110	5464	0.329187	0.272553
Staphylococcus aureus	GCA_000746505.1	ASM74650v1	2988052	2	435	5622	0.328608	0.294945
Staphylococcus aureus	GCA_000756205.1	ASM75620v1	2806345	2	126	5359	0.328772	0.306864
Staphylococcus aureus	GCA_000967325.1	ASM96732v1	2790364	2	122	6554	0.328509	0.321385
Staphylococcus aureus	GCA_000967345.1	ASM96734v1	2790366	2	122	6554	0.328511	0.321385
Staphylococcus aureus	GCA_000967365.1	ASM96736v1	2792067	2	124	6554	0.328501	0.32308
Staphylococcus aureus	GCA_000967385.1	ASM96738v1	2792173	2	120	6554	0.328518	0.322875
Staphylococcus aureus	GCA_000967405.1	ASM96740v1	2783022	2	116	6554	0.328521	0.29332
Staphylococcus aureus	GCA_001019495.2	ASM101949v2	2889330	2	144	6733	0.328776	0.285543
Staphylococcus aureus	GCA_001045795.2	ASM104579v2	2865366	2	103	5677	0.328344	0.284705
Staphylococcus aureus	GCA_001183705.3	ASM118370v3	2948297	2	102	5462	0.328086	0.292138	0.305439
Staphylococcus aureus	GCA_001281145.1	ASM128114v1	2810810	2	142	5374	0.329005	0.271734
Staphylococcus aureus	GCA_001296985.1	ASM129698v1	2824170	2	106	5674	0.328762	0.296003	0.308128
Staphylococcus aureus	GCA_001307235.1	ASM130723v1	2889613	2	135	5543	0.328704	0.301448
Staphylococcus aureus	GCA_001465635.1	ASM146563v1	2782487	2	116	5797	0.32953	0.311177	0.292651
Staphylococcus aureus	GCA_001515665.1	ASM151566v1	2990027	2	382	6766	0.329084	0.294523
Staphylococcus aureus	GCA_001515685.1	ASM151568v1	3001237	2	480	6759	0.329106	0.295974
Staphylococcus aureus	GCA_001515705.1	ASM151570v1	2990923	2	416	6760	0.329002	0.294301
Staphylococcus aureus	GCA_001548295.1	ASM154829v1	2803223	2	172	5234	0.328763	0.306839
Staphylococcus aureus	GCA_001548415.1	ASM154841v1	2916350	2	136	6766	0.328939	0.295159
Staphylococcus aureus	GCA_001558795.2	ASM155879v2	2839176	2	132	5402	0.328858	0.280384
Staphylococcus aureus	GCA_001611325.1	ASM161132v1	2700362	2	116	5924	0.328664	0.283687
Staphylococcus aureus	GCA_001611405.1	ASM161140v1	2746875	2	104	5706	0.328925	0.283914
Staphylococcus aureus	GCA_001618305.1	ASM161830v1	2793465	2	104	5223	0.328566	0.334428	0.310535
Staphylococcus aureus	GCA_001640905.1	ASM164090v1	2979876	2	678	6708	0.329598	0.286708
Staphylococcus aureus	GCA_001640925.1	ASM164092v1	2935598	2	648	6708	0.329326	0.286896
Staphylococcus aureus	GCA_001717645.3	ASM171764v3	2930131	2	149	5677	0.328021	0.292138	0.296641
Staphylococcus aureus	GCA_001887075.1	ASM188707v1	2841399	2	108	5798	0.330053	0.329624	0.293096
Staphylococcus aureus	GCA_001956815.1	ASM195681v1	2934971	2	102	5622	0.327948	0.28736	0.305231
Staphylococcus aureus	GCA_001975005.1	ASM197500v1	2927237	2	116	6693	0.328848	0.305853
Staphylococcus aureus	GCA_001975045.1	ASM197504v1	2862577	2	108	6733	0.329176	0.271727
Staphylococcus aureus	GCA_002025145.1	ASM202514v1	2800610	2	133	5231	0.328776	0.30655
Staphylococcus aureus	GCA_002140115.1	ASM214011v1	2833437	2	118	5455	0.32888	0.304165
Staphylococcus aureus	GCA_002202075.1	ASM220207v1	2806349	2	126	5359	0.328772	0.306875
Staphylococcus aureus	GCA_002214665.1	ASM221466v1	2764958	2	128	5417	0.328352	0.289985
Staphylococcus aureus	GCA_002356675.1	ASM235667v1	2841501	2	108	6874	0.327797	0.287354
Staphylococcus aureus	GCA_002633805.1	ASM263380v1	2825378	2	150	5464	0.328859	0.306122
Staphylococcus aureus	GCA_002803885.1	ASM280388v1	2784606	2	118	5460	0.327874	0.283502
Staphylococcus aureus	GCA_003010875.1	ASM301087v1	2742918	2	118	5454	0.328372	0.304545
Staphylococcus aureus	GCA_003029645.1	ASM302964v1	2928160	2	104	6338	0.330162	0.325924
Staphylococcus aureus	GCA_003030065.1	ASM303006v1	2918141	2	246	5356	0.329395	0.315897
Staphylococcus aureus	GCA_003073775.1	ASM307377v1	2777202	2	130	5402	0.328588	0.271794
Staphylococcus aureus	GCA_003184985.1	ASM318498v1	2808627	2	302	5553	0.328326	0.302809
Staphylococcus aureus	GCA_003185005.1	ASM318500v1	2808627	2	302	5553	0.328325	0.302809
Staphylococcus aureus	GCA_003193665.1	ASM319366v1	2836912	2	112	5417	0.328113	0.308128
Staphylococcus aureus	GCA_003193705.1	ASM319370v1	2903540	2	154	6727	0.328781	0.289299
Staphylococcus aureus	GCA_003193725.1	ASM319372v1	2951261	2	103	5622	0.328061	0.287176	0.30539
Staphylococcus aureus	GCA_003203595.1	ASM320359v1	2907673	2	106	5462	0.327801	0.305255
Staphylococcus aureus	GCA_003203655.1	ASM320365v1	2719487	2	104	5464	0.32869	0.271741
Staphylococcus aureus	GCA_003203675.1	ASM320367v1	2855408	2	156	6765	0.329	0.2717
Staphylococcus aureus	GCA_003288395.1	ASM328839v1	2817435	2	267	5463	0.328625	0.305617
Staphylococcus aureus	GCA_003347055.1	ASM334705v1	2749621	2	122	5417	0.328438	0.280395
Staphylococcus aureus	GCA_003354865.1	ASM335486v1	2751719	2	110	5707	0.328729	0.283695
Staphylococcus aureus	GCA_003354905.1	ASM335490v1	2853623	2	316	5477	0.328722	0.277514
Staphylococcus aureus	GCA_003354925.1	ASM335492v1	2751719	2	110	5707	0.328729	0.283695
Staphylococcus aureus	GCA_003425545.1	ASM342554v1	2896441	2	104	5463	0.328245	0.309007	0.302544
Staphylococcus aureus	GCA_003425915.1	ASM342591v1	2896441	2	104	5463	0.328245	0.309007	0.302544
Staphylococcus aureus	GCA_003432345.1	ASM343234v1	2842229	2	292	5893	0.328756	0.270361
Staphylococcus aureus	GCA_003595365.1	ASM359536v1	2935151	2	102	5622	0.327958	0.28736	0.305268
Staphylococcus aureus	GCA_003595385.1	ASM359538v1	2935151	2	102	5622	0.327958	0.28736	0.305231
Staphylococcus aureus	GCA_900017775.1	NZAK3	2857370	2	122	5404	0.328044	0.294562
Staphylococcus aureus	GCA_900129335.1	PP_HGAG_QV30_2SC_T4	2821874	2	101	5463	0.328162	0.27226
Staphylococcus aureus	GCA_900155335.1	NZ15MR0322	2866389	2	104	5459	0.329441	0.299125
Staphylococcus aureus	GCA_000009585.1	ASM958v1	2885367	3	99	38216	0.329221	0.307282	0.316366	0.290057
Staphylococcus aureus	GCA_000016805.1	ASM1680v1	2937129	3	138	7023	0.329494	0.296395
Staphylococcus aureus	GCA_000017125.1	ASM1712v1	2936936	3	140	7023	0.329507	0.296395
Staphylococcus aureus	GCA_000485885.1	ASM48588v1	3018303	3	290	7093	0.328359	0.329723	0.289937
Staphylococcus aureus	GCA_001018655.2	ASM101865v2	2759287	3	157	7656	0.328375	0.301591
Staphylococcus aureus	GCA_001018835.2	ASM101883v2	2879053	3	169	9571	0.328013	0.309621
Staphylococcus aureus	GCA_001019255.2	ASM101925v2	2855468	3	104	10321	0.329208	0.285511	0.313372	0.280926	0.291114
Staphylococcus aureus	GCA_001019575.2	ASM101957v2	2901406	3	124	7966	0.328922	0.337569
Staphylococcus aureus	GCA_001045995.2	ASM104599v2	2915591	3	109	11860	0.328031	0.285459	0.285052	0.306258
Staphylococcus aureus	GCA_001046095.2	ASM104609v2	2874372	3	93	20807	0.328583	0.30224
Staphylococcus aureus	GCA_001278745.1	ASM127874v1	2893726	3	140	10732	0.328856	0.317502	0.331391	0.286926
Staphylococcus aureus	GCA_001580515.1	ASM158051v1	3039792	3	255	38700	0.327678	0.316759	0.300253	0.302963	0.304398
Staphylococcus aureus	GCA_001641025.1	ASM164102v1	3114278	3	208	15708	0.328118	0.330815
Staphylococcus aureus	GCA_001641045.1	ASM164104v1	3089367	3	286	19168	0.328035	0.282431
Staphylococcus aureus	GCA_001717665.2	ASM171766v2	2752262	3	110	9566	0.328224	0.300376
Staphylococcus aureus	GCA_001717685.3	ASM171768v3	2936259	3	95	8446	0.327562	0.292138	0.279886	0.296724
Staphylococcus aureus	GCA_002202095.1	ASM220209v1	2819703	3	128	13365	0.328635	0.306875
Staphylococcus aureus	GCA_003073655.1	ASM307365v1	2938533	3	102	39623	0.329231	0.272003
Staphylococcus aureus	GCA_003111725.1	ASM311172v1	2945766	3	276	25238	0.328628	0.293936	0.307816
Staphylococcus aureus	GCA_003111745.1	ASM311174v1	2916774	3	919	22133	0.329994	0.293362	0.368146	0.279672	0.287781
Staphylococcus aureus	GCA_003186125.1	ASM318612v1	2876138	3	146	7807	0.328611	0.29815
Staphylococcus aureus	GCA_003193685.1	ASM319368v1	2875335	3	85	7322	0.327929	0.28736
Staphylococcus aureus	GCA_003193885.1	ASM319388v1	2937877	3	102	39525	0.329372	0.27206
Staphylococcus aureus	GCA_003194005.1	ASM319400v1	2884520	3	105	22372	0.329105	0.271757
Staphylococcus aureus	GCA_003194025.1	ASM319402v1	2937397	3	108	16059	0.329308	0.27172
Staphylococcus aureus	GCA_003203615.1	ASM320361v1	2938529	3	102	39622	0.329231	0.271977
Staphylococcus aureus	GCA_003203635.1	ASM320363v1	2922761	3	146	22342	0.329265	0.299404	0.271789
Staphylococcus aureus	GCA_003330905.1	ASM333090v1	2936935	3	140	7023	0.329504	0.296395
Staphylococcus aureus	GCA_003354945.1	ASM335494v1	2961703	3	348	33956	0.329412	0.294169
Staphylococcus aureus	GCA_003354965.1	ASM335496v1	2920487	3	404	33956	0.329044	0.297429
Staphylococcus aureus	GCA_900324205.1	1_1439	2895866	3	112	14113	0.329392	0.297262

## Sheet: Multi-species_5x2
Genomes used for simulation
Bacterium	Accession	Name	Genome size	Calculated complexity	Number of repeats	Longest repeat	GC content	Published complexity
Enterococcus faecalis V583	GCF_000007785.1	ASM778v1	3218031	2	104	6170	0.375274	3
Enterococcus faecalis strain VE14089	GCF_006494835.1	ASM649483v1	3238854	2	116	6170	0.374928	3
Enterococcus faecium DO	GCF_000174395.2	ASM17439v2	2698137	2	506	5461	0.38151	2
Enterococcus faecium isolate E8202	GCF_900639535.1	E8202	3014357	2	1174	6908	0.379071	2
Escherichia coli O26:H11 str. 11368	GCF_000091005.1	ASM9100v1	5697240	3	858	21221	0.506848	3
Escherichia coli O26:H11 strain FWSEC0001	GCF_005037725.1	ASM503772v2	5697154	3	952	16454	0.506769	3
Klebsiella pneumoniae KP64	GCF_003574255.1	ASM357425v1	5587050	2	304	5603	0.570583	1
Klebsiella pneumoniae KP67	GCF_003574275.1	ASM357427v1	5587048	2	304	5603	0.570582	1
Staphylococcus epidermidis ATCC 12228	GCF_000007645.1	ASM764v1	2499279	2	254	5104	0.320952	1
Staphylococcus epidermidis strain ATCC 14990	GCF_006094375.1	ASM609437v1	2466502	2	136	5106	0.322458	1

## Sheet: Single-species_high_complexity
Genomes used for simulation
Bacterium	Strain	Accession	Name	Genome size	Calculated complexity	Number of repeats	Longest Repeat	GC content	Published complexity
Staphylococcus aureus	FCFHV36	GCF_000969225.1	ASM96922v1	2849811	1	66	6728	0.328766	1
Staphylococcus aureus	HPV107	GCF_001019535.2	ASM101953v2	2819334	1	82	5604	0.328264	1
Staphylococcus aureus	RKI4	GCF_001027045.1	ASM102704v1	2725654	1	66	5857	0.328305	1
Staphylococcus aureus	NCTC13435	GCF_001457495.1	NCTC13435	2797452	1	92	5733	0.329035	1
Staphylococcus aureus	RIVM1607	GCF_001465675.1	ASM146567v1	2769573	1	96	5797	0.329332	1
Staphylococcus aureus	MI	GCF_001548415.1	ASM154841v1	2860370	1	76	6766	0.328939	1
Staphylococcus aureus	MCRF184	GCF_001594205.1	ASM159420v1	2664662	1	40	5547	0.329093	1
Staphylococcus aureus	ST20130942	GCF_001611365.1	ASM161136v1	2749822	1	48	5500	0.328201	1
Staphylococcus aureus	ST20130943	GCF_001611385.1	ASM161138v1	2749890	1	48	5500	0.328208	1
Staphylococcus aureus	ST20130939	GCF_001611425.1	ASM161142v1	2726196	1	96	5919	0.328919	1
Staphylococcus aureus	08-02300	GCF_001656075.1	ASM165607v1	2742807	1	92	5724	0.328781	1
Staphylococcus aureus	CFSAN007835	GCF_002633765.1	ASM263376v1	2676924	1	74	5540	0.32939	1
Staphylococcus aureus	USA400-0051	GCF_002795285.1	ASM279528v1	2811886	1	48	5656	0.327948	1
Staphylococcus aureus	NRS271	GCF_001018835.2	ASM101883v2	2834014	2	133	5534	0.328013	1
Staphylococcus aureus	NRS484	GCF_001019305.2	ASM101930v2	2814696	2	126	6733	0.328417	1
Staphylococcus aureus	NRS1	GCF_001019395.2	ASM101939v2	2818312	2	134	5502	0.328607	1
Staphylococcus aureus	Mw2	GCF_001019435.2	ASM101943v2	2878504	2	140	6733	0.328774	1
Staphylococcus aureus	RIVM1295	GCF_001465635.1	ASM146563v1	2777077	2	116	5797	0.32953	1
Staphylococcus aureus	ST20130940	GCF_001611325.1	ASM161132v1	2679642	2	116	5924	0.328664	1
Staphylococcus aureus	ST20130941	GCF_001611345.1	ASM161134v1	2678881	2	118	5600	0.328642	1
Staphylococcus aureus	ST20130938	GCF_001611405.1	ASM161140v1	2726242	2	104	5706	0.328925	1
Staphylococcus aureus	ZJ5499	GCF_001640885.1	ASM164088v1	2848095	2	128	6759	0.328435	1
Staphylococcus aureus	NCCP14558	GCF_001640905.1	ASM164090v1	2955147	2	678	6708	0.329598	1
Staphylococcus aureus	NCCP14562	GCF_001640925.1	ASM164092v1	2910941	2	648	6708	0.329326	1
Staphylococcus aureus	FORC_027	GCF_001725965.1	ASM172596v1	2903376	2	116	6733	0.329226	1
Staphylococcus aureus	ISU935	GCF_002204555.1	ASM220455v1	2861508	2	142	5506	0.329144	1
Staphylococcus aureus	FORC_045	GCF_002209325.1	ASM220932v1	2807171	2	242	5562	0.328385	1
Staphylococcus aureus	JH4899	GCF_002356675.1	ASM235667v1	2808921	2	104	6874	0.327797	1
Staphylococcus aureus	CFSAN007883	GCF_002633845.1	ASM263384v1	2758960	2	194	5501	0.328963	1
Staphylococcus aureus	V605	GCA_001641045.1	ASM164104v1	3089367	3	262	19168	0.328035	3
Staphylococcus aureus subsp. aureus	ST398	GCF_000009585.1	ASM958v1	2872582	3	93	38216	0.329221	3
Staphylococcus aureus subsp. aureus	JH9	GCF_000016805.1	ASM1680v1	2906700	3	130	7023	0.329494	3
Staphylococcus aureus subsp. aureus	JH1	GCF_000017125.1	ASM1712v1	2906507	3	132	7023	0.329507	3
Staphylococcus aureus	JKD6008	GCF_000145595.1	ASM14559v1	2924344	3	390	9265	0.328872	3
Staphylococcus aureus	O46	GCF_000189455.2	ASM18945v3	2791410	3	34	15310	0.328315	3
Staphylococcus aureus	XN108	GCF_000709475.1	ASM70947v1	3052055	3	148	18516	0.327646	3
Staphylococcus aureus subsp. aureus	Gv69	GCF_000769575.1	ASM76957v1	3046210	3	720	9217	0.329464	3
Staphylococcus aureus subsp. aureus	FORC_001	GCF_000772025.1	ASM77202v1	2886017	3	266	11666	0.32837	3
Staphylococcus aureus	NRS70	GCF_001019275.2	ASM101927v2	2697122	3	91	7463	0.328364	3
Staphylococcus aureus	V2200	GCF_001046095.2	ASM104609v2	2830976	3	81	20807	0.328583	3
Staphylococcus aureus	HOU1444-VR	GCF_001278745.1	ASM127874v1	2798705	3	42	10732	0.328856	3
Staphylococcus aureus	BA01611	GCF_001298325.2	ASM129832v2	2885865	3	326	30401	0.328539	3
Staphylococcus aureus	XQ	GCF_001444345.1	ASM144434v1	2803594	3	126	9125	0.328144	3
Staphylococcus aureus	MS4	GCF_001456215.1	ASM145621v1	2709797	3	208	42201	0.328944	3
Staphylococcus aureus	RIVM3897	GCF_001465755.1	ASM146575v1	2894543	3	84	26911	0.329886	3
Staphylococcus aureus subsp. aureus	HC1340	GCF_001515745.1	ASM151574v1	3046545	3	688	9222	0.329448	3
Staphylococcus aureus	UTSW MRSA 55	GCF_001580515.1	ASM158051v1	2898306	3	89	17706	0.327678	3
Staphylococcus aureus	V521	GCF_001641025.1	ASM164102v1	3085555	3	174	15708	0.328118	3
Staphylococcus aureus subsp. aureus	2148.N	GCF_001717665.1	ASM171766v2	2748803	3	110	9566	0.328224	3
Staphylococcus aureus	293G	GCF_002089035.2	ASM208903v2	2722374	3	37	22668	0.329389	3
Staphylococcus aureus	GD5	GCF_002089055.1	ASM208905v1	2784749	3	102	23982	0.329374	3
Staphylococcus aureus	GD705	GCF_002089075.2	ASM208907v2	2790096	3	88	13354	0.329381	3
Staphylococcus aureus	GD1677	GCF_002089095.2	ASM208909v2	2790204	3	31	23070	0.32919	3
Staphylococcus aureus	GD1539	GCF_002089115.2	ASM208911v2	2793232	3	112	7187	0.330058	3
Staphylococcus aureus	M92	GCF_002097595.2	ASM209759v2	3038845	3	47	11115	0.328057	3
Staphylococcus aureus	Seattle 1945	GCF_002202095.1	ASM220209v1	2792213	3	108	13365	0.328635	3
Staphylococcus aureus subsp. aureus	Newman_D2C	GCF_002310395.1	ASM231039v1	2878897	3	97	20369	0.328883	3
Staphylococcus aureus subsp. aureus	NYU_Newman	GCF_002310435.1	ASM231043v1	2878897	3	97	20369	0.328882	3
Staphylococcus aureus	HZW450	GCF_002442975.1	ASM244297v1	2831958	3	265	11564	0.328985	1
Staphylococcus aureus	MRSA107	GCF_002895385.1	ASM289538v1	3095697	3	276	18640	0.327809	3
class I genomes contain <100 repeats of up to 7 kb (approximate length of the rDNA operon)
class II genomes with >100 repeats of upto 7 kb
class III genomes with repeats that canbe substantially longer than the 7 kb of the rDNA operon.

## Sheet: Single-species_repeat_richness
Genomes used for simulation
Bacterium	Accession	Name	Genome size	Calculated complexity	Number of repeats	Longest repeat	GC content (genome)	GC content (plasmids)	GC content (plasmids)	GC content (plasmids)	GC content (plasmids)		3 longest repeats shared with plasmid (bases)
Pseudomonas koreensis strain P19E3	GCA_003049825.1	ASM304982v1	7498194	3	274	68866	0.599393	0.559705	0.541667	0.527694	0.408207		68839	33982	46204
Pseudomonas aeruginosa strain DN1	GCF_001722005.2	ASM172200v2	6959251	3	96	37573	0.662919	0.569376					1096	---	---
Pseudomonas aeruginosa strain PA7790	GCF_001870265.1	ASM187026v1	7067711	3	74	32594	0.659668	0.588972					---	---	---
Pseudomonas aeruginosa strain PA83	GCF_002215345.1	ASM221534v1	7214314	3	144	19660	0.660718	0.593712					6707	5917	3564
Pseudomonas aeruginosa strain PB353	GCF_002812865.1	ASM281286v1	6497438	3	38	51221	0.663942	0.573386					669	---	---
Pseudomonas aeruginosa strain AR_0356	GCF_002968755.1	ASM296875v1	7247865	3	128	10642	0.664443	0.608592	0.571435	0.557857			9407	3821	1956
Pseudomonas aeruginosa strain AR441	GCF_003073695.1	ASM307369v1	7245771	3	124	10642	0.664451	0.557857	0.608585	0.571426			9401	3821	1246
Pseudomonas aeruginosa strain AR439	GCF_003073895.1	ASM307389v1	7578039	3	204	35003	0.659438	0.543844	0.568778				11668	3041	2435
Pseudomonas aeruginosa strain C79	GCF_007833895.1	ASM783389v1	6796334	3	776	9333	0.661418	0.580762					1368	1352	1081
Pseudomonas aeruginosa isolate RW109	GCF_900243355.1	RW109	7756224	3	706	28057	0.580933	0.572778	0.658353				14826	2644	1220

## Sheet: Real Data
Assemblies of used Isolates
Bacterium	Name	Calculated complexity	Number of repeats	Longest repeat	GC content (genome)	GC content (plasmids)++	GC content (plasmids)++	GC content (plasmids)++
Staphylococcus aureus	ultraplex_10x-Koeln_1097_unicycler_original_reads_unicycler_assembly.fasta	1	68	5804	0.329462
Staphylococcus aureus	ultraplex_10x-Koeln_1106_unicycler_original_reads_unicycler_assembly.fasta	1	90	6766	0.328781	0.27182
Staphylococcus aureus	ultraplex_10x-Koeln_1405_unicycler_original_reads_unicycler_assembly.fasta	2	108	6791	0.32881	0.271784
Staphylococcus aureus	ultraplex_10x-Koeln_1435_unicycler_original_reads_unicycler_assembly.fasta	2	110	6766	0.329176	0.303933	0.27182
Staphylococcus aureus	ultraplex_10x-Koeln_1525_unicycler_original_reads_unicycler_assembly.fasta	2	140	6741	0.328732	0.271917
Staphylococcus aureus	ultraplex_10x-Koeln_419_unicycler_original_reads_unicycler_assembly.fasta	2	136	6766	0.328814	0.307922
Staphylococcus aureus	ultraplex_10x-Koeln_774_unicycler_original_reads_unicycler_assembly.fasta	2	122	6766	0.329128
Staphylococcus aureus	ultraplex_10x-Koeln_844_unicycler_original_reads_unicycler_assembly.fasta	2	106	6766	0.329103	0.271804
Staphylococcus aureus	ultraplex_10x-Koeln_1322_unicycler_original_reads_unicycler_assembly.fasta	3	118	12881	0.32922	0.271794
Staphylococcus aureus	ultraplex_10x-Koeln_1442_unicycler_original_reads_unicycler_assembly.fasta	3	96	9955	0.328833
Staphylococcus aureus	ultraplex_48x-Koeln_1073_unicycler_original_reads_redo_new_nano_unicycler_assembly.fasta	1	58	5484	0.329808	0.283695
Staphylococcus aureus	ultraplex_48x-Koeln_1108_unicycler_original_reads_redo_new_nano_unicycler_assembly.fasta	1	56	5529	0.329606
Staphylococcus aureus	ultraplex_48x-Koeln_1186_unicycler_original_reads_redo_new_nano_unicycler_assembly.fasta	1	76	5484	0.329684
Staphylococcus aureus	ultraplex_48x-Koeln_1209_unicycler_original_reads_redo_new_nano_unicycler_assembly.fasta	1	66	5479	0.328667
Staphylococcus aureus	ultraplex_48x-Koeln_1239_unicycler_original_reads_redo_new_nano_unicycler_assembly.fasta	1	96	5724	0.328811	0.283778
Staphylococcus aureus	ultraplex_48x-Koeln_1500_unicycler_original_reads_redo_new_nano_unicycler_assembly.fasta	1	70	5482	0.328772	0.29432
Staphylococcus aureus	ultraplex_48x-Koeln_1522_unicycler_original_reads_redo_new_nano_unicycler_assembly.fasta	1	77	5496	0.329624	0.283647
Staphylococcus aureus	ultraplex_48x-Koeln_1539_unicycler_original_reads_redo_new_nano_unicycler_assembly.fasta	1	98	5707	0.328198
Staphylococcus aureus	ultraplex_48x-Koeln_1612_unicycler_original_reads_redo_new_nano_unicycler_assembly.fasta	1	66	5528	0.328427	0.295873
Staphylococcus aureus	ultraplex_48x-Koeln_274_unicycler_original_reads_redo_new_nano_unicycler_assembly.fasta	1	68	6547	0.327963	0.28346
Staphylococcus aureus	ultraplex_48x-Koeln_296_unicycler_original_reads_redo_new_nano_unicycler_assembly.fasta	1	100	5464	0.328868
Staphylococcus aureus	ultraplex_48x-Koeln_378_unicycler_original_reads_redo_new_nano_unicycler_assembly.fasta	1	46	5482	0.329486
Staphylococcus aureus	ultraplex_48x-Koeln_403_unicycler_original_reads_redo_new_nano_unicycler_assembly.fasta	1	92	5463	0.328149	0.293845
Staphylococcus aureus	ultraplex_48x-Koeln_490_unicycler_original_reads_redo_new_nano_unicycler_assembly.fasta	1	68	5529	0.329195
Staphylococcus aureus	ultraplex_48x-Koeln_522_unicycler_original_reads_redo_new_nano_unicycler_assembly.fasta	1	64	5856	0.328362	0.28052
Staphylococcus aureus	ultraplex_48x-Koeln_591_unicycler_original_reads_redo_new_nano_unicycler_assembly.fasta	1	78	5529	0.329435	0.283812
Staphylococcus aureus	ultraplex_48x-Koeln_644_unicycler_original_reads_redo_new_nano_unicycler_assembly.fasta	1	66	5856	0.328158	0.280856
Staphylococcus aureus	ultraplex_48x-Koeln_719_unicycler_original_reads_redo_new_nano_unicycler_assembly.fasta	1	76	5529	0.329621	0.283771
Staphylococcus aureus	ultraplex_48x-Koeln_883_unicycler_original_reads_redo_new_nano_unicycler_assembly.fasta	1	62	6547	0.327794	0.283645	0.366208
Staphylococcus aureus	ultraplex_48x-Koeln_926_unicycler_original_reads_redo_new_nano_unicycler_assembly.fasta	1	92	5482	0.329296	0.303585	0.364679
Staphylococcus aureus	ultraplex_48x-Koeln_967_unicycler_original_reads_redo_new_nano_unicycler_assembly.fasta	1	83	5463	0.328552
Staphylococcus aureus	ultraplex_48x-Koeln_996_unicycler_original_reads_redo_new_nano_unicycler_assembly.fasta	1	78	5463	0.328102	0.286921	0.307754	0.366972
Staphylococcus aureus	ultraplex_48x-Koeln_1033_unicycler_original_reads_redo_new_nano_unicycler_assembly.fasta	2	216	5511	0.328134
Staphylococcus aureus	ultraplex_48x-Koeln_1150_unicycler_original_reads_redo_new_nano_unicycler_assembly.fasta	2	128	5880	0.328034
Staphylococcus aureus	ultraplex_48x-Koeln_1278_unicycler_original_reads_redo_new_nano_unicycler_assembly.fasta	2	460	5578	0.329129	0.310859	0.29821	0.308128
Staphylococcus aureus	ultraplex_48x-Koeln_1313_unicycler_original_reads_redo_new_nano_unicycler_assembly.fasta	2	188	5501	0.328618
Staphylococcus aureus	ultraplex_48x-Koeln_1395_unicycler_original_reads_redo_new_nano_unicycler_assembly.fasta	2	108	5622	0.328363	0.27213
Staphylococcus aureus	ultraplex_48x-Koeln_1433_unicycler_original_reads_redo_new_nano_unicycler_assembly.fasta	2	148	5464	0.328675	0.27174	0.30763
Staphylococcus aureus	ultraplex_48x-Koeln_1484_unicycler_original_reads_redo_new_nano_unicycler_assembly.fasta	2	114	5429	0.328356	0.308128
Staphylococcus aureus	ultraplex_48x-Koeln_1559_unicycler_original_reads_redo_new_nano_unicycler_assembly.fasta	2	232	5363	0.328641
Staphylococcus aureus	ultraplex_48x-Koeln_1572_unicycler_original_reads_redo_new_nano_unicycler_assembly.fasta	2	240	5359	0.328468
Staphylococcus aureus	ultraplex_48x-Koeln_1632_unicycler_original_reads_redo_new_nano_unicycler_assembly.fasta	2	108	5404	0.329042
Staphylococcus aureus	ultraplex_48x-Koeln_1654_unicycler_original_reads_redo_new_nano_unicycler_assembly.fasta	2	192	5359	0.328334	0.276211
Staphylococcus aureus	ultraplex_48x-Koeln_322_unicycler_original_reads_redo_new_nano_unicycler_assembly.fasta	2	148	5622	0.32885
Staphylococcus aureus	ultraplex_48x-Koeln_338_unicycler_original_reads_redo_new_nano_unicycler_assembly.fasta	2	226	5511	0.327971
Staphylococcus aureus	ultraplex_48x-Koeln_426_unicycler_original_reads_redo_new_nano_unicycler_assembly.fasta	2	310	5477	0.328629
Staphylococcus aureus	ultraplex_48x-Koeln_462_unicycler_original_reads_redo_new_nano_unicycler_assembly.fasta	2	228	5359	0.328672
Staphylococcus aureus	ultraplex_48x-Koeln_620_unicycler_original_reads_redo_new_nano_unicycler_assembly.fasta	2	156	5707	0.329127	0.283647
Staphylococcus aureus	ultraplex_48x-Koeln_678_unicycler_original_reads_redo_new_nano_unicycler_assembly.fasta	2	134	5359	0.328839	0.277351
Staphylococcus aureus	ultraplex_48x-Koeln_764_unicycler_original_reads_redo_new_nano_unicycler_assembly.fasta	2	206	5359	0.328159
Staphylococcus aureus	ultraplex_48x-Koeln_794_unicycler_original_reads_redo_new_nano_unicycler_assembly.fasta	2	138	5213	0.328628
Staphylococcus aureus	ultraplex_48x-Koeln_830_unicycler_original_reads_redo_new_nano_unicycler_assembly.fasta	2	108	5417	0.328454
Staphylococcus aureus	ultraplex_48x-Koeln_1352_unicycler_original_reads_redo_new_nano_unicycler_assembly.fasta	3	304	7322	0.328326
Staphylococcus aureus	ultraplex_48x-Koeln_1452_unicycler_original_reads_redo_new_nano_unicycler_assembly.fasta	3	220	37896	0.328972
Staphylococcus aureus	ultraplex_48x-Koeln_1591_unicycler_original_reads_redo_new_nano_unicycler_assembly.fasta	3	92	13351	0.327734	0.275034
Staphylococcus aureus	ultraplex_48x-Koeln_248_unicycler_original_reads_redo_new_nano_unicycler_assembly.fasta	3	238	11741	0.328343
Staphylococcus aureus	ultraplex_48x-Koeln_551_unicycler_original_reads_redo_new_nano_unicycler_assembly.fasta	3	328	13348	0.32844
Staphylococcus aureus	ultraplex_48x-Koeln_818_unicycler_original_reads_redo_new_nano_unicycler_assembly.fasta	3	196	8551	0.328668
