# Supplementary material for: Ultraplexing: increasing the efficiency of long-read sequencing for hybrid assembly with k-mer-based multiplexing
Source: Genome Biol. 2020 Mar 14;21:68. doi: 10.1186/s13059-020-01974-9 (PMC7071681; doi:10.1186/s13059-020-01974-9)
Supplement: Supplementary file 2 — Additional file 2. Mash distances. Relatedness of genomes within each experiment. [file 13059_2020_1974_MOESM2_ESM.xlsx]

## Sheet: Multi-species_10
Mash distances
#query	GCA_000069965.1_ASM6996v1	GCF_000005845.2_ASM584v2	GCF_000006765.1_ASM676v1	GCF_000007045.1_ASM704v1	GCF_000007645.1_ASM764v1	GCF_000007785.1_ASM778v1	GCF_000013425.1_ASM1342v1	GCF_000025565.1_ASM2556v1	GCF_000027165.1_ASM2716v1	GCF_000069965.1_ASM6996v1	GCF_000174395.2_ASM17439v2	GCF_000240185.1_ASM24018v2	GCF_000513215.1_DB11	GCF_001022195.1_ASM102219v1
GCA_000069965.1_ASM6996v1	0	0.165129	0.137925	0.142866	0.165129	0.137925	0.155881	0.155881	0.142866	0.148715	0.165129	0.155881	0.148715	0.165129
GCF_000005845.2_ASM584v2	0.165129	0	0.0987184	0.165129	0.165129	0.165129	0.165129	0.048749	0.165129	0.064757	0.200503	0.0473965	0.0509203	0.0485186
GCF_000006765.1_ASM676v1	0.137925	0.0987184	0	0.155881	0.148715	0.142866	0.148715	0.0961993	0.155881	0.101462	0.142866	0.092771	0.0868923	0.102931
GCF_000007045.1_ASM704v1	0.142866	0.165129	0.155881	0	0.106096	0.0752427	0.10006	0.165129	0.0319564	0.142866	0.0877962	0.165129	0.155881	0.178176
GCF_000007645.1_ASM764v1	0.165129	0.165129	0.148715	0.106096	0	0.0777545	0.0266671	0.165129	0.102931	0.155881	0.092771	0.165129	0.155881	0.165129
GCF_000007785.1_ASM778v1	0.137925	0.165129	0.142866	0.0752427	0.0777545	0	0.0729295	0.165129	0.0734909	0.142866	0.0450888	0.165129	0.155881	0.165129
GCF_000013425.1_ASM1342v1	0.155881	0.165129	0.148715	0.10006	0.0266671	0.0729295	0	0.165129	0.0938716	0.155881	0.088728	0.165129	0.155881	0.165129
GCF_000025565.1_ASM2556v1	0.155881	0.048749	0.0961993	0.165129	0.165129	0.165129	0.165129	0	0.165129	0.0591007	0.178176	0.0328978	0.0452901	0.044691
GCF_000027165.1_ASM2716v1	0.142866	0.165129	0.155881	0.0319564	0.102931	0.0734909	0.0938716	0.165129	0	0.142866	0.0868923	0.165129	0.155881	0.165129
GCF_000069965.1_ASM6996v1	0.148715	0.064757	0.101462	0.142866	0.155881	0.142866	0.155881	0.0591007	0.142866	0	0.155881	0.0568114	0.0471778	0.067845
GCF_000174395.2_ASM17439v2	0.165129	0.200503	0.142866	0.0877962	0.092771	0.0450888	0.088728	0.178176	0.0868923	0.155881	0	0.165129	0.155881	0.200503
GCF_000240185.1_ASM24018v2	0.155881	0.0473965	0.092771	0.165129	0.165129	0.165129	0.165129	0.0328978	0.165129	0.0568114	0.165129	0	0.0441058	0.0452901
GCF_000513215.1_DB11	0.148715	0.0509203	0.0868923	0.155881	0.155881	0.155881	0.155881	0.0452901	0.155881	0.0471778	0.155881	0.0441058	0	0.058096
GCF_001022195.1_ASM102219v1	0.165129	0.0485186	0.102931	0.178176	0.165129	0.165129	0.165129	0.044691	0.165129	0.067845	0.200503	0.0452901	0.058096	0

## Sheet: Single-species_10-50
Mash distances
#query	GCF_000009005.1_ASM900v1	GCF_000009585.1_ASM958v1	GCF_000009645.1_ASM964v1	GCF_000009665.1_ASM966v1	GCF_000010445.1_ASM1044v1	GCF_000010465.1_ASM1046v1	GCF_000011265.1_ASM1126v1	GCF_000011505.1_ASM1150v1	GCF_000011525.1_ASM1152v1	GCF_000012045.1_ASM1204v1	GCF_000013425.1_ASM1342v1	GCF_000013465.1_ASM1346v1	GCF_000016805.1_ASM1680v1	GCF_000017085.1_ASM1708v1	GCF_000017125.1_ASM1712v1	GCF_000024585.1_ASM2458v1	GCF_000025145.1_ASM2514v1	GCF_000027045.1_ASM2704v1	GCF_000144955.1_ASM14495v1	GCF_000145595.1_ASM14559v1	GCF_000159535.2_ASM15953v2	GCF_000160335.2_ASM16033v2	GCF_000189455.2_ASM18945v3	GCF_000204665.1_ASM20466v1	GCF_000210315.1_ASM21031v1	GCF_000237125.1_ASM23712v1	GCF_000237265.1_ASM23726v1	GCF_000239235.1_ASM23923v1	GCF_000245495.1_ASM24549v1	GCF_000253135.1_ASM25313v1	GCF_000284535.1_ASM28453v1	GCF_000296595.1_ASM29659v1	GCF_000382965.1_ASM38296v1	GCF_000382985.1_ASM38298v1	GCF_000383005.1_ASM38300v1	GCF_000412775.1_ASM41277v1	GCF_000418345.1_ASM41834v1	GCF_000452385.2_ASM45238v2	GCF_000462955.1_ASM46295v1	GCF_000463055.1_ASM46305v1	GCF_000470845.1_ASM47084v1	GCF_000470865.1_ASM47086v1	GCF_000485885.1_ASM48588v1	GCF_000568455.1_ASM56845v1	GCF_000597965.1_ASM59796v1	GCF_000626615.1_ASM62661v1	GCF_000695215.1_ASM69521v1	GCF_000695875.1_ASM69587v1	GCF_000737615.1_ASM73761v1
GCF_000009005.1_ASM900v1	0	0.0137827	0.021811	0.0120388	0.0120388	0.0284514	0.0104326	0.0176534	0.0100739	0.0148016	0.012447	0.0126132	0.012697	0.0123645	0.0125715	0.0117989	0.0119184	0.0186376	0.0150421	0.0176534	0.0149455	0.0174295	0.00724665	0.0274933	0.0153353	0.0178801	0.0117989	0.0129937	0.0122416	0.0111767	0.0183425	0.0119986	0.0218817	0.0217406	0.0218817	0.0114847	0.0198683	0.0149937	0.0170988	0.0147539	0.0185782	0.0184599	0.0164557	0.0124057	0.0122825	0.0151392	0.0186972	0.0123645	0.01912
GCF_000009585.1_ASM958v1	0.0137827	0	0.0225297	0.0132091	0.0132091	0.0275872	0.0107259	0.0116018	0.0102881	0.0150421	0.0129084	0.0134273	0.0137827	0.0128659	0.0136485	0.0131658	0.0136485	0.0177664	0.0148494	0.0167743	0.00979292	0.0120388	0.0149937	0.0250245	0.0170988	0.0185782	0.0141001	0.012697	0.0126551	0.012951	0.0167743	0.00357744	0.0232001	0.0232001	0.0232001	0.0130366	0.0196154	0.0148974	0.0171535	0.0147063	0.01912	0.0189982	0.0159885	0.0132525	0.0136041	0.0150906	0.0172634	0.0128659	0.0198047
GCF_000009645.1_ASM964v1	0.021811	0.0225297	0	0.010542	0.010542	0.0300802	0.01912	0.0239728	0.0188772	0.0170988	0.019996	0.0210504	0.0119585	0.02045	0.0119184	0.0114071	0.0108374	0.0201892	0.022974	0.0195528	0.0231244	0.0256144	0.0223113	0.0210504	0.0240518	0.0251913	0.0219526	0.0209827	0.0197414	0.0114847	0.0244514	0.0209827	0.00106662	0.00104886	0.00099575	0.0211864	0.0208481	0.0223113	0.0253595	0.0164031	0.0257001	0.0255291	0.0189982	0.0205818	0.0108374	0.0172634	0.0248591	0.02045	0.026134
GCF_000009665.1_ASM966v1	0.0120388	0.0132091	0.010542	0	0	0.0251913	0.0092465	0.0169358	0.00862306	0.00769068	0.0103602	0.0111386	0.00181981	0.0108747	0.0017441	0.00106662	0.00126384	0.0170988	0.0135154	0.0162985	0.0142843	0.0173186	0.0128235	0.0208481	0.0150421	0.0170988	0.0120792	0.0113685	0.00989766	0.00101343	0.0160912	0.0112915	0.0117989	0.0117989	0.0117989	0.0112148	0.0182258	0.0135154	0.0162465	0.00631742	0.0177098	0.0175411	0.0152861	0.0109872	0.00113794	0.00784188	0.0166143	0.0108747	0.0184599
GCF_000010445.1_ASM1044v1	0.0120388	0.0132091	0.010542	0	0	0.0251913	0.0092465	0.0169358	0.00862306	0.00769068	0.0103602	0.0111386	0.00181981	0.0108747	0.0017441	0.00106662	0.00126384	0.0170988	0.0135154	0.0162985	0.0142843	0.0173186	0.0128235	0.0208481	0.0150421	0.0170988	0.0120792	0.0113685	0.00989766	0.00101343	0.0160912	0.0112915	0.0117989	0.0117989	0.0117989	0.0112148	0.0182258	0.0135154	0.0162465	0.00631742	0.0177098	0.0175411	0.0152861	0.0109872	0.00113794	0.00784188	0.0166143	0.0108747	0.0184599
GCF_000010465.1_ASM1046v1	0.0284514	0.0275872	0.0300802	0.0251913	0.0251913	0	0.0242107	0.0269388	0.0238942	0.0192426	0.0181677	0.0184599	0.0257001	0.0179946	0.0255291	0.0254441	0.0251077	0.0251077	0.0253595	0.0240518	0.0251077	0.0276815	0.0290477	0.0305074	0.0287475	0.0259593	0.0275872	0.0243708	0.0181677	0.0257861	0.026134	0.0264878	0.0301862	0.0305074	0.0302927	0.0273999	0.0252752	0.022603	0.0258725	0.0242107	0.0262219	0.026134	0.0237378	0.0181677	0.0250245	0.019366	0.0264878	0.0179946	0.0267573
GCF_000011265.1_ASM1126v1	0.0104326	0.0107259	0.01912	0.0092465	0.0092465	0.0242107	0	0.0142381	0.00110222	0.0115627	0.00862306	0.00928007	0.00968892	0.00852703	0.00958564	0.00898073	0.00938122	0.0150421	0.0114071	0.0148016	0.0115236	0.0142843	0.0114071	0.0235827	0.0132091	0.0136931	0.00972351	0.00781151	0.00846336	0.00868743	0.0140088	0.0092465	0.0196154	0.0196154	0.0196783	0.0101094	0.0164031	0.0121196	0.0140088	0.00938122	0.014192	0.0141001	0.0135154	0.00852703	0.0092465	0.0117198	0.0144706	0.00855897	0.0147063
GCF_000011505.1_ASM1150v1	0.0176534	0.0116018	0.0239728	0.0169358	0.0169358	0.0269388	0.0142381	0	0.0137827	0.0159373	0.0135154	0.0135154	0.0176534	0.0130366	0.0175971	0.016828	0.0173186	0.0186376	0.0114459	0.0178801	0.00502185	0.00165017	0.019059	0.0250245	0.015237	0.0166674	0.0114459	0.0160912	0.0133834	0.0162985	0.0178232	0.0111386	0.0243708	0.0244514	0.0243708	0.0174295	0.0189982	0.0134713	0.0152861	0.0167208	0.0171535	0.01699	0.0171535	0.0131658	0.0173186	0.0160398	0.0181098	0.0130366	0.0173739
GCF_000011525.1_ASM1152v1	0.0100739	0.0102881	0.0188772	0.00862306	0.00862306	0.0238942	0.00110222	0.0137827	0	0.0112531	0.00852703	0.00907983	0.00928007	0.00827405	0.00914627	0.00855897	0.00904672	0.0147063	0.0115236	0.0144238	0.0112148	0.014146	0.0112531	0.0234287	0.0128659	0.0135597	0.00948308	0.00730504	0.00824274	0.00824274	0.0136041	0.00901369	0.019366	0.019366	0.0194281	0.00972351	0.0161428	0.0119585	0.0136931	0.00921302	0.014146	0.0138728	0.0132091	0.00836839	0.00891504	0.0114459	0.0141001	0.00830543	0.0149455
GCF_000012045.1_ASM1204v1	0.0148016	0.0150421	0.0170988	0.00769068	0.00769068	0.0192426	0.0115627	0.0159373	0.0112531	0	0.00504655	0.00460913	0.00868743	0.00507129	0.00859098	0.00793338	0.00811819	0.0127391	0.0122416	0.0122008	0.0127391	0.0151392	0.0157343	0.0164031	0.0178801	0.0145645	0.0151392	0.0124057	0.00475328	0.00742257	0.0145645	0.0138728	0.0172634	0.0174852	0.0172634	0.0149455	0.0151392	0.010542	0.0137379	0.00670394	0.0153846	0.0153353	0.0109872	0.00522074	0.00787231	0.000178896	0.0143772	0.00507129	0.0158863
GCF_000013425.1_ASM1342v1	0.012447	0.0129084	0.019996	0.0103602	0.0103602	0.0181677	0.00862306	0.0135154	0.00852703	0.00504655	0	0.00364363	0.0114459	0.00325176	0.0110249	0.0107259	0.010763	0.0106889	0.0101449	0.0103964	0.0106521	0.0139634	0.0140544	0.019996	0.0151392	0.0120792	0.012447	0.0100739	0.000410936	0.0101806	0.0125715	0.0115236	0.0203845	0.02045	0.0203845	0.0121602	0.0130366	0.00830543	0.0115627	0.00982776	0.0129084	0.0127391	0.00934743	0.00359946	0.0101806	0.00509608	0.0129084	0.00327321	0.0136931
GCF_000013465.1_ASM1346v1	0.0126132	0.0134273	0.0210504	0.0111386	0.0111386	0.0184599	0.00928007	0.0135154	0.00907983	0.00460913	0.00364363	0	0.0122416	0.000648008	0.0121602	0.0113685	0.0117198	0.00965441	0.010542	0.00894785	0.0112915	0.0136041	0.0131658	0.018284	0.0158355	0.011641	0.0129084	0.0106521	0.003381	0.0107259	0.0116804	0.0117593	0.0210504	0.0209827	0.0210504	0.0128235	0.0122008	0.00818033	0.0105054	0.0100739	0.0122825	0.0122416	0.00793338	0.00099575	0.0114459	0.00477747	0.0115236	0.000665138	0.0130366
GCF_000016805.1_ASM1680v1	0.012697	0.0137827	0.0119585	0.00181981	0.00181981	0.0257001	0.00968892	0.0176534	0.00928007	0.00868743	0.0114459	0.0122416	0	0.0118785	0.000310884	0.0017441	0.00222558	0.0179373	0.014192	0.0170988	0.0146116	0.0181677	0.0135154	0.0216005	0.0153846	0.0177664	0.0128235	0.0117989	0.0113685	0.00157557	0.01699	0.0120792	0.0127391	0.0127391	0.012697	0.0119585	0.018817	0.0140088	0.01699	0.00684469	0.0186376	0.018519	0.0154342	0.0118785	0.00206933	0.00884964	0.0173739	0.0118785	0.01912
GCF_000017085.1_ASM1708v1	0.0123645	0.0128659	0.02045	0.0108747	0.0108747	0.0179946	0.00852703	0.0130366	0.00827405	0.00507129	0.00325176	0.000648008	0.0118785	0	0.0117989	0.0111386	0.0113685	0.00934743	0.0101094	0.00849516	0.010542	0.0139634	0.0137827	0.0179946	0.0153353	0.0112148	0.0120792	0.00986267	0.00299735	0.0104326	0.0112531	0.0112148	0.0207145	0.0207145	0.0207145	0.0122416	0.011641	0.00772079	0.0101094	0.00979292	0.0119184	0.0118785	0.00772079	0.000360796	0.0111386	0.00522074	0.0115627	1.61411e-05	0.0125715
GCF_000017125.1_ASM1712v1	0.0125715	0.0136485	0.0119184	0.0017441	0.0017441	0.0255291	0.00958564	0.0175971	0.00914627	0.00859098	0.0110249	0.0121602	0.000310884	0.0117989	0	0.00166889	0.00214719	0.0179373	0.0140544	0.0170443	0.0148016	0.0180521	0.0133834	0.0213924	0.0153846	0.0177098	0.0126551	0.0116018	0.0108374	0.00148299	0.0168818	0.0119986	0.0127391	0.0126551	0.012697	0.0118785	0.018817	0.014146	0.0168818	0.00676006	0.0186376	0.0184599	0.0158863	0.0117198	0.00172525	0.00871973	0.0173186	0.0117989	0.01912
GCF_000024585.1_ASM2458v1	0.0117989	0.0131658	0.0114071	0.00106662	0.00106662	0.0254441	0.00898073	0.016828	0.00855897	0.00793338	0.0107259	0.0113685	0.0017441	0.0111386	0.00166889	0	0.00148299	0.0172084	0.0132525	0.0164557	0.0142381	0.01699	0.0128659	0.0208481	0.0150906	0.0167208	0.0119184	0.0114847	0.0102522	0.000820519	0.0160912	0.0112531	0.0121602	0.0121602	0.0121196	0.0112148	0.0183425	0.0136041	0.0162465	0.00607467	0.0174295	0.0173739	0.0153846	0.0113299	0.00103113	0.00811819	0.0164557	0.0111386	0.0181677
GCF_000025145.1_ASM2514v1	0.0119184	0.0136485	0.0108374	0.00126384	0.00126384	0.0251077	0.00938122	0.0173186	0.00904672	0.00811819	0.010763	0.0117198	0.00222558	0.0113685	0.00214719	0.00148299	0	0.0174852	0.0141001	0.0162465	0.0147539	0.0173739	0.0130366	0.0213235	0.0154342	0.0174852	0.0121196	0.0117989	0.0103241	0.00137289	0.016828	0.0117593	0.0114459	0.0115627	0.0113685	0.0116804	0.018519	0.0135597	0.0169358	0.00673197	0.0180521	0.0177664	0.0155836	0.0114847	0.000820519	0.00827405	0.0173186	0.0113685	0.0186972
GCF_000027045.1_ASM2704v1	0.0186376	0.0177664	0.0201892	0.0170988	0.0170988	0.0251077	0.0150421	0.0186376	0.0147063	0.0127391	0.0106889	0.00965441	0.0179373	0.00934743	0.0179373	0.0172084	0.0174852	0	0.0164557	0.00348974	0.0159373	0.019366	0.0201892	0.0122008	0.0214615	0.0163508	0.0185782	0.0154342	0.0106153	0.0168818	0.0156336	0.0174295	0.02045	0.0203845	0.02045	0.0184599	0.00760074	0.0130795	0.0152861	0.0165612	0.0166143	0.0166674	0.002484	0.00958564	0.0173739	0.0129937	0.0157848	0.00934743	0.0173186
GCF_000144955.1_ASM14495v1	0.0150421	0.0148494	0.022974	0.0135154	0.0135154	0.0253595	0.0114071	0.0114459	0.0115236	0.0122416	0.0101449	0.010542	0.014192	0.0101094	0.0140544	0.0132525	0.0141001	0.0164557	0	0.0156336	0.00811819	0.011641	0.0155336	0.0247769	0.0177098	0.0117198	0.0136041	0.012447	0.00989766	0.0134273	0.0136041	0.0128235	0.0237378	0.0238158	0.0237378	0.0140088	0.0172634	0.00961999	0.0112915	0.0129084	0.0124884	0.0122416	0.0144706	0.0103602	0.013918	0.0123645	0.0140088	0.0101094	0.012697
GCF_000145595.1_ASM14559v1	0.0176534	0.0167743	0.0195528	0.0162985	0.0162985	0.0240518	0.0148016	0.0178801	0.0144238	0.0122008	0.0103964	0.00894785	0.0170988	0.00849516	0.0170443	0.0164557	0.0162465	0.00348974	0.0156336	0	0.0159885	0.0193042	0.01912	0.0112915	0.0209153	0.0155836	0.0177664	0.0148016	0.0101449	0.0159885	0.0150906	0.0164557	0.0198047	0.0197414	0.0198683	0.0173739	0.00715952	0.0120792	0.0148016	0.0157848	0.0162985	0.0163508	0.00278936	0.00878454	0.0164031	0.012447	0.0154342	0.00849516	0.016828
GCF_000159535.2_ASM15953v2	0.0149455	0.00979292	0.0231244	0.0142843	0.0142843	0.0251077	0.0115236	0.00502185	0.0112148	0.0127391	0.0106521	0.0112915	0.0146116	0.010542	0.0148016	0.0142381	0.0147539	0.0159373	0.00811819	0.0159885	0	0.00444298	0.0160912	0.0242906	0.0178232	0.0130795	0.013918	0.012447	0.0104326	0.0138728	0.0146116	0.00830543	0.0237378	0.0238158	0.0237378	0.0144238	0.016828	0.0102522	0.0122416	0.0136485	0.0136931	0.0134273	0.0144238	0.0105786	0.0146589	0.0129084	0.0150421	0.010542	0.014192
GCF_000160335.2_ASM16033v2	0.0174295	0.0120388	0.0256144	0.0173186	0.0173186	0.0276815	0.0142843	0.00165017	0.014146	0.0151392	0.0139634	0.0136041	0.0181677	0.0139634	0.0180521	0.01699	0.0173739	0.019366	0.011641	0.0193042	0.00444298	0	0.0189376	0.0267573	0.0155836	0.0165084	0.0115236	0.0162985	0.0137827	0.0169358	0.0180521	0.0113299	0.0258725	0.0259593	0.0258725	0.0179946	0.019996	0.0135154	0.0154838	0.01699	0.0173186	0.0170443	0.0181098	0.013918	0.0177098	0.015188	0.0179373	0.0139634	0.0175411
GCF_000189455.2_ASM18945v3	0.00724665	0.0149937	0.0223113	0.0128235	0.0128235	0.0290477	0.0114071	0.019059	0.0112531	0.0157343	0.0140544	0.0131658	0.0135154	0.0137827	0.0133834	0.0128659	0.0130366	0.0201892	0.0155336	0.01912	0.0160912	0.0189376	0	0.0281594	0.0162985	0.0191812	0.0127812	0.0125715	0.0137827	0.0120792	0.0189982	0.0130366	0.022239	0.022239	0.022239	0.0129084	0.0213235	0.0154342	0.0184011	0.0156839	0.019996	0.019996	0.0181098	0.0140088	0.0132525	0.0158355	0.0189376	0.0137827	0.0203191
GCF_000204665.1_ASM20466v1	0.0274933	0.0250245	0.0210504	0.0208481	0.0208481	0.0305074	0.0235827	0.0250245	0.0234287	0.0164031	0.019996	0.018284	0.0216005	0.0179946	0.0213924	0.0208481	0.0213235	0.0122008	0.0247769	0.0112915	0.0242906	0.0267573	0.0281594	0	0.0288471	0.0235056	0.0272142	0.0235827	0.0198683	0.020648	0.0228993	0.0256144	0.0212548	0.0212548	0.0212548	0.0265772	0.0144238	0.022167	0.0226767	0.0193042	0.0235827	0.0237378	0.0116018	0.0182258	0.0210504	0.0165084	0.0232001	0.0179946	0.0242906
GCF_000210315.1_ASM21031v1	0.0153353	0.0170988	0.0240518	0.0150421	0.0150421	0.0287475	0.0132091	0.015237	0.0128659	0.0178801	0.0151392	0.0158355	0.0153846	0.0153353	0.0153846	0.0150906	0.0154342	0.0214615	0.0177098	0.0209153	0.0178232	0.0155836	0.0162985	0.0288471	0	0.0205818	0.0071306	0.0153846	0.0149937	0.0149455	0.0205158	0.0154838	0.0246134	0.0245322	0.0246134	0.0150421	0.022239	0.0173186	0.019932	0.0172634	0.0209153	0.0211864	0.0198047	0.0155836	0.0153353	0.0179373	0.0211864	0.0153353	0.0213235
GCF_000237125.1_ASM23712v1	0.0178801	0.0185782	0.0251913	0.0170988	0.0170988	0.0259593	0.0136931	0.0166674	0.0135597	0.0145645	0.0120792	0.011641	0.0177664	0.0112148	0.0177098	0.0167208	0.0174852	0.0163508	0.0117198	0.0155836	0.0130795	0.0165084	0.0191812	0.0235056	0.0205818	0	0.0169358	0.0149937	0.0119585	0.0166674	0.0145645	0.0164031	0.0257861	0.0257861	0.0257861	0.0174852	0.0171535	0.00891504	0.00519571	0.0152861	0.000648008	0.000613826	0.0147539	0.0113299	0.0173739	0.0148016	0.0149455	0.0112148	0.00137289
GCF_000237265.1_ASM23726v1	0.0117989	0.0141001	0.0219526	0.0120792	0.0120792	0.0275872	0.00972351	0.0114459	0.00948308	0.0151392	0.012447	0.0129084	0.0128235	0.0120792	0.0126551	0.0119184	0.0121196	0.0185782	0.0136041	0.0177664	0.013918	0.0115236	0.0127812	0.0272142	0.0071306	0.0169358	0	0.0117198	0.0120388	0.0114847	0.0172084	0.0118387	0.0225297	0.0225297	0.0225297	0.0118387	0.0198047	0.014146	0.0169358	0.014146	0.0173186	0.0174852	0.0165084	0.012447	0.0123234	0.0153353	0.0178801	0.0120792	0.0182258
GCF_000239235.1_ASM23923v1	0.0129937	0.012697	0.0209827	0.0113685	0.0113685	0.0243708	0.00781151	0.0160912	0.00730504	0.0124057	0.0100739	0.0106521	0.0117989	0.00986267	0.0116018	0.0114847	0.0117989	0.0154342	0.012447	0.0148016	0.012447	0.0162985	0.0125715	0.0235827	0.0153846	0.0149937	0.0117198	0	0.00986267	0.0110627	0.0148494	0.0115627	0.0216704	0.0216704	0.0216704	0.0127391	0.0171535	0.0133397	0.0152861	0.0106889	0.0154838	0.0154342	0.013918	0.00986267	0.0117198	0.0125715	0.0152861	0.00986267	0.0163508
GCF_000245495.1_ASM24549v1	0.0122416	0.0126551	0.0197414	0.00989766	0.00989766	0.0181677	0.00846336	0.0133834	0.00824274	0.00475328	0.000410936	0.003381	0.0113685	0.00299735	0.0108374	0.0102522	0.0103241	0.0106153	0.00989766	0.0101449	0.0104326	0.0137827	0.0137827	0.0198683	0.0149937	0.0119585	0.0120388	0.00986267	0	0.00993274	0.012447	0.0109496	0.0202541	0.0202541	0.0202541	0.0116804	0.0129084	0.00814922	0.0113299	0.00948308	0.0126132	0.0124884	0.00914627	0.00335936	0.00975818	0.00489908	0.0127812	0.00301835	0.0135154
GCF_000253135.1_ASM25313v1	0.0111767	0.012951	0.0114847	0.00101343	0.00101343	0.0257861	0.00868743	0.0162985	0.00824274	0.00742257	0.0101806	0.0107259	0.00157557	0.0104326	0.00148299	0.000820519	0.00137289	0.0168818	0.0134273	0.0159885	0.0138728	0.0169358	0.0120792	0.020648	0.0149455	0.0166674	0.0114847	0.0110627	0.00993274	0	0.0160912	0.0109872	0.012447	0.0123645	0.0124057	0.0108001	0.0179946	0.0135597	0.0157848	0.00604797	0.0175411	0.0173186	0.0151392	0.0105786	0.00126384	0.00760074	0.0165084	0.0104326	0.0180521
GCF_000284535.1_ASM28453v1	0.0183425	0.0167743	0.0244514	0.0160912	0.0160912	0.026134	0.0140088	0.0178232	0.0136041	0.0145645	0.0125715	0.0116804	0.01699	0.0112531	0.0168818	0.0160912	0.016828	0.0156336	0.0136041	0.0150906	0.0146116	0.0180521	0.0189982	0.0228993	0.0205158	0.0145645	0.0172084	0.0148494	0.012447	0.0160912	0	0.0150906	0.0247769	0.0247769	0.0248591	0.0121602	0.0165612	0.0122008	0.0140088	0.015237	0.0152861	0.0150421	0.0139634	0.0112915	0.0165084	0.0146589	0.000277736	0.0112531	0.0155336
GCF_000296595.1_ASM29659v1	0.0119986	0.00357744	0.0209827	0.0112915	0.0112915	0.0264878	0.0092465	0.0111386	0.00901369	0.0138728	0.0115236	0.0117593	0.0120792	0.0112148	0.0119986	0.0112531	0.0117593	0.0174295	0.0128235	0.0164557	0.00830543	0.0113299	0.0130366	0.0256144	0.0154838	0.0164031	0.0118387	0.0115627	0.0109496	0.0109872	0.0150906	0	0.0214615	0.0213924	0.0214615	0.0108374	0.0183425	0.0128235	0.0156336	0.0128235	0.0173186	0.0172084	0.0155336	0.0114847	0.0117198	0.013918	0.0153846	0.0112148	0.0178801
GCF_000382965.1_ASM38296v1	0.0218817	0.0232001	0.00106662	0.0117989	0.0117989	0.0301862	0.0196154	0.0243708	0.019366	0.0172634	0.0203845	0.0210504	0.0127391	0.0207145	0.0127391	0.0121602	0.0114459	0.02045	0.0237378	0.0198047	0.0237378	0.0258725	0.022239	0.0212548	0.0246134	0.0257861	0.0225297	0.0216704	0.0202541	0.012447	0.0247769	0.0214615	0	0.000178896	0.000129811	0.0217406	0.0213924	0.022239	0.0257001	0.016828	0.0263101	0.0260464	0.0188772	0.0208481	0.0115627	0.0173739	0.0251913	0.0207145	0.0268478
GCF_000382985.1_ASM38298v1	0.0217406	0.0232001	0.00104886	0.0117989	0.0117989	0.0305074	0.0196154	0.0244514	0.019366	0.0174852	0.02045	0.0209827	0.0127391	0.0207145	0.0126551	0.0121602	0.0115627	0.0203845	0.0238158	0.0197414	0.0238158	0.0259593	0.022239	0.0212548	0.0245322	0.0257861	0.0225297	0.0216704	0.0202541	0.0123645	0.0247769	0.0213924	0.000178896	0	0.000146148	0.0216704	0.0213235	0.0223838	0.0255291	0.016828	0.0262219	0.026134	0.0188772	0.0207145	0.0116804	0.0174852	0.0251077	0.0207145	0.0267573
GCF_000383005.1_ASM38300v1	0.0218817	0.0232001	0.00099575	0.0117989	0.0117989	0.0302927	0.0196783	0.0243708	0.0194281	0.0172634	0.0203845	0.0210504	0.012697	0.0207145	0.012697	0.0121196	0.0113685	0.02045	0.0237378	0.0198683	0.0237378	0.0258725	0.022239	0.0212548	0.0246134	0.0257861	0.0225297	0.0216704	0.0202541	0.0124057	0.0248591	0.0214615	0.000129811	0.000146148	0	0.0217406	0.0213924	0.022239	0.0257001	0.0168818	0.0263101	0.0260464	0.0188772	0.0208481	0.0115236	0.0173739	0.0251913	0.0207145	0.0268478
GCF_000412775.1_ASM41277v1	0.0114847	0.0130366	0.0211864	0.0112148	0.0112148	0.0273999	0.0101094	0.0174295	0.00972351	0.0149455	0.0121602	0.0128235	0.0119585	0.0122416	0.0118785	0.0112148	0.0116804	0.0184599	0.0140088	0.0173739	0.0144238	0.0179946	0.0129084	0.0265772	0.0150421	0.0174852	0.0118387	0.0127391	0.0116804	0.0108001	0.0121602	0.0108374	0.0217406	0.0216704	0.0217406	0	0.018817	0.0136485	0.01699	0.014192	0.0180521	0.0180521	0.0164031	0.0124884	0.0116804	0.0150906	0.0125299	0.0122416	0.0185782
GCF_000418345.1_ASM41834v1	0.0198683	0.0196154	0.0208481	0.0182258	0.0182258	0.0252752	0.0164031	0.0189982	0.0161428	0.0151392	0.0130366	0.0122008	0.018817	0.011641	0.018817	0.0183425	0.018519	0.00760074	0.0172634	0.00715952	0.016828	0.019996	0.0213235	0.0144238	0.022239	0.0171535	0.0198047	0.0171535	0.0129084	0.0179946	0.0165612	0.0183425	0.0213924	0.0213235	0.0213924	0.018817	0	0.0149455	0.0165612	0.0178801	0.0173739	0.0174852	0.00667596	0.0118785	0.0186972	0.015188	0.0168818	0.011641	0.0177664
GCF_000452385.2_ASM45238v2	0.0149937	0.0148974	0.0223113	0.0135154	0.0135154	0.022603	0.0121196	0.0134713	0.0119585	0.010542	0.00830543	0.00818033	0.0140088	0.00772079	0.014146	0.0136041	0.0135597	0.0130795	0.00961999	0.0120792	0.0102522	0.0135154	0.0154342	0.022167	0.0173186	0.00891504	0.014146	0.0133397	0.00814922	0.0135597	0.0122008	0.0128235	0.022239	0.0223838	0.022239	0.0136485	0.0149455	0	0.00802548	0.0127812	0.00948308	0.00948308	0.0112148	0.00793338	0.0135154	0.0106521	0.0126132	0.00772079	0.0100385
GCF_000462955.1_ASM46295v1	0.0170988	0.0171535	0.0253595	0.0162465	0.0162465	0.0258725	0.0140088	0.0152861	0.0136931	0.0137379	0.0115627	0.0105054	0.01699	0.0101094	0.0168818	0.0162465	0.0169358	0.0152861	0.0112915	0.0148016	0.0122416	0.0154838	0.0184011	0.0226767	0.019932	0.00519571	0.0169358	0.0152861	0.0113299	0.0157848	0.0140088	0.0156336	0.0257001	0.0255291	0.0257001	0.01699	0.0165612	0.00802548	0	0.0150421	0.00581003	0.00562787	0.0135597	0.0103602	0.0165612	0.0138728	0.0144238	0.0101094	0.00634467
GCF_000463055.1_ASM46305v1	0.0147539	0.0147063	0.0164031	0.00631742	0.00631742	0.0242107	0.00938122	0.0167208	0.00921302	0.00670394	0.00982776	0.0100739	0.00684469	0.00979292	0.00676006	0.00607467	0.00673197	0.0165612	0.0129084	0.0157848	0.0136485	0.01699	0.0156839	0.0193042	0.0172634	0.0152861	0.014146	0.0106889	0.00948308	0.00604797	0.015237	0.0128235	0.016828	0.016828	0.0168818	0.014192	0.0178801	0.0127812	0.0150421	0	0.0160912	0.0158355	0.0147063	0.0100385	0.00648172	0.00678821	0.0156336	0.00979292	0.0164557
GCF_000470845.1_ASM47084v1	0.0185782	0.01912	0.0257001	0.0177098	0.0177098	0.0262219	0.014192	0.0171535	0.014146	0.0153846	0.0129084	0.0122825	0.0186376	0.0119184	0.0186376	0.0174295	0.0180521	0.0166143	0.0124884	0.0162985	0.0136931	0.0173186	0.019996	0.0235827	0.0209153	0.000648008	0.0173186	0.0154838	0.0126132	0.0175411	0.0152861	0.0173186	0.0263101	0.0262219	0.0263101	0.0180521	0.0173739	0.00948308	0.00581003	0.0160912	0	0.000427701	0.015237	0.0120388	0.0179946	0.0154342	0.0156336	0.0119184	0.00191514
GCF_000470865.1_ASM47086v1	0.0184599	0.0189982	0.0255291	0.0175411	0.0175411	0.026134	0.0141001	0.01699	0.0138728	0.0153353	0.0127391	0.0122416	0.018519	0.0118785	0.0184599	0.0173739	0.0177664	0.0166674	0.0122416	0.0163508	0.0134273	0.0170443	0.019996	0.0237378	0.0211864	0.000613826	0.0174852	0.0154342	0.0124884	0.0173186	0.0150421	0.0172084	0.0260464	0.026134	0.0260464	0.0180521	0.0174852	0.00948308	0.00562787	0.0158355	0.000427701	0	0.0152861	0.0119585	0.0178232	0.0154838	0.0155336	0.0118785	0.00183881
GCF_000485885.1_ASM48588v1	0.0164557	0.0159885	0.0189982	0.0152861	0.0152861	0.0237378	0.0135154	0.0171535	0.0132091	0.0109872	0.00934743	0.00793338	0.0154342	0.00772079	0.0158863	0.0153846	0.0155836	0.002484	0.0144706	0.00278936	0.0144238	0.0181098	0.0181098	0.0116018	0.0198047	0.0147539	0.0165084	0.013918	0.00914627	0.0151392	0.0139634	0.0155336	0.0188772	0.0188772	0.0188772	0.0164031	0.00667596	0.0112148	0.0135597	0.0147063	0.015237	0.0152861	0	0.00799471	0.0152861	0.0111767	0.0143307	0.00772079	0.0159373
GCF_000568455.1_ASM56845v1	0.0124057	0.0132525	0.0205818	0.0109872	0.0109872	0.0181677	0.00852703	0.0131658	0.00836839	0.00522074	0.00359946	0.00099575	0.0118785	0.000360796	0.0117198	0.0113299	0.0114847	0.00958564	0.0103602	0.00878454	0.0105786	0.013918	0.0140088	0.0182258	0.0155836	0.0113299	0.012447	0.00986267	0.00335936	0.0105786	0.0112915	0.0114847	0.0208481	0.0207145	0.0208481	0.0124884	0.0118785	0.00793338	0.0103602	0.0100385	0.0120388	0.0119585	0.00799471	0	0.0112148	0.00544819	0.0115627	0.000377484	0.0126551
GCF_000597965.1_ASM59796v1	0.0122825	0.0136041	0.0108374	0.00113794	0.00113794	0.0250245	0.0092465	0.0173186	0.00891504	0.00787231	0.0101806	0.0114459	0.00206933	0.0111386	0.00172525	0.00103113	0.000820519	0.0173739	0.013918	0.0164031	0.0146589	0.0177098	0.0132525	0.0210504	0.0153353	0.0173739	0.0123234	0.0117198	0.00975818	0.00126384	0.0165084	0.0117198	0.0115627	0.0116804	0.0115236	0.0116804	0.0186972	0.0135154	0.0165612	0.00648172	0.0179946	0.0178232	0.0152861	0.0112148	0	0.00802548	0.0168818	0.0111386	0.018757
GCF_000626615.1_ASM62661v1	0.0151392	0.0150906	0.0172634	0.00784188	0.00784188	0.019366	0.0117198	0.0160398	0.0114459	0.000178896	0.00509608	0.00477747	0.00884964	0.00522074	0.00871973	0.00811819	0.00827405	0.0129937	0.0123645	0.012447	0.0129084	0.015188	0.0158355	0.0165084	0.0179373	0.0148016	0.0153353	0.0125715	0.00489908	0.00760074	0.0146589	0.013918	0.0173739	0.0174852	0.0173739	0.0150906	0.015188	0.0106521	0.0138728	0.00678821	0.0154342	0.0154838	0.0111767	0.00544819	0.00802548	0	0.0144238	0.00522074	0.0160398
GCF_000695215.1_ASM69521v1	0.0186972	0.0172634	0.0248591	0.0166143	0.0166143	0.0264878	0.0144706	0.0181098	0.0141001	0.0143772	0.0129084	0.0115236	0.0173739	0.0115627	0.0173186	0.0164557	0.0173186	0.0157848	0.0140088	0.0154342	0.0150421	0.0179373	0.0189376	0.0232001	0.0211864	0.0149455	0.0178801	0.0152861	0.0127812	0.0165084	0.000277736	0.0153846	0.0251913	0.0251077	0.0251913	0.0125299	0.0168818	0.0126132	0.0144238	0.0156336	0.0156336	0.0155336	0.0143307	0.0115627	0.0168818	0.0144238	0	0.0115627	0.0159885
GCF_000695875.1_ASM69587v1	0.0123645	0.0128659	0.02045	0.0108747	0.0108747	0.0179946	0.00855897	0.0130366	0.00830543	0.00507129	0.00327321	0.000665138	0.0118785	1.61411e-05	0.0117989	0.0111386	0.0113685	0.00934743	0.0101094	0.00849516	0.010542	0.0139634	0.0137827	0.0179946	0.0153353	0.0112148	0.0120792	0.00986267	0.00301835	0.0104326	0.0112531	0.0112148	0.0207145	0.0207145	0.0207145	0.0122416	0.011641	0.00772079	0.0101094	0.00979292	0.0119184	0.0118785	0.00772079	0.000377484	0.0111386	0.00522074	0.0115627	0	0.0125715
GCF_000737615.1_ASM73761v1	0.01912	0.0198047	0.026134	0.0184599	0.0184599	0.0267573	0.0147063	0.0173739	0.0149455	0.0158863	0.0136931	0.0130366	0.01912	0.0125715	0.01912	0.0181677	0.0186972	0.0173186	0.012697	0.016828	0.014192	0.0175411	0.0203191	0.0242906	0.0213235	0.00137289	0.0182258	0.0163508	0.0135154	0.0180521	0.0155336	0.0178801	0.0268478	0.0267573	0.0268478	0.0185782	0.0177664	0.0100385	0.00634467	0.0164557	0.00191514	0.00183881	0.0159373	0.0126551	0.018757	0.0160398	0.0159885	0.0125715	0
GCF_000746505.1_ASM74650v1	0.0170443	0.0173739	0.0196154	0.0108374	0.0108374	0.0227506	0.0140088	0.0181677	0.0136931	0.00607467	0.00993274	0.00811819	0.0114847	0.00772079	0.0114071	0.0108374	0.0114847	0.00948308	0.0151392	0.00859098	0.0153353	0.0188772	0.0188772	0.0125715	0.0198683	0.0148974	0.0173186	0.0146589	0.00979292	0.010469	0.0142381	0.0157343	0.0201246	0.0200602	0.0201246	0.0164557	0.00986267	0.012447	0.0142843	0.00958564	0.0154342	0.0154838	0.0077812	0.00781151	0.0111386	0.00629023	0.0145645	0.00772079	0.0160398
GCF_000756205.1_ASM75620v1	0.0148974	0.00907983	0.0228248	0.0141001	0.0141001	0.0250245	0.0111767	0.00416313	0.0109872	0.0130795	0.010542	0.0110627	0.0144706	0.0105786	0.0145645	0.0141001	0.0143772	0.0161428	0.00843164	0.0156336	0.00146457	0.00402551	0.0161428	0.0243708	0.0181098	0.013296	0.0143772	0.0127812	0.0104326	0.0136485	0.0147539	0.00839998	0.023276	0.0233522	0.023276	0.0143307	0.0173186	0.0100031	0.0122825	0.0136931	0.014146	0.0139634	0.0145645	0.0106889	0.0143772	0.0132091	0.015188	0.0105786	0.0145174
GCF_000769575.1_ASM76957v1	0.0247769	0.0246134	0.026134	0.0235827	0.0235827	0.0249416	0.0216005	0.0230491	0.0214615	0.0189376	0.0177664	0.0166143	0.0236601	0.0161428	0.0235827	0.0234287	0.0235827	0.0122008	0.022167	0.0122008	0.0211864	0.0236601	0.0254441	0.01912	0.0262219	0.0213235	0.0250245	0.0218817	0.0179373	0.023276	0.0207145	0.0236601	0.0263101	0.0263101	0.0263101	0.0239728	0.00692984	0.0193042	0.0203845	0.0219526	0.0213924	0.0215309	0.0118785	0.0162985	0.0235827	0.019059	0.0209827	0.0161428	0.0218817
GCF_000772025.1_ASM77202v1	0.0178232	0.0118785	0.0240518	0.0172634	0.0172634	0.0272142	0.0140088	0.000613826	0.0136485	0.0160398	0.0135597	0.0140088	0.0177664	0.0132091	0.0178801	0.0169358	0.0176534	0.018817	0.0113685	0.0184011	0.00444298	0.00151993	0.0196154	0.0252752	0.0153353	0.0164557	0.0112915	0.0156336	0.0134273	0.0165612	0.0174852	0.0112531	0.0245322	0.0243708	0.0245322	0.0176534	0.0191812	0.0134273	0.015237	0.0170988	0.0170443	0.016828	0.0172084	0.013296	0.0175411	0.0161428	0.0179373	0.0132091	0.0170988
GCF_000815045.1_ASM81504v1	0.0126132	0.0134273	0.0211183	0.0112148	0.0112148	0.0186376	0.00917961	0.0134713	0.00898073	0.00463304	0.00364363	9.72117e-05	0.0122825	0.000613826	0.0122416	0.0114459	0.0117593	0.00958564	0.0105786	0.00898073	0.0112148	0.0135154	0.0134273	0.0183425	0.0158355	0.011641	0.0128659	0.0106153	0.00340267	0.0108001	0.011641	0.0117198	0.0210504	0.0209827	0.0210504	0.0127391	0.0120792	0.00811819	0.0104326	0.0100385	0.0123234	0.0122416	0.00790281	0.000960483	0.0115236	0.00477747	0.0114847	0.000630904	0.0130366
GCF_000815085.1_ASM81508v1	0.0126132	0.0134273	0.0211183	0.0112531	0.0112531	0.0186972	0.00914627	0.0134713	0.00894785	0.00460913	0.00366577	0.000113499	0.0122416	0.000630904	0.0122008	0.0114847	0.0117593	0.00961999	0.0106153	0.00898073	0.0112531	0.0135597	0.0134713	0.0184011	0.0158863	0.0116804	0.0129084	0.0106521	0.00340267	0.0108374	0.011641	0.0117198	0.0211183	0.0210504	0.0211183	0.0127812	0.0121196	0.00811819	0.0103964	0.0100385	0.0123234	0.0122825	0.00787231	0.000942892	0.0114847	0.00475328	0.0115236	0.000648008	0.0130795
GCF_000815125.1_ASM81512v1	0.0126132	0.0134273	0.0211183	0.0112148	0.0112148	0.0186376	0.00917961	0.0134713	0.00898073	0.00463304	0.00364363	9.72117e-05	0.0122825	0.000613826	0.0122416	0.0114459	0.0117593	0.00958564	0.0105786	0.00898073	0.0112148	0.0135154	0.0134273	0.0183425	0.0158355	0.011641	0.0128659	0.0106153	0.00340267	0.0108001	0.011641	0.0117198	0.0210504	0.0209827	0.0210504	0.0127391	0.0120792	0.00811819	0.0104326	0.0100385	0.0123234	0.0122416	0.00790281	0.000960483	0.0115236	0.00477747	0.0114847	0.000630904	0.0130366
GCF_000815165.1_ASM81516v1	0.0126132	0.0134273	0.0211183	0.0112148	0.0112148	0.0186376	0.00917961	0.0134713	0.00898073	0.00463304	0.00364363	9.72117e-05	0.0122825	0.000613826	0.0122416	0.0114459	0.0117593	0.00958564	0.0105786	0.00898073	0.0112148	0.0135154	0.0134273	0.0183425	0.0158355	0.011641	0.0128659	0.0106153	0.00340267	0.0108001	0.011641	0.0117198	0.0210504	0.0209827	0.0210504	0.0127391	0.0120792	0.00811819	0.0104326	0.0100385	0.0123234	0.0122416	0.00790281	0.000960483	0.0115236	0.00477747	0.0114847	0.000630904	0.0130366
GCF_000815205.1_ASM81520v1	0.0126132	0.0134273	0.0211183	0.0112148	0.0112148	0.0186376	0.00917961	0.0134713	0.00898073	0.00463304	0.00364363	9.72117e-05	0.0122825	0.000613826	0.0122416	0.0114459	0.0117593	0.00958564	0.0105786	0.00898073	0.0112148	0.0135154	0.0134273	0.0183425	0.0158355	0.011641	0.0128659	0.0106153	0.00340267	0.0108001	0.011641	0.0117198	0.0210504	0.0209827	0.0210504	0.0127391	0.0120792	0.00811819	0.0104326	0.0100385	0.0123234	0.0122416	0.00790281	0.000960483	0.0115236	0.00477747	0.0114847	0.000630904	0.0130366
GCF_000815245.1_ASM81524v1	0.0126132	0.0134273	0.0211183	0.0112148	0.0112148	0.0186376	0.00917961	0.0134713	0.00898073	0.00463304	0.00364363	9.72117e-05	0.0122825	0.000613826	0.0122416	0.0114459	0.0117593	0.00958564	0.0105786	0.00898073	0.0112148	0.0135154	0.0134273	0.0183425	0.0158355	0.011641	0.0128659	0.0106153	0.00340267	0.0108001	0.011641	0.0117198	0.0210504	0.0209827	0.0210504	0.0127391	0.0120792	0.00811819	0.0104326	0.0100385	0.0123234	0.0122416	0.00790281	0.000960483	0.0115236	0.00477747	0.0114847	0.000630904	0.0130366
GCF_000828035.1_ASM82803v1	0.0161946	0.0144706	0.0179373	0.00891504	0.00891504	0.0244514	0.0106153	0.0157848	0.0106521	0.00871973	0.0105054	0.0110627	0.00931371	0.010763	0.0092465	0.00846336	0.00907983	0.0155336	0.0118387	0.0145645	0.012447	0.0161428	0.0165084	0.0191812	0.0184599	0.0135597	0.0150906	0.0099679	0.0102881	0.00833688	0.013918	0.0140088	0.018284	0.0183425	0.018284	0.0150421	0.0178801	0.0114071	0.014146	0.00784188	0.0141001	0.0140088	0.0145174	0.0108001	0.00891504	0.00881706	0.0143772	0.010763	0.0146589
GCF_000953255.1_Staphylococcus_aureus_Sa_ILRI_217	0.0201246	0.0144238	0.0267573	0.01912	0.01912	0.0284514	0.0171535	0.00441942	0.0169358	0.018284	0.0155836	0.0159885	0.0194903	0.0153846	0.0194903	0.0191812	0.0196154	0.0200602	0.012951	0.019996	0.00701552	0.00437244	0.0217406	0.0257001	0.01699	0.0177664	0.0132525	0.0178232	0.0154838	0.0186972	0.0185782	0.0129084	0.027122	0.0270302	0.027122	0.0189982	0.0202541	0.0148494	0.0172634	0.0188772	0.0182258	0.0180521	0.0196154	0.0153846	0.0195528	0.0183425	0.0189982	0.0153846	0.018284
GCF_000967325.1_ASM96732v1	0.0218817	0.0232001	0.000978103	0.0117593	0.0117593	0.0301862	0.0196154	0.0243708	0.019366	0.0172634	0.0203191	0.0210504	0.012697	0.0207145	0.0126551	0.0121196	0.0113685	0.02045	0.0237378	0.0198047	0.0237378	0.0258725	0.022167	0.0212548	0.0246134	0.0257861	0.0225297	0.0216005	0.0202541	0.0124057	0.0247769	0.0214615	8.09488e-05	9.72117e-05	4.84962e-05	0.0217406	0.0213924	0.022239	0.0257001	0.016828	0.0263101	0.0260464	0.0188772	0.0208481	0.0114847	0.0173186	0.0251913	0.0207145	0.0268478
GCF_000967345.1_ASM96734v1	0.0218817	0.0232001	0.000978103	0.0117593	0.0117593	0.0301862	0.0196154	0.0243708	0.019366	0.0172634	0.0203191	0.0210504	0.012697	0.0207145	0.0126551	0.0121196	0.0113685	0.02045	0.0237378	0.0198047	0.0237378	0.0258725	0.022167	0.0212548	0.0246134	0.0257861	0.0225297	0.0216005	0.0202541	0.0124057	0.0247769	0.0214615	8.09488e-05	9.72117e-05	4.84962e-05	0.0217406	0.0213924	0.022239	0.0257001	0.016828	0.0263101	0.0260464	0.0188772	0.0208481	0.0114847	0.0173186	0.0251913	0.0207145	0.0268478
GCF_000967365.1_ASM96736v1	0.0217406	0.0231244	0.000960483	0.0117989	0.0117989	0.0301862	0.0196783	0.0243708	0.019366	0.0172084	0.0203191	0.0209153	0.0127812	0.0207145	0.0127391	0.0122416	0.0113685	0.02045	0.0237378	0.0196783	0.0237378	0.0258725	0.022167	0.0212548	0.0246134	0.0257001	0.0224566	0.0216704	0.0201246	0.0124057	0.024695	0.0213924	0.000146148	0.000162509	0.000113499	0.0216704	0.0213235	0.022167	0.0256144	0.0167743	0.0262219	0.0260464	0.018817	0.0207812	0.0116018	0.0172634	0.0251077	0.0207145	0.0266671
GCF_000967385.1_ASM96738v1	0.0215309	0.0231244	0.00106662	0.011641	0.011641	0.0303998	0.0194903	0.0243708	0.0192426	0.0173186	0.0203845	0.0208481	0.0125715	0.020648	0.0125715	0.0120388	0.0116018	0.0203191	0.0236601	0.0196783	0.0237378	0.0258725	0.0220953	0.0211183	0.0244514	0.0256144	0.0223838	0.0214615	0.0202541	0.0121602	0.0246134	0.0212548	0.000195307	8.09488e-05	0.000162509	0.0215309	0.0212548	0.0223113	0.0253595	0.0167208	0.0260464	0.0260464	0.018817	0.0205818	0.0117198	0.0174295	0.0250245	0.020648	0.0266671
GCF_000967405.1_ASM96740v1	0.0218817	0.0232001	0.00099575	0.0117989	0.0117989	0.0302927	0.0196783	0.0243708	0.0194281	0.0172634	0.0203845	0.0210504	0.012697	0.0207145	0.012697	0.0121196	0.0113685	0.02045	0.0237378	0.0198683	0.0237378	0.0258725	0.022239	0.0212548	0.0246134	0.0257861	0.0225297	0.0216704	0.0202541	0.0124057	0.0248591	0.0214615	9.72117e-05	0.000113499	3.23065e-05	0.0217406	0.0213924	0.022239	0.0257001	0.0168818	0.0263101	0.0260464	0.0188772	0.0208481	0.0115236	0.0173739	0.0251913	0.0207145	0.0268478
GCF_000969225.1_ASM96922v1	0.012447	0.0138728	0.0122825	0.00228471	0.00228471	0.0259593	0.00881706	0.0174295	0.00843164	0.00843164	0.0105786	0.0118387	0.00281	0.0113299	0.00246392	0.00216674	0.00270716	0.0177664	0.0142381	0.0170988	0.0144238	0.0177098	0.0131226	0.0207812	0.015237	0.0177098	0.0117989	0.0113299	0.0107259	0.00189601	0.0167743	0.0117198	0.012697	0.0125299	0.0126551	0.0119184	0.018757	0.014192	0.0167208	0.00653694	0.0181677	0.0181677	0.0157343	0.0112531	0.0023243	0.00849516	0.0172084	0.0113299	0.019059
GCF_001021875.1_ASM102187v1	0.0138277	0.0132091	0.0216005	0.0122416	0.0122416	0.019059	0.0101449	0.014192	0.00972351	0.00620899	0.0048503	0.002484	0.0129084	0.00189601	0.0128235	0.0124884	0.0127812	0.00833688	0.011641	0.00724665	0.0117989	0.0148974	0.015188	0.0165612	0.0163508	0.0126132	0.0136485	0.0099679	0.00460913	0.0119184	0.0122008	0.0126551	0.0219526	0.0219526	0.0219526	0.0136041	0.012951	0.00884964	0.0113685	0.0112531	0.0131226	0.0131226	0.0074521	0.00180084	0.0124057	0.00642673	0.0125299	0.00191514	0.0139634
GCF_001021895.1_ASM102189v1	0.0127391	0.0131226	0.0203191	0.0110627	0.0110627	0.0179373	0.00871973	0.0133397	0.00855897	0.0049726	0.00340267	0.00139117	0.0122008	0.000768483	0.0120792	0.0116018	0.0114847	0.00986267	0.0105054	0.00914627	0.010763	0.0141001	0.0142381	0.018284	0.0155836	0.0114459	0.012697	0.0102164	0.00320899	0.0109496	0.0113299	0.0115236	0.0208481	0.0209153	0.0208481	0.0129084	0.0119986	0.00802548	0.0105054	0.0103964	0.0122008	0.0121602	0.00836839	0.00069948	0.0111006	0.00512092	0.0115627	0.000785802	0.0127812
GCF_001027045.1_ASM102704v1	0.0103602	0.0105786	0.018284	0.0082115	0.0082115	0.0225297	0.00570563	0.0142843	0.0049972	0.00961999	0.00687301	0.0074817	0.00911301	0.00701552	0.00901369	0.0082115	0.00868743	0.0138277	0.0103241	0.0133834	0.0111386	0.0149937	0.0113299	0.0225297	0.0132091	0.0136931	0.00955137	0.00751137	0.00648172	0.00775096	0.0132091	0.00843164	0.0188772	0.0188772	0.018817	0.00934743	0.0150906	0.0109121	0.0129084	0.00955137	0.014192	0.0141001	0.012447	0.00730504	0.00868743	0.00975818	0.0136485	0.00701552	0.015237
GCF_001027105.1_ASM102710v1	0.0121602	0.0131658	0.0194281	0.00968892	0.00968892	0.0172084	0.00833688	0.012447	0.00775096	0.00449023	0.00254445	0.00299735	0.0108747	0.00264588	0.0108001	0.0101094	0.0100739	0.0106153	0.00914627	0.0100031	0.00968892	0.0129084	0.0134713	0.0191812	0.0148974	0.0113299	0.0122416	0.00938122	0.00234415	0.00965441	0.0115627	0.0111006	0.0196154	0.0197414	0.0196154	0.0120792	0.0129937	0.00772079	0.0110249	0.00941509	0.0120388	0.0119585	0.00911301	0.00278936	0.00979292	0.00463304	0.0118785	0.00266627	0.0129084
GCF_001045795.2_ASM104579v2	0.014146	0.0132525	0.0214615	0.0122825	0.0122825	0.0191812	0.0103964	0.0143772	0.0099679	0.00637197	0.00519571	0.00287212	0.0129937	0.00228471	0.0129937	0.0125299	0.0128659	0.00739309	0.0116804	0.00648172	0.0117989	0.0150421	0.0153846	0.0156336	0.0166674	0.011641	0.013918	0.0101806	0.0049726	0.0122416	0.0111006	0.0127812	0.021811	0.021811	0.021811	0.0138277	0.0118785	0.00833688	0.0105786	0.0114847	0.0121602	0.0121196	0.0065093	0.00224526	0.012447	0.00656463	0.0113685	0.00230449	0.012951
GCF_001045995.2_ASM104599v2	0.0132525	0.0134713	0.0205818	0.0113299	0.0113299	0.0186972	0.00948308	0.0138728	0.00907983	0.00557628	0.00404834	0.002484	0.0125299	0.00189601	0.0124057	0.0119585	0.0118387	0.00921302	0.0109496	0.00839998	0.0114847	0.0145645	0.0147539	0.0177664	0.0158355	0.0106521	0.0130795	0.0109121	0.00375473	0.0113685	0.0104326	0.0119585	0.0209827	0.0211864	0.0209827	0.0131658	0.0113685	0.00760074	0.00975818	0.0109872	0.0114071	0.0113685	0.00751137	0.00183881	0.0114847	0.00567966	0.0107259	0.00191514	0.0122008
GCF_001046095.2_ASM104609v2	0.0120388	0.012697	0.02045	0.010763	0.010763	0.0185782	0.00811819	0.0130366	0.0077812	0.00547371	0.00400272	0.00155699	0.0115627	0.000890282	0.0114459	0.010763	0.0115236	0.0102881	0.00989766	0.00934743	0.0102522	0.0137827	0.0135154	0.0178801	0.0150421	0.0108747	0.0119585	0.00951718	0.00377707	0.0100739	0.0108374	0.0108001	0.0211183	0.0211183	0.0211183	0.0120792	0.0116018	0.00849516	0.00982776	0.00965441	0.0114459	0.0113299	0.00852703	0.00103113	0.0112915	0.00567966	0.0111767	0.000907791	0.0121196
GCF_001183705.1_ASM118370v1	0.0121602	0.0129084	0.02045	0.0108747	0.0108747	0.0186972	0.00833688	0.0131658	0.00802548	0.0053973	0.00346792	0.00140947	0.0116804	0.00071669	0.011641	0.0111386	0.0113685	0.00934743	0.0101806	0.0087521	0.0104326	0.0137379	0.0140544	0.0184011	0.0153353	0.0111386	0.0121196	0.00958564	0.00320899	0.0104326	0.0110249	0.0111006	0.0207145	0.0207145	0.0207145	0.0122008	0.011641	0.00793338	0.0101094	0.0100739	0.0117989	0.0117593	0.00769068	0.00057975	0.0110627	0.00565374	0.0113299	0.000733928	0.0123645
GCF_001278745.1_ASM127874v1	0.0119986	0.0136041	0.0112531	0.00146457	0.00146457	0.0253595	0.00948308	0.0170443	0.00907983	0.00760074	0.0100031	0.0111767	0.00256467	0.0109121	0.00222558	0.00135464	0.00135464	0.0171535	0.0141001	0.0162985	0.0146116	0.0174295	0.0129937	0.0208481	0.0153353	0.0175971	0.0123234	0.0116804	0.00958564	0.00146457	0.0164557	0.0119986	0.0119585	0.0120388	0.0118785	0.0119585	0.018817	0.0136041	0.0164031	0.00637197	0.0182258	0.0180521	0.0151392	0.0110249	0.000613826	0.0077812	0.016828	0.0109121	0.0189982
GCF_001281145.1_ASM128114v1	0.0122416	0.0136931	0.0112915	0.00161281	0.00161281	0.0251913	0.00921302	0.0172634	0.00871973	0.00760074	0.0100739	0.0111006	0.00250412	0.010542	0.00216674	0.00150145	0.00135464	0.0170988	0.0146116	0.0162985	0.0145174	0.0176534	0.0133834	0.020648	0.0155836	0.0181677	0.012447	0.011641	0.00965441	0.00155699	0.0167208	0.0122416	0.0119585	0.0120792	0.0118785	0.0120388	0.0185782	0.013918	0.0166143	0.0065093	0.0186972	0.0186376	0.015188	0.0106889	0.000630904	0.0077812	0.0171535	0.010542	0.0195528
GCF_001296985.1_ASM129698v1	0.0118387	0.0125299	0.019996	0.0102881	0.0102881	0.0239728	0.00620899	0.0149455	0.00552489	0.0112531	0.00898073	0.00938122	0.0108747	0.00868743	0.0108001	0.0103602	0.0106889	0.0154342	0.0116804	0.0148494	0.0114071	0.0153353	0.0113299	0.0238942	0.0145174	0.0140544	0.0106889	0.00189601	0.00871973	0.0100031	0.0137379	0.0102164	0.0203845	0.0203845	0.02045	0.0116018	0.0165084	0.0125715	0.0142381	0.00911301	0.0146589	0.0145645	0.0138277	0.00878454	0.0105054	0.0113685	0.0141001	0.00871973	0.0155336
GCF_001298325.2_ASM129832v2	0.0139634	0.0126551	0.0213235	0.0123234	0.0123234	0.0247769	0.00965441	0.0174852	0.00914627	0.0127812	0.0106521	0.0112531	0.0128659	0.0108747	0.0128235	0.0124057	0.0126551	0.00931371	0.0133397	0.00846336	0.014146	0.0179373	0.0148016	0.0172634	0.0156336	0.0167743	0.012951	0.0100031	0.0102164	0.0120388	0.0157343	0.0121196	0.0218817	0.0218817	0.0218817	0.0132091	0.0126551	0.0137379	0.0158863	0.0131658	0.0173739	0.0173739	0.00843164	0.0108747	0.012697	0.0129084	0.0161428	0.0108747	0.0179946
GCF_001307235.1_ASM130723v1	0.0170443	0.0156839	0.0243708	0.0158355	0.0158355	0.0274933	0.0140088	0.0145174	0.0136931	0.0154342	0.0131658	0.0136931	0.0165612	0.0130795	0.0165612	0.0158863	0.0160398	0.0160398	0.0112148	0.015237	0.0113685	0.0149455	0.0184599	0.0211864	0.0198683	0.0155836	0.0165612	0.0140544	0.0130795	0.0154838	0.0170443	0.0149937	0.0248591	0.024695	0.0248591	0.0149937	0.019366	0.0128235	0.0153846	0.0167743	0.0162465	0.0161428	0.0154342	0.0130795	0.0161946	0.0156336	0.0175411	0.0130795	0.0165612
GCF_001444345.1_ASM144434v1	0.0150906	0.0175411	0.0194903	0.0101806	0.0101806	0.0309431	0.0147063	0.0144706	0.014192	0.0133834	0.0162465	0.0166143	0.0108001	0.0160398	0.0107259	0.0101094	0.0101806	0.022239	0.0179946	0.0196783	0.0181098	0.0145174	0.0168818	0.0246134	0.0115627	0.0219526	0.00787231	0.0166143	0.0159885	0.00958564	0.0218817	0.0162985	0.0198683	0.0198047	0.0198683	0.0158863	0.0227506	0.0186376	0.0205818	0.0120792	0.0223838	0.0223838	0.0205158	0.0162465	0.0106153	0.0134273	0.0225297	0.0160398	0.0230491
GCF_001456215.1_ASM145621v1	0.0177098	0.0181098	0.0257001	0.0173186	0.0173186	0.026134	0.0138277	0.0163508	0.0137827	0.0147063	0.0122416	0.011641	0.0181098	0.0112148	0.0181098	0.0169358	0.0178232	0.0165084	0.0120792	0.0157343	0.012951	0.0164031	0.0195528	0.0235056	0.0208481	0.00110222	0.0171535	0.0153353	0.0120792	0.0167743	0.0147539	0.0161428	0.026134	0.026134	0.026134	0.0173186	0.0174295	0.00901369	0.0051458	0.0150421	0.00153845	0.00153845	0.0148016	0.0111767	0.0175971	0.0148016	0.015188	0.0112148	0.00246392
GCF_001457495.1_NCTC13435	0.0117198	0.012697	0.0197414	0.0099679	0.0099679	0.0242107	0.00594169	0.0149455	0.00534661	0.0112915	0.00881706	0.00941509	0.0105786	0.00868743	0.0104326	0.0101094	0.010469	0.0153353	0.0113685	0.0148016	0.0112915	0.0152861	0.0110627	0.0238158	0.0145174	0.0138277	0.010542	0.00189601	0.00849516	0.00972351	0.0137379	0.0103241	0.0203845	0.0203191	0.0203845	0.0115236	0.0164031	0.0124057	0.0142381	0.00884964	0.0144706	0.0143307	0.0135597	0.00881706	0.0103241	0.0114459	0.0141001	0.00871973	0.0153353
GCF_001465635.1_ASM146563v1	0.0137379	0.00379945	0.0223113	0.0130795	0.0130795	0.0276815	0.0105054	0.0119986	0.0101449	0.0156336	0.0133397	0.0136485	0.0136041	0.0132091	0.0134273	0.012951	0.0132091	0.0162985	0.0146589	0.015237	0.00982776	0.012447	0.0145645	0.0240518	0.0162985	0.018284	0.0130795	0.0120792	0.0129084	0.0127812	0.016828	0.00335936	0.0227506	0.0227506	0.0227506	0.0120792	0.0203845	0.0147539	0.0178232	0.0149455	0.018817	0.0186376	0.0150906	0.0133834	0.013296	0.0156839	0.0173739	0.0132091	0.0194281
GCF_001465675.1_ASM146567v1	0.0136485	0.00353352	0.021811	0.0126551	0.0126551	0.0273069	0.00989766	0.0118387	0.00965441	0.0147539	0.0126551	0.0132091	0.0132525	0.0126551	0.0131658	0.0126551	0.0128659	0.0157343	0.013918	0.0145645	0.00968892	0.0123645	0.0144706	0.0233522	0.0161946	0.0175971	0.012951	0.0115236	0.0123645	0.012447	0.0160398	0.00333777	0.0223838	0.0223838	0.0223838	0.0122008	0.0196154	0.0141001	0.0172634	0.0143307	0.0181677	0.0181677	0.0144706	0.012951	0.012951	0.0148494	0.0165084	0.0126551	0.0186972
GCF_001465755.1_ASM146575v1	0.0119585	0.00393459	0.0209153	0.0112148	0.0112148	0.0262219	0.00934743	0.0110627	0.00898073	0.013918	0.0111767	0.011641	0.0118785	0.0112148	0.0117989	0.0110627	0.0114847	0.0172634	0.0127812	0.0163508	0.00808722	0.0114847	0.0129937	0.0258725	0.0150421	0.0163508	0.0113685	0.0114071	0.0106521	0.010763	0.0148494	0.00130008	0.0213235	0.0212548	0.0213235	0.0102522	0.0184599	0.0128659	0.0158355	0.0130795	0.0171535	0.0170988	0.0153846	0.0115236	0.0115627	0.0140088	0.0153353	0.0112148	0.0178232
GCF_001515665.1_ASM151566v1	0.0209827	0.0211864	0.0211183	0.0197414	0.0197414	0.026134	0.0175411	0.0196783	0.0172634	0.0155836	0.014146	0.0127391	0.0194903	0.0124057	0.019996	0.0198047	0.019996	0.00739309	0.018817	0.00799471	0.0177664	0.0205158	0.0218817	0.0145645	0.023276	0.0179373	0.0211183	0.0181677	0.0140088	0.0194281	0.0174295	0.019932	0.0213924	0.0212548	0.0214615	0.0203845	0.00254445	0.0155836	0.0171535	0.0183425	0.0181677	0.0182258	0.00710174	0.0125299	0.019932	0.0157343	0.0177098	0.0124057	0.0186376
GCF_001515685.1_ASM151568v1	0.0202541	0.0205818	0.0213924	0.0192426	0.0192426	0.0250245	0.0172634	0.0194281	0.016828	0.0151392	0.0135597	0.0119585	0.0196154	0.0116018	0.0195528	0.019366	0.0194281	0.00796401	0.0179373	0.00730504	0.0179373	0.0207812	0.0213235	0.0142843	0.0228248	0.0175971	0.020648	0.0177664	0.0134713	0.018817	0.0170988	0.0193042	0.0216005	0.0216005	0.0216704	0.019996	0.000855346	0.0154838	0.01699	0.018284	0.0179373	0.0179373	0.00678821	0.0118387	0.0196154	0.015188	0.0174295	0.0116018	0.0183425
GCF_001515705.1_ASM151570v1	0.0210504	0.0212548	0.02045	0.0197414	0.0197414	0.0257001	0.0176534	0.0194903	0.0174295	0.0156336	0.014192	0.0127391	0.0201892	0.012447	0.0200602	0.0198047	0.0200602	0.00739309	0.0186972	0.00802548	0.0179946	0.02045	0.0219526	0.013918	0.0232001	0.0178232	0.0211183	0.0182258	0.0141001	0.0194903	0.0176534	0.019932	0.0207145	0.0207145	0.0207145	0.0205158	0.00183881	0.0159373	0.0172084	0.018519	0.0181098	0.0182258	0.0074521	0.0126551	0.019996	0.0157848	0.0179373	0.012447	0.0186376
GCF_001515745.1_ASM151574v1	0.0251913	0.024695	0.0250245	0.0234287	0.0234287	0.0249416	0.0216005	0.0232001	0.0213235	0.0192426	0.0176534	0.0167208	0.0236601	0.0163508	0.0235056	0.0234287	0.0238942	0.0117989	0.0223838	0.0116804	0.0214615	0.0243708	0.0257861	0.0182258	0.0263988	0.0216704	0.0251077	0.0220953	0.0178801	0.0230491	0.0210504	0.0235056	0.0252752	0.0252752	0.0252752	0.0238942	0.00620899	0.0196783	0.0208481	0.0225297	0.0216704	0.021811	0.0112915	0.0164031	0.0235056	0.0193042	0.0212548	0.0163508	0.0224566
GCF_001515765.1_ASM151576v1	0.0203845	0.0207812	0.021811	0.0195528	0.0195528	0.0256144	0.0175411	0.0198683	0.0174295	0.0153353	0.0139634	0.0122825	0.019932	0.0120792	0.019932	0.0196783	0.0198683	0.00802548	0.0181677	0.00814922	0.0178232	0.02045	0.0216005	0.0147063	0.0231244	0.0179373	0.0211864	0.0183425	0.0139634	0.0192426	0.0174295	0.0197414	0.0220953	0.0220953	0.0220953	0.0201892	0.00178189	0.0157343	0.0172084	0.0184011	0.0182258	0.018284	0.00760074	0.0122825	0.0198047	0.0155336	0.0177664	0.0120792	0.0185782
GCF_001548295.1_ASM154829v1	0.0138277	0.013918	0.0156839	0.00639932	0.00639932	0.0233522	0.00982776	0.0165084	0.0092465	0.00588887	0.00914627	0.0100385	0.00769068	0.00979292	0.00724665	0.00667596	0.00664804	0.0157848	0.0130795	0.0153353	0.0131226	0.0166674	0.0150906	0.0192426	0.0149455	0.0155836	0.0133397	0.0105786	0.00888231	0.00662018	0.0148016	0.0120792	0.0162985	0.0164031	0.0162985	0.0132091	0.0177664	0.0121602	0.0148494	0.0064542	0.0162985	0.0162465	0.0138728	0.00986267	0.00602132	0.00599473	0.015188	0.00979292	0.0168818
GCF_001548415.1_ASM154841v1	0.0117989	0.0132091	0.0112915	0.000837919	0.000837919	0.0251913	0.00878454	0.01699	0.00836839	0.00769068	0.0103602	0.0111006	0.00144617	0.0108374	0.00137289	0.000855346	0.00110222	0.01699	0.0135154	0.0162985	0.0143307	0.0172634	0.0127391	0.0209153	0.0147539	0.0169358	0.0117198	0.0112148	0.0099679	0.000820519	0.0161428	0.0111006	0.0119184	0.0118785	0.0118785	0.0111006	0.0181677	0.0134273	0.0162985	0.00637197	0.0176534	0.0175411	0.015188	0.0109872	0.000837919	0.00781151	0.0165612	0.0108374	0.0184011
GCF_001549655.1_ASM154965v1	0.0160912	0.0160912	0.0176534	0.00796401	0.00796401	0.0251077	0.0130366	0.0184011	0.0126132	0.00802548	0.0112531	0.0114459	0.00814922	0.0112531	0.00849516	0.00760074	0.00839998	0.0128235	0.0147539	0.0119184	0.0149937	0.018817	0.0174852	0.0159373	0.0191812	0.0177664	0.0157343	0.0131226	0.0109872	0.00754109	0.0165084	0.0147539	0.0181677	0.0181098	0.0181677	0.0155336	0.0140544	0.0141001	0.0167208	0.00377707	0.0183425	0.018284	0.0105786	0.0114071	0.00814922	0.00811819	0.0168818	0.0112531	0.0189982
GCF_001549675.1_ASM154967v1	0.0160912	0.0160912	0.0176534	0.00796401	0.00796401	0.0251077	0.0130366	0.0184011	0.0126132	0.00802548	0.0112531	0.0114459	0.00814922	0.0112531	0.00849516	0.00760074	0.00839998	0.0128235	0.0147539	0.0119184	0.0149937	0.018817	0.0174852	0.0159373	0.0191812	0.0177664	0.0157343	0.0131226	0.0109872	0.00754109	0.0165084	0.0147539	0.0181677	0.0181098	0.0181677	0.0155336	0.0140544	0.0141001	0.0167208	0.00377707	0.0183425	0.018284	0.0105786	0.0114071	0.00814922	0.00811819	0.0168818	0.0112531	0.0189982
GCF_001558795.1_ASM155879v1	0.013296	0.0138277	0.0116804	0.00240388	0.00240388	0.0259593	0.00989766	0.0182258	0.00965441	0.0087521	0.0117989	0.0125715	0.00331621	0.0120388	0.00323036	0.00238394	0.00199198	0.016828	0.0148016	0.0160912	0.0151392	0.0185782	0.0140544	0.0209153	0.0158355	0.0183425	0.0130366	0.00948308	0.0115236	0.00256467	0.0172634	0.012951	0.0122416	0.0123234	0.0121602	0.0131658	0.0194903	0.0143772	0.0174295	0.00733433	0.0189376	0.0189376	0.0152861	0.0119986	0.00176298	0.00888231	0.0177098	0.0120388	0.0194903
GCF_001580495.1_ASM158049v1	0.0144238	0.0148974	0.0161946	0.00634467	0.00634467	0.0241311	0.00944905	0.0167743	0.00921302	0.00678821	0.00972351	0.0102881	0.00701552	0.0100031	0.00664804	0.00602132	0.00681642	0.0167208	0.0130795	0.0158863	0.0136931	0.0171535	0.0158863	0.01912	0.0172634	0.015188	0.0143307	0.0106889	0.00931371	0.00604797	0.0148016	0.0130366	0.0165612	0.0165612	0.0165612	0.014192	0.0176534	0.0125299	0.015237	0.00112007	0.0157343	0.0156839	0.0148494	0.0100385	0.0062631	0.00695834	0.0152861	0.0100031	0.0162465
GCF_001580515.1_ASM158051v1	0.0124057	0.0132525	0.0205818	0.0110249	0.0110249	0.0182258	0.00839998	0.0131658	0.00830543	0.00522074	0.00355546	0.00106662	0.0119184	0.000394197	0.0117989	0.0112915	0.0114071	0.00961999	0.0104326	0.00878454	0.0106153	0.0139634	0.0140088	0.0182258	0.0154838	0.0113299	0.012447	0.00989766	0.00335936	0.010542	0.0112531	0.0114847	0.0208481	0.0207812	0.0208481	0.0127391	0.0118785	0.00793338	0.0103602	0.0100385	0.0120792	0.0119986	0.00802548	0.000327496	0.0111386	0.00544819	0.0115236	0.000410936	0.0126551
GCF_001594205.1_ASM159420v1	0.00799471	0.00944905	0.0186376	0.00790281	0.00790281	0.0256144	0.00659238	0.0145174	0.00599473	0.0120792	0.00901369	0.00948308	0.00881706	0.00891504	0.0087521	0.00799471	0.00839998	0.0158355	0.0109872	0.015188	0.0112915	0.0153353	0.00982776	0.0249416	0.0124884	0.0148974	0.00862306	0.00951718	0.00868743	0.00742257	0.0148016	0.00710174	0.018817	0.0188772	0.018817	0.00487467	0.0168818	0.0110249	0.0142381	0.0108747	0.0156336	0.0152861	0.0142381	0.00921302	0.00859098	0.0121196	0.015188	0.00894785	0.0161428
GCF_001611325.1_ASM161132v1	0.0124057	0.0132091	0.0208481	0.0112148	0.0112148	0.0220953	0.00827405	0.0129084	0.00772079	0.00979292	0.00736368	0.0074817	0.0112148	0.0071306	0.011641	0.0109872	0.0114459	0.0143307	0.00921302	0.0129937	0.00979292	0.0134273	0.0138277	0.022239	0.0153353	0.0114459	0.012447	0.00989766	0.00701552	0.0106153	0.0112148	0.0114071	0.0213924	0.0213924	0.0213924	0.0122825	0.0153353	0.00833688	0.0111767	0.0105054	0.0122008	0.0119986	0.0120792	0.00721755	0.0113685	0.00986267	0.011641	0.0071306	0.0127812
GCF_001611345.1_ASM161134v1	0.0122825	0.0132091	0.0212548	0.0114847	0.0114847	0.022167	0.00855897	0.0128235	0.00811819	0.00944905	0.0070442	0.0071306	0.0113685	0.00670394	0.0118387	0.0111386	0.0117989	0.0140088	0.00938122	0.012697	0.00982776	0.0132525	0.0140544	0.0217406	0.0155836	0.0117989	0.0126551	0.0100739	0.00667596	0.0106153	0.0116018	0.011641	0.021811	0.0217406	0.021811	0.0126132	0.0150421	0.00862306	0.0110249	0.0103602	0.0125299	0.0124884	0.0117198	0.00681642	0.0114847	0.00955137	0.0119184	0.00667596	0.0132525
GCF_001611365.1_ASM161136v1	0.0106889	0.0114847	0.0196783	0.00931371	0.00931371	0.0246134	0.00620899	0.0150906	0.00586254	0.0115627	0.00833688	0.00928007	0.0100739	0.0087521	0.00965441	0.00911301	0.00975818	0.0153846	0.0118387	0.0149937	0.0117989	0.0153353	0.0102522	0.0240518	0.0138728	0.0145645	0.0103602	0.00781151	0.00805632	0.00884964	0.0144238	0.00928007	0.0198683	0.0195528	0.0198047	0.0103964	0.0170443	0.0119184	0.0139634	0.0105054	0.0154838	0.0153353	0.013918	0.00881706	0.00914627	0.0117989	0.0148016	0.00878454	0.0161946
GCF_001611385.1_ASM161138v1	0.0109121	0.0114459	0.0198047	0.00948308	0.00948308	0.0246134	0.0064542	0.015237	0.00602132	0.0116804	0.00849516	0.00938122	0.0101806	0.00888231	0.00975818	0.00938122	0.0100031	0.0154838	0.0121602	0.0150421	0.0119986	0.0154838	0.0101449	0.0241311	0.0140088	0.0148494	0.0106153	0.00775096	0.00808722	0.00914627	0.0144238	0.00931371	0.019932	0.0196783	0.0198683	0.0105786	0.0170988	0.0120388	0.0140088	0.010542	0.0157343	0.0155836	0.0140544	0.00888231	0.00938122	0.0117989	0.0148016	0.00891504	0.0164557
GCF_001611405.1_ASM161140v1	0.012447	0.0131226	0.0209153	0.0111767	0.0111767	0.0223838	0.00868743	0.0127812	0.00818033	0.00982776	0.00742257	0.00751137	0.0111767	0.0071306	0.0116018	0.0109496	0.0114459	0.0142843	0.00944905	0.0129937	0.00975818	0.0131658	0.013918	0.0223838	0.0155836	0.0119184	0.0128659	0.0103241	0.00707294	0.0105054	0.0118387	0.0115627	0.0215309	0.0214615	0.0215309	0.0126132	0.015188	0.00849516	0.0112531	0.0105786	0.012697	0.012447	0.0120792	0.00718851	0.0112531	0.0099679	0.0122008	0.0071306	0.0132091
GCF_001611425.1_ASM161142v1	0.012447	0.0131658	0.0209827	0.0112148	0.0112148	0.0223838	0.00849516	0.0129084	0.00799471	0.0100385	0.00757088	0.00766063	0.0111006	0.00724665	0.0116018	0.0108747	0.0112531	0.0143772	0.00951718	0.0130795	0.00986267	0.013296	0.0140088	0.0224566	0.0154342	0.0119184	0.0126132	0.0103241	0.00733433	0.0106521	0.0118387	0.0114071	0.0214615	0.0214615	0.0214615	0.0124884	0.0153353	0.00852703	0.0113685	0.0105054	0.012697	0.0124884	0.0121196	0.00733433	0.0112148	0.0101449	0.0122416	0.00724665	0.0132091
GCF_001618305.1_ASM161830v1	0.0114847	0.0140088	0.0136041	0.00308156	0.00308156	0.0279669	0.00982776	0.0172084	0.00938122	0.00839998	0.0116804	0.0114847	0.00386684	0.0116018	0.00348974	0.00285138	0.00306045	0.0181677	0.015188	0.0171535	0.0147539	0.0170988	0.0123234	0.0209827	0.0165612	0.0184599	0.0125299	0.0122416	0.0114071	0.00244387	0.0178801	0.0122008	0.0136931	0.0135154	0.0136931	0.0124057	0.0194281	0.0150906	0.0172084	0.00710174	0.0194281	0.0189982	0.0163508	0.0116804	0.00308156	0.00859098	0.0179946	0.0116018	0.0198683
GCF_001640885.1_ASM164088v1	0.0126132	0.0134713	0.0112531	0.00144617	0.00144617	0.0250245	0.00968892	0.0172634	0.0092465	0.0082115	0.010542	0.0114459	0.00272766	0.0111386	0.00266627	0.00197272	0.00122773	0.0173186	0.0141001	0.0160398	0.0146589	0.0178232	0.0131226	0.0211864	0.0154342	0.0178801	0.0122008	0.0120792	0.0100739	0.00185785	0.0166674	0.0116804	0.0117593	0.0118785	0.0117198	0.011641	0.0184599	0.0136931	0.0167208	0.00653694	0.018519	0.018284	0.0154342	0.0114459	0.00135464	0.00830543	0.0171535	0.0111386	0.0191812
GCF_001640905.1_ASM164090v1	0.0167208	0.0169358	0.0153353	0.00588887	0.00588887	0.0275872	0.0138728	0.0213924	0.013296	0.0118387	0.0144706	0.0151392	0.00662018	0.0147063	0.00653694	0.00599473	0.0064542	0.0155336	0.0177664	0.0147539	0.0186376	0.022239	0.0166674	0.019059	0.01912	0.0218817	0.0159373	0.0150906	0.0142381	0.00599473	0.0205818	0.0156336	0.0160398	0.0159373	0.0160398	0.0155336	0.0167208	0.0176534	0.0205818	0.010542	0.0223838	0.0223113	0.0140544	0.0150421	0.0061551	0.0119585	0.0211183	0.0147063	0.0226767
GCF_001640925.1_ASM164092v1	0.0148016	0.0153846	0.0133397	0.00377707	0.00377707	0.0270302	0.0114071	0.019366	0.0106153	0.0101806	0.0126132	0.0135597	0.00453766	0.0130795	0.00423251	0.00377707	0.00432562	0.0136041	0.0157848	0.0129084	0.0164031	0.0200602	0.0148494	0.0177098	0.0166674	0.0196154	0.0140544	0.013296	0.0123234	0.00391197	0.018284	0.0138277	0.014146	0.0139634	0.0141001	0.0138277	0.0148494	0.0156839	0.018757	0.00818033	0.019996	0.0200602	0.0119184	0.0133397	0.00379945	0.0103602	0.0188772	0.0130795	0.0207812
GCF_001641025.1_ASM164102v1	0.0257001	0.0240518	0.0257001	0.0237378	0.0237378	0.0277762	0.0216704	0.0240518	0.0215309	0.0194281	0.0174295	0.0167743	0.0244514	0.0162465	0.0243708	0.0238942	0.0239728	0.00911301	0.023276	0.00993274	0.0220953	0.0250245	0.0268478	0.0172084	0.0269388	0.0220953	0.0253595	0.0218817	0.0174852	0.0236601	0.0216704	0.0242107	0.0257861	0.0257861	0.0257861	0.0247769	0.0130366	0.019932	0.0215309	0.0228248	0.0223838	0.0225297	0.00884964	0.0162985	0.0238942	0.0194903	0.0219526	0.0162465	0.0228993
GCF_001656045.1_ASM165604v1	0.0142843	0.0146589	0.0214615	0.0123645	0.0123645	0.0230491	0.00884964	0.0146116	0.00814922	0.0108747	0.00884964	0.00891504	0.0122008	0.00846336	0.012697	0.0121196	0.0125715	0.0155336	0.0100385	0.0143772	0.0110627	0.0148494	0.015188	0.0236601	0.0166674	0.0123645	0.0136041	0.010469	0.00852703	0.0119986	0.0124057	0.012697	0.0220953	0.0220953	0.0220953	0.0137827	0.0163508	0.00965441	0.0125715	0.0108001	0.012951	0.0126551	0.0133834	0.00852703	0.0124057	0.0109872	0.0128235	0.00846336	0.0134273
GCF_001656075.1_ASM165607v1	0.0119184	0.0130366	0.0205818	0.0109872	0.0109872	0.0232001	0.0087521	0.0136041	0.00802548	0.0102164	0.00769068	0.00814922	0.0109496	0.00757088	0.0114071	0.0107259	0.0113685	0.0143307	0.00941509	0.0135597	0.0102881	0.0136931	0.0140088	0.0227506	0.015188	0.0126551	0.0125299	0.00951718	0.00730504	0.0103602	0.0126551	0.0109121	0.0211864	0.0211183	0.0211864	0.0122825	0.0154838	0.00958564	0.0117989	0.0102881	0.0135597	0.013296	0.0121602	0.00769068	0.0112148	0.0102881	0.0130366	0.00757088	0.0141001
GCF_001717725.1_ASM171772v2	0.0124057	0.0132525	0.0205818	0.0111006	0.0111006	0.0181677	0.00859098	0.0129937	0.00849516	0.00524582	0.00364363	0.00108441	0.0119585	0.000444492	0.0119184	0.0112915	0.0115627	0.00968892	0.0102164	0.00884964	0.0104326	0.0137379	0.0140088	0.0182258	0.0155336	0.0111767	0.0124884	0.0100385	0.00342438	0.0105786	0.0112148	0.0114071	0.0208481	0.0207812	0.0208481	0.0126551	0.0119585	0.00790281	0.0102881	0.0101449	0.0118785	0.0118387	0.00814922	0.000444492	0.0112531	0.00547371	0.0114847	0.000461308	0.0125299
GCF_001717975.1_ASM171797v2	0.0123234	0.0132091	0.0207145	0.0110627	0.0110627	0.0184011	0.00881706	0.0128235	0.00833688	0.00524582	0.00368795	0.00142781	0.0119986	0.000768483	0.0119184	0.0113299	0.0115236	0.00975818	0.0103241	0.00891504	0.0103241	0.0136041	0.0140088	0.0183425	0.0155336	0.0111767	0.0124884	0.0100031	0.00346792	0.0105054	0.0112148	0.0113685	0.0210504	0.0209153	0.0210504	0.0124884	0.0119585	0.00790281	0.0102164	0.00993274	0.0117593	0.0117198	0.0082115	0.000768483	0.0112148	0.00544819	0.0114847	0.000785802	0.012697
GCF_001725965.1_ASM172596v1	0.0122825	0.0136931	0.0111386	0.00112007	0.00112007	0.0248591	0.00961999	0.0173186	0.00917961	0.00805632	0.0103964	0.0116018	0.00203059	0.0112915	0.0019535	0.00155699	0.00133643	0.0175411	0.0140544	0.0166143	0.0146589	0.0177664	0.0131658	0.0213924	0.0152861	0.0176534	0.0124057	0.0117989	0.0101094	0.00157557	0.0166143	0.0118785	0.0118387	0.0119184	0.0117198	0.0117593	0.0189376	0.0135597	0.0166674	0.00667596	0.0184011	0.0179946	0.0154342	0.0114459	0.00106662	0.00818033	0.0170443	0.0112915	0.0189376
GCF_001735655.2_ASM173565v2	0.0124057	0.0132525	0.020648	0.0110627	0.0110627	0.0181677	0.00843164	0.0129084	0.00830543	0.00527095	0.00362153	0.00106662	0.0119585	0.000394197	0.0119184	0.0112915	0.0114847	0.00968892	0.0102164	0.00884964	0.0103602	0.0136931	0.013918	0.018284	0.0154342	0.0112148	0.012447	0.00989766	0.00340267	0.0105786	0.0111767	0.0114847	0.0207145	0.020648	0.0207145	0.0126132	0.0119184	0.00799471	0.0103241	0.0100739	0.0119184	0.0118387	0.00814922	0.000327496	0.0112148	0.00547371	0.0114459	0.000410936	0.0125715
GCF_001879545.1_ASM187954v1	0.00975818	0.0101806	0.019059	0.00871973	0.00871973	0.0238942	0.00155699	0.0136931	0.000613826	0.0111006	0.00836839	0.00894785	0.00928007	0.00811819	0.00921302	0.00862306	0.00911301	0.0145645	0.0116804	0.0142381	0.0110249	0.013918	0.0111767	0.023276	0.0128659	0.0139634	0.00944905	0.00763065	0.00811819	0.00811819	0.0136041	0.00907983	0.0194281	0.0194281	0.0194281	0.00979292	0.0159373	0.0120792	0.0135597	0.00951718	0.0146116	0.0143307	0.0130366	0.00818033	0.00898073	0.0113299	0.0140544	0.00814922	0.0154342
GCF_001880265.1_ASM188026v1	0.0184599	0.0188772	0.0255291	0.0174295	0.0174295	0.0257001	0.0133397	0.0168818	0.0133397	0.0148974	0.0123234	0.0119184	0.0180521	0.0114847	0.0180521	0.0171535	0.0175971	0.0163508	0.0120388	0.0158863	0.0131658	0.0170443	0.0195528	0.0234287	0.0201246	0.000733928	0.0166143	0.0149455	0.0121602	0.0170443	0.0145645	0.0167208	0.026134	0.026134	0.026134	0.0177664	0.0172084	0.00917961	0.00549928	0.015188	0.00120971	0.00106662	0.0148974	0.0116018	0.0175411	0.0150906	0.0149937	0.0114847	0.00193431
GCF_001887075.1_ASM188707v1	0.014146	0.00346792	0.0219526	0.0128659	0.0128659	0.0274933	0.0102881	0.0117989	0.00993274	0.0150906	0.012951	0.0133397	0.0134713	0.0129084	0.0134273	0.0129084	0.0131658	0.0158355	0.0142381	0.0148494	0.00944905	0.0122416	0.0149937	0.0235056	0.0164557	0.0180521	0.0134273	0.0117198	0.0125715	0.0127812	0.0164557	0.00295546	0.0225297	0.0225297	0.0225297	0.0123234	0.0198047	0.0144238	0.0177664	0.0145174	0.0186972	0.0184011	0.0147539	0.0130366	0.0131658	0.0151392	0.0168818	0.0129084	0.0192426
GCF_001900185.1_ASM190018v1	0.0122825	0.0127812	0.019932	0.0101449	0.0101449	0.0180521	0.00852703	0.0133397	0.00833688	0.00492354	0.000195307	0.00351161	0.0112915	0.00312389	0.0112148	0.010542	0.010542	0.010542	0.0100031	0.0102881	0.0105054	0.0138728	0.0138728	0.019996	0.0148974	0.0119585	0.0122825	0.00993274	0.000613826	0.0100385	0.012447	0.0113685	0.0202541	0.02045	0.0202541	0.0119585	0.0128659	0.00818033	0.0113685	0.00968892	0.0126551	0.0124884	0.00917961	0.00346792	0.0103602	0.00502185	0.0128659	0.00314511	0.0134713
GCF_001956755.1_ASM195675v1	0.0171535	0.0119986	0.024695	0.0160912	0.0160912	0.0268478	0.0139634	0.0019535	0.0138728	0.0150421	0.0130795	0.0131658	0.0169358	0.012447	0.0167743	0.0160912	0.0163508	0.0186972	0.0105054	0.0181098	0.00366577	0.00185785	0.0186376	0.0260464	0.0146589	0.0153846	0.0102881	0.0143307	0.012951	0.0157848	0.0166143	0.0105054	0.0251077	0.0251913	0.0251077	0.0165084	0.019366	0.0126132	0.0146116	0.0161428	0.0161428	0.0159885	0.0173186	0.0125299	0.0163508	0.0151392	0.0170988	0.012447	0.0163508
GCF_001956815.1_ASM195681v1	0.0125715	0.0127812	0.020648	0.0114071	0.0114071	0.0186376	0.00948308	0.0134273	0.00931371	0.00596818	0.00411709	0.00168765	0.0122825	0.00119173	0.0121602	0.0116018	0.0112915	0.00901369	0.0106521	0.00775096	0.0112531	0.014146	0.0140544	0.0175971	0.0157848	0.0115236	0.0128235	0.0100739	0.00391197	0.0111767	0.0118387	0.0117198	0.0209153	0.0208481	0.0209153	0.0127391	0.0117989	0.00802548	0.0106889	0.010469	0.0122416	0.0122825	0.00787231	0.00140947	0.0115236	0.00612824	0.0120792	0.00120971	0.0129084
GCF_001975005.1_ASM197500v1	0.0123234	0.0136485	0.0123234	0.00216674	0.00216674	0.0263988	0.00982776	0.0174852	0.00938122	0.00814922	0.0109872	0.0120388	0.00252426	0.0117593	0.00218632	0.00185785	0.00264588	0.0178801	0.014146	0.0169358	0.0147063	0.0180521	0.013296	0.0213924	0.0156336	0.0177664	0.012697	0.0120792	0.0106153	0.00153845	0.01699	0.0120388	0.012951	0.0129084	0.0129084	0.0121196	0.01912	0.0142381	0.0168818	0.00673197	0.0186972	0.018519	0.0157848	0.0117989	0.00206933	0.00824274	0.0173739	0.0117593	0.0191812
GCF_001975045.1_ASM197504v1	0.0117593	0.0129937	0.011641	0.00108441	0.00108441	0.0257001	0.00894785	0.0167208	0.00833688	0.0077812	0.0100739	0.0110627	0.00146457	0.0108001	0.00112007	0.000803147	0.00142781	0.0172084	0.0136931	0.0163508	0.0142381	0.0171535	0.012447	0.0207812	0.0149937	0.0172084	0.0119986	0.0112531	0.00975818	0.000630904	0.0162985	0.0111006	0.0122416	0.0122416	0.0122008	0.0112531	0.018284	0.0139634	0.0159885	0.00629023	0.0179373	0.0178232	0.015237	0.0109496	0.0008728	0.00793338	0.0167208	0.0108001	0.018757
GCF_001986135.1_ASM198613v1	0.0114847	0.0122416	0.0198683	0.0103241	0.0103241	0.023276	0.00604797	0.0136485	0.00557628	0.0101806	0.00799471	0.00833688	0.0110627	0.00781151	0.0109496	0.0102881	0.0109872	0.0142381	0.0104326	0.0138277	0.0107259	0.014146	0.0128235	0.0231244	0.014146	0.0123645	0.0112148	0.0077812	0.0077812	0.00986267	0.0121602	0.0100031	0.0203845	0.0202541	0.0203191	0.0111006	0.0158355	0.0103602	0.0122008	0.00948308	0.0130366	0.0128235	0.0125715	0.00787231	0.010763	0.0103241	0.0124884	0.0077812	0.0138728
GCF_002000565.1_ASM200056v1	0.0121196	0.0128235	0.0202541	0.0109121	0.0109121	0.0182258	0.00904672	0.0132525	0.00884964	0.00544819	0.00351161	0.00099575	0.0117989	0.000596775	0.0117593	0.0111767	0.0108374	0.00961999	0.0101806	0.00827405	0.0110249	0.0139634	0.0137379	0.0181677	0.0153846	0.0110627	0.0123645	0.0103602	0.00327321	0.0106153	0.0114071	0.0111006	0.0205158	0.02045	0.0205158	0.0121196	0.0114847	0.00772079	0.0102881	0.0099679	0.0117593	0.0116804	0.00793338	0.000768483	0.0112148	0.00570563	0.0117198	0.000613826	0.012447
GCF_002000585.1_ASM200058v1	0.0121196	0.0128235	0.0202541	0.0109121	0.0109121	0.0182258	0.00904672	0.0132525	0.00884964	0.00544819	0.00351161	0.00099575	0.0117989	0.000596775	0.0117593	0.0111767	0.0108374	0.00961999	0.0101806	0.00827405	0.0110249	0.0139634	0.0137379	0.0181677	0.0153846	0.0110627	0.0123645	0.0103602	0.00327321	0.0106153	0.0114071	0.0111006	0.0205158	0.02045	0.0205158	0.0121196	0.0114847	0.00772079	0.0102881	0.0099679	0.0117593	0.0116804	0.00793338	0.000768483	0.0112148	0.00570563	0.0117198	0.000613826	0.012447
GCF_002000605.1_ASM200060v1	0.0121196	0.0128235	0.0202541	0.0109121	0.0109121	0.0182258	0.00904672	0.0132525	0.00884964	0.00544819	0.00351161	0.00099575	0.0117989	0.000596775	0.0117593	0.0111767	0.0108374	0.00961999	0.0101806	0.00827405	0.0110249	0.0139634	0.0137379	0.0181677	0.0153846	0.0110627	0.0123645	0.0103602	0.00327321	0.0106153	0.0114071	0.0111006	0.0205158	0.02045	0.0205158	0.0121196	0.0114847	0.00772079	0.0102881	0.0099679	0.0117593	0.0116804	0.00793338	0.000768483	0.0112148	0.00570563	0.0117198	0.000613826	0.012447
GCF_002000625.1_ASM200062v1	0.0121196	0.0128235	0.0202541	0.0109121	0.0109121	0.0181677	0.00898073	0.0131226	0.00881706	0.00529612	0.00331621	0.000855346	0.0119184	0.000394197	0.0118785	0.0111767	0.0108374	0.00951718	0.0101806	0.00827405	0.0108747	0.0137827	0.0137379	0.0181677	0.0153846	0.0110627	0.0123645	0.0103241	0.00308156	0.0105786	0.0114071	0.0111006	0.0205158	0.02045	0.0205158	0.0121196	0.0113299	0.00760074	0.0102881	0.0099679	0.0117593	0.0116804	0.00796401	0.000751192	0.0112148	0.00547371	0.0117198	0.000410936	0.012447
GCF_002000645.1_ASM200064v1	0.0121196	0.0129937	0.0205158	0.0111386	0.0111386	0.0184011	0.00917961	0.0133397	0.00901369	0.00532134	0.00348974	0.000890282	0.0119986	0.000596775	0.0119585	0.0114071	0.0110627	0.00965441	0.0103241	0.00839998	0.0110627	0.0137379	0.0136931	0.0184011	0.0156336	0.0112531	0.0125715	0.0103964	0.00325176	0.010763	0.0116018	0.0112915	0.02045	0.0203845	0.02045	0.0123234	0.0115236	0.00775096	0.010469	0.0101806	0.0119585	0.0118387	0.00790281	0.000785802	0.0114071	0.00549928	0.0119184	0.000596775	0.0126132
GCF_002000665.1_ASM200066v1	0.0122008	0.0128235	0.0202541	0.0109872	0.0109872	0.0181677	0.00904672	0.0131658	0.00891504	0.00534661	0.00342438	0.000942892	0.0118785	0.000495018	0.0117989	0.0112915	0.0109496	0.00955137	0.0102164	0.00830543	0.0109121	0.0138728	0.0137379	0.018284	0.0154838	0.0111006	0.0124057	0.0102522	0.00318766	0.0106521	0.0114847	0.0111767	0.0205158	0.0205158	0.0205158	0.0122008	0.0114071	0.00763065	0.0103602	0.0100385	0.0117989	0.0117198	0.00796401	0.000682296	0.0112531	0.00557628	0.0117593	0.000495018	0.0124884
GCF_002000685.1_ASM200068v1	0.0122008	0.0128235	0.0202541	0.0109872	0.0109872	0.0181677	0.00904672	0.0131658	0.00891504	0.00534661	0.00342438	0.000942892	0.0118785	0.000495018	0.0117989	0.0112915	0.0109496	0.00955137	0.0102164	0.00830543	0.0109121	0.0138728	0.0137379	0.018284	0.0154838	0.0111006	0.0124057	0.0102522	0.00318766	0.0106521	0.0114847	0.0111767	0.0205158	0.0205158	0.0205158	0.0122008	0.0114071	0.00763065	0.0103602	0.0100385	0.0117989	0.0117198	0.00796401	0.000682296	0.0112531	0.00557628	0.0117593	0.000495018	0.0124884
GCF_002000705.1_ASM200070v1	0.0122008	0.0128235	0.0202541	0.0109872	0.0109872	0.0182258	0.00904672	0.0131658	0.00888231	0.00537193	0.00344613	0.000960483	0.0118387	0.000511912	0.0117989	0.0112531	0.0109121	0.00951718	0.0101806	0.00827405	0.0109121	0.0138277	0.0137379	0.0182258	0.0154342	0.0111006	0.0124057	0.0102522	0.00320899	0.0106153	0.0114459	0.0111386	0.0205158	0.02045	0.0205158	0.0121602	0.0113685	0.00763065	0.0103241	0.0100385	0.0117989	0.0116804	0.00796401	0.00069948	0.0112531	0.00560205	0.0117593	0.000511912	0.012447
GCF_002000725.1_ASM200072v1	0.0122008	0.0128235	0.0202541	0.0109872	0.0109872	0.0181677	0.00904672	0.0131658	0.00891504	0.00534661	0.00342438	0.000942892	0.0118785	0.000495018	0.0117989	0.0112915	0.0109496	0.00955137	0.0102164	0.00830543	0.0109121	0.0138728	0.0137379	0.018284	0.0154838	0.0111006	0.0124057	0.0102522	0.00318766	0.0106521	0.0114847	0.0111767	0.0205158	0.0205158	0.0205158	0.0122008	0.0114071	0.00763065	0.0103602	0.0100385	0.0117989	0.0117198	0.00796401	0.000682296	0.0112531	0.00557628	0.0117593	0.000495018	0.0124884
GCF_002000745.1_ASM200074v1	0.0122008	0.0128235	0.0202541	0.0109872	0.0109872	0.0181677	0.00904672	0.0131658	0.00891504	0.00534661	0.00342438	0.000942892	0.0118785	0.000495018	0.0117989	0.0112915	0.0109496	0.00955137	0.0102164	0.00830543	0.0109121	0.0138728	0.0137379	0.018284	0.0154838	0.0111006	0.0124057	0.0102522	0.00318766	0.0106521	0.0114847	0.0111767	0.0205158	0.0205158	0.0205158	0.0122008	0.0114071	0.00763065	0.0103602	0.0100385	0.0117989	0.0117198	0.00796401	0.000682296	0.0112531	0.00557628	0.0117593	0.000495018	0.0124884
GCF_002000765.1_ASM200076v1	0.0122008	0.0128235	0.0202541	0.0109872	0.0109872	0.0181677	0.00904672	0.0131658	0.00891504	0.00534661	0.00342438	0.000942892	0.0118785	0.000495018	0.0117989	0.0112915	0.0109496	0.00955137	0.0102164	0.00830543	0.0109121	0.0138728	0.0137379	0.018284	0.0154838	0.0111006	0.0124057	0.0102522	0.00318766	0.0106521	0.0114847	0.0111767	0.0205158	0.0205158	0.0205158	0.0122008	0.0114071	0.00763065	0.0103602	0.0100385	0.0117989	0.0117198	0.00796401	0.000682296	0.0112531	0.00557628	0.0117593	0.000495018	0.0124884
GCF_002000785.1_ASM200078v1	0.0119585	0.0125299	0.0201892	0.0107259	0.0107259	0.018519	0.00888231	0.0128235	0.00855897	0.00570563	0.00327321	0.00124577	0.0117593	0.000785802	0.011641	0.0110249	0.0107259	0.00934743	0.00989766	0.00808722	0.0106153	0.0135597	0.0135154	0.0180521	0.015188	0.0109872	0.0120792	0.0100385	0.00299735	0.010469	0.0112148	0.0108747	0.02045	0.0203845	0.02045	0.0117989	0.0111006	0.00733433	0.0100385	0.00986267	0.0114847	0.0114847	0.00769068	0.000978103	0.0111006	0.00594169	0.0115236	0.000785802	0.0121602
GCF_002000805.1_ASM200080v1	0.0122008	0.0128235	0.0202541	0.0109872	0.0109872	0.0182258	0.00904672	0.0131658	0.00888231	0.00537193	0.00340267	0.000960483	0.0118387	0.000511912	0.0117989	0.0112531	0.0109121	0.00951718	0.0101806	0.00827405	0.0109121	0.0138277	0.0137379	0.0182258	0.0154342	0.0111006	0.0124057	0.0102522	0.00316636	0.0106153	0.0114459	0.0111386	0.0205158	0.02045	0.0205158	0.0121602	0.0113685	0.00763065	0.0103241	0.0100385	0.0117989	0.0116804	0.00796401	0.00069948	0.0112531	0.00560205	0.0117593	0.000511912	0.012447
GCF_002000825.1_ASM200082v1	0.0119585	0.0125299	0.0201892	0.0107259	0.0107259	0.018519	0.00888231	0.0128235	0.00855897	0.00570563	0.00327321	0.00124577	0.0117593	0.000785802	0.011641	0.0110249	0.0107259	0.00934743	0.00989766	0.00808722	0.0106153	0.0135597	0.0135154	0.0180521	0.015188	0.0109872	0.0120792	0.0100385	0.00299735	0.010469	0.0112148	0.0108747	0.02045	0.0203845	0.02045	0.0117989	0.0111006	0.00733433	0.0100385	0.00986267	0.0114847	0.0114847	0.00769068	0.000978103	0.0111006	0.00594169	0.0115236	0.000785802	0.0121602
GCF_002000845.1_ASM200084v1	0.0119585	0.0125299	0.0201246	0.0107259	0.0107259	0.018519	0.00891504	0.0128235	0.00855897	0.00573165	0.00325176	0.00122773	0.0117593	0.000803147	0.011641	0.0109872	0.0106889	0.00934743	0.00986267	0.00805632	0.0105786	0.0135154	0.0134713	0.0180521	0.0151392	0.0109496	0.0120388	0.0100031	0.00297639	0.010469	0.0112148	0.0108374	0.02045	0.0203845	0.02045	0.0117989	0.0111006	0.00730504	0.0100385	0.00986267	0.0114847	0.0114459	0.00769068	0.000960483	0.0110627	0.00596818	0.0114847	0.000803147	0.0121602
GCF_002000865.1_ASM200086v1	0.0122008	0.0128235	0.0202541	0.0109872	0.0109872	0.0181677	0.00904672	0.0131658	0.00891504	0.00534661	0.00342438	0.000942892	0.0118785	0.000495018	0.0117989	0.0112915	0.0109496	0.00955137	0.0102164	0.00830543	0.0109121	0.0138728	0.0137379	0.018284	0.0154838	0.0111006	0.0124057	0.0102522	0.00318766	0.0106521	0.0114847	0.0111767	0.0205158	0.0205158	0.0205158	0.0122008	0.0114071	0.00763065	0.0103602	0.0100385	0.0117989	0.0117198	0.00796401	0.000682296	0.0112531	0.00557628	0.0117593	0.000495018	0.0124884
GCF_002025125.1_ASM202512v1	0.013918	0.00297639	0.0218817	0.0128235	0.0128235	0.0275872	0.0103602	0.0116804	0.0100739	0.0152861	0.0130795	0.0135154	0.0134273	0.0130366	0.0133397	0.0128659	0.0131226	0.0159885	0.0143307	0.0149937	0.00965441	0.0121602	0.0147063	0.0235056	0.0165084	0.0180521	0.0132525	0.0118387	0.012697	0.012697	0.0165612	0.00264588	0.0224566	0.0224566	0.0224566	0.012697	0.019996	0.0147063	0.0175411	0.0145174	0.018757	0.0184599	0.0148974	0.0131658	0.0131226	0.0153846	0.0168818	0.0130366	0.0193042
GCF_002025145.1_ASM202514v1	0.0136485	0.0135597	0.0154838	0.00607467	0.00607467	0.0228993	0.00951718	0.0161428	0.00878454	0.0051458	0.00830543	0.0092465	0.00736368	0.00891504	0.00695834	0.00642673	0.00642673	0.015188	0.0128235	0.0146589	0.0131226	0.0164557	0.0148974	0.0189376	0.0149937	0.0151392	0.0132525	0.0105054	0.00799471	0.00634467	0.0145645	0.0119184	0.0158863	0.0159885	0.0158355	0.0129084	0.0173186	0.0118785	0.0147063	0.00610143	0.0159373	0.0159373	0.0132091	0.00904672	0.00570563	0.00529612	0.0149937	0.00891504	0.0164557
GCF_002085525.1_ASM208552v1	0.0123234	0.0130795	0.02045	0.0109121	0.0109121	0.0182258	0.00846336	0.0130795	0.00824274	0.00507129	0.00348974	0.000855346	0.0118785	0.000244689	0.0116804	0.0111767	0.0113299	0.00948308	0.0103241	0.00865521	0.010542	0.0138728	0.0139634	0.0181677	0.0155336	0.0112915	0.0123234	0.00986267	0.00320899	0.010469	0.0112915	0.0113299	0.0207812	0.020648	0.0207812	0.0124057	0.0118387	0.00790281	0.0103241	0.0100031	0.0119585	0.0118785	0.00787231	0.000129811	0.0111006	0.00532134	0.0115627	0.0002612	0.0126132
GCF_002088995.1_ASM208899v1	0.0123234	0.0130795	0.02045	0.0109121	0.0109121	0.0182258	0.00846336	0.0130795	0.00824274	0.00507129	0.00348974	0.000855346	0.0118785	0.000244689	0.0116804	0.0111767	0.0113299	0.00948308	0.0103241	0.00865521	0.010542	0.0138728	0.0139634	0.0181677	0.0155336	0.0112915	0.0123234	0.00986267	0.00320899	0.010469	0.0112915	0.0113299	0.0207812	0.020648	0.0207812	0.0124057	0.0118387	0.00790281	0.0103241	0.0100031	0.0119585	0.0118785	0.00787231	0.000129811	0.0111006	0.00532134	0.0115627	0.0002612	0.0126132
GCF_002089035.1_ASM208903v1	0.0126551	0.00329469	0.0216005	0.0119184	0.0119184	0.0265772	0.00917961	0.0108374	0.00888231	0.0144238	0.0120792	0.0125299	0.0124884	0.0119986	0.0124057	0.0118387	0.0121602	0.0178801	0.0135154	0.0169358	0.00865521	0.0112915	0.0136931	0.0262219	0.0155836	0.016828	0.0119986	0.0122008	0.0115236	0.0114847	0.0155836	0.00191514	0.0219526	0.0219526	0.0219526	0.0110627	0.019059	0.0134273	0.0162985	0.0136931	0.0175971	0.0174295	0.0157343	0.0122416	0.0122825	0.0145174	0.0160398	0.0119986	0.0182258
GCF_002089055.1_ASM208905v1	0.0169358	0.00620899	0.0235827	0.015188	0.015188	0.0291488	0.0136041	0.0147539	0.0133397	0.0184599	0.0156336	0.0162985	0.0156839	0.0156839	0.0156839	0.0153353	0.0154342	0.0207145	0.016828	0.0201246	0.0122416	0.0153353	0.0173739	0.0273999	0.0195528	0.0205158	0.0159885	0.0147063	0.0153353	0.015188	0.0192426	0.00620899	0.0239728	0.0238942	0.0240518	0.015188	0.0223838	0.0173186	0.02045	0.0170443	0.0209827	0.0209153	0.019366	0.0157343	0.0155336	0.018519	0.0197414	0.0156839	0.0212548
GCF_002089075.1_ASM208907v1	0.0290477	0.020648	0.0323048	0.027122	0.027122	0.03626	0.0263101	0.0257001	0.0263101	0.0286483	0.027122	0.0276815	0.0274933	0.0268478	0.0272142	0.027122	0.0273069	0.0312757	0.0282563	0.0308334	0.0241311	0.0263988	0.0296612	0.0365402	0.0296612	0.0299747	0.0277762	0.027122	0.0269388	0.0269388	0.0293523	0.018817	0.0324221	0.0325401	0.0324221	0.0263101	0.0312757	0.0273069	0.0300802	0.0281594	0.0302927	0.0303998	0.0297652	0.0268478	0.0270302	0.0286483	0.0297652	0.0268478	0.0303998
GCF_002089095.1_ASM208909v1	0.0149455	0.00451392	0.022603	0.0140088	0.0140088	0.0278713	0.0113685	0.012951	0.0109496	0.0159885	0.0137379	0.014192	0.014146	0.0136931	0.0143307	0.013918	0.0140544	0.0172634	0.0152861	0.0162985	0.0102881	0.0135597	0.0158863	0.0249416	0.0172084	0.0189376	0.0142843	0.0125715	0.0134713	0.0135154	0.0173186	0.00458526	0.0230491	0.0230491	0.0230491	0.0132091	0.0207812	0.0148974	0.018817	0.0153353	0.0196783	0.0196154	0.0156839	0.013918	0.014146	0.0160398	0.0177098	0.0136931	0.0202541
GCF_002089115.1_ASM208911v1	0.0142843	0.00570563	0.0223838	0.0132525	0.0132525	0.027122	0.0112915	0.0125299	0.0109872	0.0153846	0.0129937	0.0135154	0.0133834	0.0129937	0.0133397	0.0131226	0.0134273	0.0189982	0.0142843	0.0180521	0.00965441	0.012951	0.0150906	0.0273069	0.0165612	0.0181677	0.0135154	0.0131658	0.012697	0.0130366	0.0167208	0.00318766	0.0227506	0.0227506	0.0227506	0.0122416	0.019932	0.0142843	0.0177098	0.0145174	0.0188772	0.018817	0.0170988	0.0130366	0.0133834	0.0153846	0.0171535	0.0129937	0.0194903
GCF_002097595.1_ASM209759v1	0.0170988	0.0159885	0.0185782	0.0151392	0.0151392	0.0233522	0.0134713	0.0172084	0.0130795	0.0108747	0.00891504	0.00830543	0.0162465	0.00766063	0.0161946	0.0154342	0.0154838	0.00183881	0.0148016	0.00224526	0.0142381	0.0179946	0.0186972	0.0110627	0.0198047	0.0149455	0.0167743	0.0133397	0.0087521	0.015188	0.0142381	0.0156839	0.0189376	0.0188772	0.0189982	0.0165084	0.00629023	0.0116018	0.0138728	0.0149937	0.0155336	0.0154838	0.00133643	0.00790281	0.015188	0.0110249	0.0146116	0.00766063	0.0161428
GCF_002140115.1_ASM214011v1	0.0117989	0.0119585	0.019932	0.0101094	0.0101094	0.0211864	0.0074817	0.0117198	0.00707294	0.00836839	0.00618202	0.00610143	0.0112148	0.00547371	0.0111006	0.0101449	0.0109872	0.0124057	0.00839998	0.0121602	0.00865521	0.0122008	0.012697	0.0207145	0.0143772	0.0112531	0.0112148	0.00843164	0.00602132	0.0100385	0.0110627	0.0100031	0.020648	0.0205158	0.020648	0.0113685	0.0139634	0.00862306	0.0103241	0.00914627	0.0116804	0.0115627	0.0110249	0.00560205	0.0106889	0.00849516	0.0114459	0.00544819	0.0122416
GCF_002202075.1_ASM220207v1	0.0148974	0.00907983	0.0228248	0.0141001	0.0141001	0.0250245	0.0111767	0.00416313	0.0109872	0.0130795	0.010542	0.0110627	0.0144706	0.0105786	0.0145645	0.0141001	0.0143772	0.0161428	0.00843164	0.0156336	0.00146457	0.00402551	0.0161428	0.0243708	0.0181098	0.013296	0.0143772	0.0127812	0.0104326	0.0136485	0.0147539	0.00839998	0.023276	0.0233522	0.023276	0.0143307	0.0173186	0.0100031	0.0122825	0.0136931	0.014146	0.0139634	0.0145645	0.0106889	0.0143772	0.0132091	0.015188	0.0105786	0.0145174
GCF_002202095.1_ASM220209v1	0.0148974	0.00907983	0.0228248	0.0141001	0.0141001	0.0250245	0.0111767	0.00416313	0.0109872	0.0130795	0.010542	0.0110627	0.0144706	0.0105786	0.0145645	0.0141001	0.0143772	0.0161428	0.00843164	0.0156336	0.00146457	0.00402551	0.0161428	0.0243708	0.0181098	0.013296	0.0143772	0.0127812	0.0104326	0.0136485	0.0147539	0.00839998	0.023276	0.0233522	0.023276	0.0143307	0.0173186	0.0100031	0.0122825	0.0136931	0.014146	0.0139634	0.0145645	0.0106889	0.0143772	0.0132091	0.015188	0.0105786	0.0145174
GCF_002204555.1_ASM220455v1	0.0125715	0.0136485	0.0112531	0.00172525	0.00172525	0.0254441	0.00948308	0.0176534	0.00948308	0.00805632	0.0105786	0.0113299	0.00242386	0.0110249	0.00250412	0.0017441	0.0017441	0.0177098	0.0137379	0.0166674	0.0146116	0.0181677	0.0136041	0.0212548	0.0155836	0.0174852	0.0126551	0.0121196	0.0102164	0.00201127	0.0166143	0.0118387	0.0119184	0.0119585	0.0117989	0.0119986	0.019059	0.0135154	0.0170443	0.00678821	0.0184011	0.0180521	0.0151392	0.0111006	0.000978103	0.00818033	0.01699	0.0110249	0.0186376
GCF_002204575.1_ASM220457v1	0.0144706	0.00340267	0.022167	0.0131658	0.0131658	0.0275872	0.0105054	0.0117593	0.0100385	0.0153353	0.0131226	0.0136041	0.0137379	0.0130366	0.0136041	0.0132091	0.0133834	0.0160912	0.0143772	0.0151392	0.00979292	0.0123234	0.015237	0.0237378	0.0166674	0.0182258	0.0138277	0.0119184	0.0128659	0.0130366	0.0166143	0.00306045	0.0226767	0.0226767	0.0226767	0.0125715	0.019932	0.0146116	0.0180521	0.0147539	0.018817	0.018757	0.0150421	0.0133397	0.0134713	0.0154342	0.0170443	0.0130366	0.019366
GCF_002209325.1_ASM220932v1	0.0122008	0.0126132	0.0203191	0.010763	0.010763	0.0254441	0.00397997	0.0157343	0.00323036	0.0132091	0.0108001	0.0113685	0.0114071	0.010542	0.0112915	0.0106889	0.0112531	0.0113685	0.0135597	0.0111386	0.0131658	0.0157848	0.0136485	0.019932	0.0147063	0.0158355	0.0116018	0.00951718	0.010469	0.0105054	0.015237	0.0115236	0.0209827	0.0207812	0.0209827	0.0118785	0.0125715	0.0136931	0.0157343	0.0120792	0.0164031	0.0161946	0.0100031	0.0106153	0.0110627	0.0133397	0.0156839	0.010542	0.0170443
GCF_002214665.1_ASM221466v1	0.0137379	0.0146589	0.0157848	0.00583626	0.00583626	0.0238158	0.0100385	0.0162465	0.00961999	0.00634467	0.00917961	0.00986267	0.00642673	0.00944905	0.00607467	0.00562787	0.0062631	0.0162985	0.0126132	0.0153846	0.0133834	0.0164557	0.0154342	0.0189982	0.016828	0.0154342	0.0137379	0.0106521	0.00888231	0.00537193	0.0141001	0.0127391	0.0162985	0.0161946	0.0162985	0.0136931	0.0174852	0.0120792	0.0148494	0.00144617	0.0161946	0.0160912	0.0142381	0.00955137	0.00578385	0.0065093	0.0145174	0.00944905	0.0166674
GCF_002310395.1_ASM231039v1	0.0284514	0.0275872	0.0300802	0.0251913	0.0251913	0	0.0242107	0.0269388	0.0238942	0.0192426	0.0181677	0.0184599	0.0257001	0.0179946	0.0255291	0.0254441	0.0251077	0.0251077	0.0253595	0.0240518	0.0251077	0.0276815	0.0290477	0.0305074	0.0287475	0.0259593	0.0275872	0.0243708	0.0181677	0.0257861	0.026134	0.0264878	0.0301862	0.0305074	0.0302927	0.0273999	0.0252752	0.022603	0.0258725	0.0242107	0.0262219	0.026134	0.0237378	0.0181677	0.0250245	0.019366	0.0264878	0.0179946	0.0267573
GCF_002310435.1_ASM231043v1	0.0284514	0.0275872	0.0300802	0.0251913	0.0251913	0	0.0242107	0.0269388	0.0238942	0.0192426	0.0181677	0.0184599	0.0257001	0.0179946	0.0255291	0.0254441	0.0251077	0.0251077	0.0253595	0.0240518	0.0251077	0.0276815	0.0290477	0.0305074	0.0287475	0.0259593	0.0275872	0.0243708	0.0181677	0.0257861	0.026134	0.0264878	0.0301862	0.0305074	0.0302927	0.0273999	0.0252752	0.022603	0.0258725	0.0242107	0.0262219	0.026134	0.0237378	0.0181677	0.0250245	0.019366	0.0264878	0.0179946	0.0267573
GCF_002355355.1_ASM235535v1	0.0143772	0.0147063	0.0220953	0.0130795	0.0130795	0.0203191	0.0112148	0.0152861	0.0106521	0.00769068	0.00648172	0.00423251	0.0133397	0.00375473	0.0132525	0.0129084	0.0136041	0.00659238	0.0119585	0.00581003	0.012447	0.0157343	0.0156336	0.0142843	0.0170988	0.0117989	0.0144238	0.0120792	0.00618202	0.0125299	0.0115236	0.0134273	0.0227506	0.0227506	0.0227506	0.014146	0.00790281	0.00931371	0.0106521	0.0117198	0.0123645	0.012447	0.00502185	0.00388938	0.0132091	0.00790281	0.0117989	0.00375473	0.0132091
GCF_002356675.1_ASM235667v1	0.0127812	0.0137827	0.0211183	0.0116018	0.0116018	0.0197414	0.00955137	0.0138728	0.00901369	0.00721755	0.00527095	0.00522074	0.0120792	0.00477747	0.0119585	0.0114071	0.0121602	0.00836839	0.0110627	0.00742257	0.0115627	0.0143772	0.0145174	0.0158863	0.0159373	0.0134713	0.0133834	0.0111767	0.00502185	0.0108747	0.0131226	0.0124057	0.0216704	0.0216005	0.0216704	0.0133397	0.00958564	0.0105054	0.0118785	0.0106153	0.0141001	0.0140544	0.00670394	0.00487467	0.0118785	0.0074521	0.0135154	0.0048017	0.0147063
GCF_002386245.1_ASM238624v1	0.0122416	0.0132525	0.0194903	0.00982776	0.00982776	0.0165612	0.00852703	0.0131658	0.00805632	0.00397997	0.00236402	0.00264588	0.0110627	0.00224526	0.0109872	0.0101449	0.0102881	0.0106889	0.0101449	0.0101094	0.010542	0.0137827	0.0136485	0.019366	0.0149937	0.0117198	0.0122416	0.00965441	0.00210819	0.00986267	0.0120388	0.0112148	0.0196783	0.0198047	0.0196783	0.0121602	0.0131226	0.00818033	0.0114459	0.00951718	0.0125299	0.0124884	0.00931371	0.00244387	0.0100031	0.00402551	0.0123645	0.00226497	0.0134713
GCF_002442975.1_ASM244297v1	0.0203191	0.0209827	0.0269388	0.0193042	0.0193042	0.0267573	0.0155336	0.0179373	0.0157848	0.0165084	0.0144238	0.013918	0.019932	0.0134273	0.0198683	0.0188772	0.0196154	0.0176534	0.0139634	0.0174852	0.0151392	0.0180521	0.0213235	0.0245322	0.0213235	0.00224526	0.0188772	0.0170443	0.0142381	0.0188772	0.0162465	0.0188772	0.0273069	0.0273999	0.0273069	0.0194281	0.0184011	0.010763	0.00721755	0.01699	0.00266627	0.00262553	0.0164557	0.0135154	0.019366	0.0166143	0.0166674	0.0134273	0.00137289
GCF_002633765.1_ASM263376v1	0.0111386	0.0126551	0.0212548	0.0112148	0.0112148	0.0275872	0.00975818	0.0171535	0.00948308	0.0143772	0.0122416	0.0122416	0.0120388	0.0119184	0.0119184	0.0111006	0.0115236	0.0184011	0.0137379	0.0173739	0.014192	0.0172634	0.0128235	0.0268478	0.0153353	0.0170988	0.011641	0.0122008	0.0117593	0.0107259	0.0120388	0.0100385	0.0214615	0.0213235	0.0214615	0.00159417	0.0191812	0.0137827	0.0166674	0.0140544	0.0178801	0.0177098	0.0160398	0.0121196	0.0115627	0.0145174	0.0124057	0.0119184	0.018284
GCF_002633785.1_ASM263378v1	0.0171535	0.0112148	0.0248591	0.0160912	0.0160912	0.0265772	0.0135154	0.000855346	0.0130795	0.0151392	0.0130795	0.0130366	0.0166674	0.0122825	0.0167208	0.0160912	0.0164557	0.0188772	0.0108747	0.0181677	0.00441942	0.00142781	0.0186376	0.0258725	0.0148974	0.0159885	0.0108374	0.0149937	0.012951	0.0157848	0.01699	0.0108374	0.0252752	0.0252752	0.0252752	0.0166143	0.0196783	0.0127391	0.0148016	0.0160912	0.0167743	0.0166674	0.0172634	0.0124057	0.0164031	0.0152861	0.0174295	0.0122825	0.0170443
GCF_002633805.1_ASM263380v1	0.0120388	0.0133397	0.0110627	0.00133643	0.00133643	0.0254441	0.00941509	0.0169358	0.00907983	0.00769068	0.0102881	0.0112531	0.00238394	0.0108374	0.00220593	0.00115584	0.00119173	0.0170988	0.014146	0.0160912	0.0144706	0.0173186	0.013296	0.0208481	0.0155836	0.0177664	0.0124057	0.0120388	0.00979292	0.00124577	0.0166143	0.0116804	0.0119986	0.0119986	0.0118387	0.0114071	0.0184599	0.0136485	0.0164031	0.00656463	0.0184011	0.0182258	0.0152861	0.0108374	0.00057975	0.00781151	0.01699	0.0108374	0.0191812
GCF_002633825.1_ASM263382v1	0.00982776	0.0104326	0.01912	0.00891504	0.00891504	0.0240518	0.00104886	0.013918	0.000803147	0.0111386	0.00868743	0.00904672	0.00951718	0.00846336	0.00938122	0.00871973	0.00914627	0.0148016	0.0119986	0.0146116	0.0112915	0.0140088	0.0111386	0.0235827	0.0131226	0.0140088	0.00975818	0.00799471	0.00839998	0.00811819	0.0140088	0.00931371	0.0192426	0.0192426	0.0192426	0.00993274	0.0161946	0.0121196	0.013918	0.00972351	0.0147063	0.0144238	0.0131226	0.00859098	0.00901369	0.0112915	0.0144238	0.00849516	0.0154838
GCF_002633845.1_ASM263384v1	0.0175971	0.0182258	0.0250245	0.0165084	0.0165084	0.0255291	0.0132525	0.0160398	0.0131226	0.014192	0.0114847	0.0110627	0.0173739	0.0106889	0.0173186	0.0161946	0.0169358	0.0158355	0.0111767	0.0152861	0.0126551	0.0162985	0.0186972	0.0231244	0.0194281	0.00119173	0.0163508	0.0146589	0.0114071	0.0159885	0.013918	0.0160398	0.0255291	0.0255291	0.0255291	0.0169358	0.016828	0.00843164	0.00492354	0.0148016	0.00161281	0.00157557	0.0142843	0.0107259	0.016828	0.0143307	0.0144706	0.0106889	0.00244387
GCF_002633865.1_ASM263386v1	0.012697	0.0136931	0.0112915	0.00180084	0.00180084	0.0253595	0.00993274	0.0175411	0.00951718	0.00808722	0.0105054	0.0119585	0.00287212	0.0115627	0.00250412	0.00172525	0.00168765	0.0175411	0.0143307	0.0167743	0.0148016	0.0179946	0.0138277	0.0216005	0.0156839	0.0178232	0.0127812	0.0121196	0.0101094	0.00201127	0.0167743	0.0119986	0.0119986	0.0120388	0.0119184	0.0122008	0.0189982	0.0137827	0.0170988	0.00678821	0.018757	0.0186376	0.0156336	0.0115627	0.000907791	0.00818033	0.0172084	0.0115627	0.0192426
GCF_002786465.1_ASM278646v1	0.0119585	0.0125299	0.0202541	0.0102164	0.0102164	0.0183425	0.00907983	0.0130795	0.00836839	0.00581003	0.00386684	0.00187692	0.0112148	0.00148299	0.0110627	0.0105786	0.0108001	0.0102164	0.0102881	0.00911301	0.0108747	0.0138277	0.0136485	0.0181098	0.0151392	0.0109121	0.0124057	0.00986267	0.00371017	0.0099679	0.0109872	0.0108747	0.0207812	0.0207812	0.0207812	0.0119585	0.0116018	0.0082115	0.0100385	0.00975818	0.0114847	0.0114071	0.00852703	0.00163147	0.0105786	0.00599473	0.0112915	0.00150145	0.0124884
GCF_002786535.1_ASM278653v1	0.0194281	0.0174295	0.0257861	0.0177664	0.0177664	0.0269388	0.013918	0.0184599	0.0133834	0.0160912	0.0136931	0.0127391	0.0184599	0.0122416	0.0184011	0.0175971	0.0181098	0.0166674	0.0148974	0.0165612	0.0159885	0.0189376	0.0205818	0.0240518	0.0220953	0.00993274	0.0186376	0.0159373	0.0135154	0.0174852	0.00475328	0.0164031	0.0260464	0.0259593	0.0260464	0.0181677	0.0178232	0.0136931	0.0111006	0.0161428	0.010542	0.0103964	0.015188	0.0122416	0.0178801	0.0161428	0.00507129	0.0122416	0.0109872
GCF_002795285.1_ASM279528v1	0.00881706	0.0100739	0.018284	0.00781151	0.00781151	0.0233522	0.00224526	0.013918	0.00242386	0.0102881	0.00775096	0.00814922	0.00805632	0.00766063	0.00827405	0.00757088	0.00818033	0.0142381	0.0103602	0.013918	0.0100739	0.0141001	0.0100739	0.0228248	0.0121196	0.0134713	0.00862306	0.00760074	0.0074521	0.00724665	0.0132525	0.00757088	0.0186376	0.0186376	0.0186972	0.00865521	0.0154342	0.0105786	0.0129084	0.00934743	0.014146	0.014146	0.0122416	0.00760074	0.00799471	0.0105054	0.0136931	0.00766063	0.0147539
GCF_002803885.1_ASM280388v1	0.0162465	0.0167743	0.0250245	0.0162465	0.0162465	0.0282563	0.013918	0.0176534	0.0138277	0.0164031	0.0142843	0.0147539	0.0166674	0.0140544	0.016828	0.0161428	0.0164031	0.0203845	0.0143307	0.019996	0.0150906	0.0179373	0.0160398	0.0280629	0.0198047	0.0176534	0.0157343	0.0146589	0.013918	0.0160398	0.0179373	0.0157343	0.0254441	0.0254441	0.0254441	0.0162985	0.0215309	0.0148016	0.0175411	0.0165084	0.0182258	0.0184011	0.0186972	0.014192	0.0164557	0.0165084	0.0184011	0.0140544	0.0186972
GCF_002850395.1_ASM285039v1	0.066928	0.0577691	0.0660395	0.0522093	0.0522093	0.0692783	0.0482902	0.0612273	0.0471778	0.0555849	0.0467461	0.0524748	0.0532877	0.0473965	0.0532877	0.0522093	0.0522093	0.0584268	0.0571269	0.0594439	0.0574461	0.0664803	0.0673828	0.0718384	0.066928	0.0601435	0.0635303	0.0514284	0.0461118	0.0511731	0.0608613	0.0555849	0.070787	0.0697725	0.070787	0.061974	0.0591007	0.0561912	0.0577691	0.0541262	0.0612273	0.0601435	0.0571269	0.0473965	0.052743	0.0561912	0.0639333	0.0473965	0.061974
GCF_002850415.1_ASM285041v1	0.066928	0.0571269	0.0635303	0.048749	0.048749	0.0631331	0.0441058	0.0597915	0.0437231	0.0501763	0.0420707	0.0467461	0.0501763	0.0429751	0.0499329	0.0489815	0.048749	0.0538438	0.0511731	0.0547002	0.0535643	0.064757	0.0631331	0.0697725	0.0608613	0.0532877	0.0571269	0.044691	0.0420707	0.0489815	0.0541262	0.0511731	0.0673828	0.066928	0.0673828	0.0584268	0.0547002	0.0501763	0.0541262	0.0485186	0.0544117	0.0538438	0.0519464	0.04316	0.0496918	0.050422	0.0568114	0.0429751	0.0549919
GCF_900004855.1_BB155	0.0148016	0.0166674	0.0240518	0.0152861	0.0152861	0.0275872	0.0130795	0.0172084	0.0129084	0.015188	0.012951	0.0134273	0.015188	0.012697	0.0153353	0.0150421	0.0153353	0.019059	0.0133397	0.0186972	0.0140088	0.0174852	0.0149937	0.0274933	0.0188772	0.0165612	0.0143772	0.0136485	0.0127812	0.0148974	0.016828	0.0148494	0.0242906	0.0243708	0.0242906	0.0150906	0.019996	0.0138277	0.0164557	0.0153353	0.0169358	0.0172084	0.0173186	0.0128235	0.015237	0.0153353	0.0173186	0.012697	0.0175411
GCF_900017775.1_NZAK3	0.0125715	0.0138277	0.0111767	0.00170644	0.00170644	0.0250245	0.00986267	0.0175971	0.00955137	0.00772079	0.0106889	0.0114071	0.00276876	0.0111386	0.00270716	0.00166889	0.00151993	0.0173186	0.0144706	0.0164557	0.0147539	0.0180521	0.0136041	0.0213235	0.0157848	0.0178801	0.0129937	0.0122008	0.0103241	0.00172525	0.0167743	0.0123234	0.0115627	0.011641	0.0114459	0.0124884	0.019059	0.0135597	0.0171535	0.00687301	0.018817	0.0186376	0.0152861	0.0112148	0.00103113	0.00763065	0.0171535	0.0111386	0.0192426
GCF_900092595.1_Sa_Newman_UoM	0.0284514	0.0275872	0.0300802	0.0251913	0.0251913	0	0.0242107	0.0269388	0.0238942	0.0192426	0.0181677	0.0184599	0.0257001	0.0179946	0.0255291	0.0254441	0.0251077	0.0251077	0.0253595	0.0240518	0.0251077	0.0276815	0.0290477	0.0305074	0.0287475	0.0259593	0.0275872	0.0243708	0.0181677	0.0257861	0.026134	0.0264878	0.0301862	0.0305074	0.0302927	0.0273999	0.0252752	0.022603	0.0258725	0.0242107	0.0262219	0.026134	0.0237378	0.0181677	0.0250245	0.019366	0.0264878	0.0179946	0.0267573
GCF_900096745.1_AUS0325	0.0114071	0.0118785	0.0198683	0.0103964	0.0103964	0.0240518	0.0062631	0.0134713	0.00583626	0.0107259	0.00790281	0.00865521	0.0109496	0.00802548	0.0109121	0.0100385	0.0106889	0.014146	0.0103602	0.0137827	0.0105786	0.0140088	0.0128659	0.0233522	0.014146	0.0123234	0.0111006	0.00796401	0.00766063	0.00958564	0.0130366	0.0101806	0.0205818	0.02045	0.0205158	0.0113299	0.0157343	0.0106521	0.0124057	0.00993274	0.0129937	0.012697	0.0127812	0.00827405	0.0103964	0.0108747	0.0133834	0.00799471	0.0138277
GCF_900129335.1_PP_HGAG_QV30_2SC_T4	0.0131658	0.013296	0.020648	0.0114459	0.0114459	0.0178801	0.00989766	0.0135597	0.00931371	0.00522074	0.00340267	0.00197272	0.0126132	0.00155699	0.0124884	0.0120388	0.0119184	0.00871973	0.0108747	0.00796401	0.0111767	0.0144238	0.0144706	0.0173739	0.0154838	0.0104326	0.0130795	0.010763	0.00318766	0.0114459	0.0102881	0.0120792	0.0211864	0.0213924	0.0211864	0.0131658	0.0109496	0.00733433	0.00948308	0.0106153	0.0111006	0.0110249	0.00721755	0.00185785	0.0115627	0.00532134	0.010542	0.00157557	0.0119986
[truncated: 132 more columns]

## Sheet: Single-species_10-50  plus plasmids
Mash distances
#query	GCA_000009585.1_ASM958v1	GCA_000009645.1_ASM964v1	GCA_000009665.1_ASM966v1	GCA_000011525.1_ASM1152v1	GCA_000012045.1_ASM1204v1	GCA_000013465.1_ASM1346v1	GCA_000016805.1_ASM1680v1	GCA_000017085.1_ASM1708v1	GCA_000017125.1_ASM1712v1	GCA_000024585.1_ASM2458v1	GCA_000027045.1_ASM2704v1	GCA_000144955.1_ASM14495v1	GCA_000159535.2_ASM15953v2	GCA_000160335.2_ASM16033v2	GCA_000237265.1_ASM23726v1	GCA_000239235.1_ASM23923v1	GCA_000253135.1_ASM25313v1	GCA_000382965.1_ASM38296v1	GCA_000382985.1_ASM38298v1	GCA_000383005.1_ASM38300v1	GCA_000412775.1_ASM41277v1	GCA_000418345.1_ASM41834v1	GCA_000463055.1_ASM46305v1	GCA_000485885.1_ASM48588v1	GCA_000568455.1_ASM56845v1	GCA_000597965.1_ASM59796v1	GCA_000746505.1_ASM74650v1	GCA_000756205.1_ASM75620v1	GCA_000967325.1_ASM96732v1	GCA_000967345.1_ASM96734v1	GCA_000967365.1_ASM96736v1	GCA_000967385.1_ASM96738v1	GCA_000967405.1_ASM96740v1	GCA_001018645.2_ASM101864v2	GCA_001018655.2_ASM101865v2	GCA_001018735.2_ASM101873v2	GCA_001018835.2_ASM101883v2	GCA_001019205.2_ASM101920v2	GCA_001019255.2_ASM101925v2	GCA_001019275.2_ASM101927v2	GCA_001019495.2_ASM101949v2	GCA_001019575.2_ASM101957v2	GCA_001021875.1_ASM102187v1	GCA_001021895.1_ASM102189v1	GCA_001027045.1_ASM102704v1	GCA_001027105.1_ASM102710v1	GCA_001045795.2_ASM104579v2	GCA_001045995.2_ASM104599v2	GCA_001046095.2_ASM104609v2
GCA_000009585.1_ASM958v1	0	0.022974	0.0119184	0.0111767	0.0157343	0.0120792	0.013296	0.0118387	0.0131658	0.0137827	0.0164031	0.0154342	0.0103964	0.0125299	0.0149455	0.0129084	0.0136041	0.0236601	0.0220953	0.0236601	0.0136041	0.0201892	0.0152861	0.0157343	0.0121196	0.0142381	0.0161428	0.00972351	0.0236601	0.0236601	0.0235827	0.0234287	0.0236601	0.0112148	0.0121602	0.0136041	0.0172634	0.0146116	0.015237	0.0135154	0.0127391	0.0125715	0.0118387	0.0143307	0.0114847	0.014192	0.0125715	0.0122008	0.0114071
GCA_000009645.1_ASM964v1	0.022974	0	0.0113299	0.0188772	0.0170988	0.0220238	0.0125299	0.0214615	0.0124884	0.0114071	0.0202541	0.0230491	0.0231244	0.0256144	0.0219526	0.0209827	0.0115627	0.00106662	0.00148299	0.00099575	0.0211864	0.0208481	0.0164031	0.0198683	0.0214615	0.0108374	0.0203845	0.0227506	0.000978103	0.000978103	0.000960483	0.00106662	0.00099575	0.0189376	0.02045	0.0193042	0.0240518	0.0109496	0.0119986	0.0194903	0.0110249	0.0132525	0.0216005	0.0209153	0.018284	0.0201246	0.021811	0.0213924	0.0212548
GCA_000009665.1_ASM966v1	0.0119184	0.0113299	0	0.0100385	0.00878454	0.0105786	0.00224526	0.0106153	0.00216674	0.00238394	0.0152861	0.0145645	0.0150906	0.018519	0.0133397	0.0113299	0.00244387	0.012447	0.0115627	0.0124057	0.0126132	0.0192426	0.00733433	0.0143307	0.0106153	0.00244387	0.0105054	0.0148494	0.0123645	0.0123645	0.012447	0.0122825	0.0124057	0.0100031	0.00961999	0.0109121	0.0168818	0.00281	0.00409413	0.010763	0.000528833	0.00226497	0.010469	0.0127812	0.00961999	0.0117198	0.0111767	0.0106521	0.0101449
GCA_000011525.1_ASM1152v1	0.0111767	0.0188772	0.0100385	0	0.0112915	0.0104326	0.0099679	0.00972351	0.00989766	0.00859098	0.0148974	0.0115236	0.0112148	0.014192	0.00951718	0.00730504	0.00836839	0.0194281	0.0201246	0.0194281	0.00975818	0.0161946	0.00921302	0.014192	0.00961999	0.00891504	0.0143307	0.0109496	0.0194281	0.0194281	0.0194281	0.0193042	0.0194281	9.72117e-05	0.00989766	0.00793338	0.0134713	0.00938122	0.010469	0.00775096	0.00948308	0.0106521	0.00975818	0.00955137	0.00502185	0.00849516	0.0109496	0.0105786	0.00911301
GCA_000012045.1_ASM1204v1	0.0157343	0.0170988	0.00878454	0.0112915	0	0.00570563	0.00941509	0.00623602	0.00938122	0.00793338	0.0129937	0.0122416	0.0127391	0.0151392	0.0151392	0.0124057	0.00754109	0.0172634	0.0180521	0.0172634	0.0149455	0.0151392	0.00670394	0.0120388	0.00634467	0.00787231	0.00692984	0.0130366	0.0172634	0.0172634	0.0172084	0.0173186	0.0172634	0.0112148	0.00607467	0.00437244	0.013918	0.00805632	0.00894785	0.00427898	0.0082115	0.0100385	0.00620899	0.00575772	0.00961999	0.00522074	0.0071306	0.0069869	0.0064542
GCA_000013465.1_ASM1346v1	0.0120792	0.0220238	0.0105786	0.0104326	0.00570563	0	0.0120792	0.00103113	0.0119986	0.0126551	0.00824274	0.0113685	0.0122825	0.0144238	0.0141001	0.0105054	0.0122008	0.0220238	0.0203191	0.0220238	0.0139634	0.0131658	0.0112148	0.00754109	0.00135464	0.0125715	0.00769068	0.0119986	0.0219526	0.0219526	0.0218817	0.0218817	0.0220238	0.0104326	0.00362153	0.00456144	0.0121602	0.012951	0.0136931	0.00432562	0.0115236	0.0117593	0.00137289	0.00364363	0.00891504	0.00509608	0.00252426	0.00274819	0.00161281
GCA_000016805.1_ASM1680v1	0.013296	0.0125299	0.00224526	0.0099679	0.00941509	0.0120792	0	0.0119184	0.000294298	0.00258492	0.0166674	0.0147539	0.0151392	0.019059	0.0135597	0.0115627	0.00250412	0.0132525	0.012697	0.0132091	0.012697	0.0193042	0.00757088	0.0153846	0.0118785	0.00287212	0.0115627	0.0149455	0.0131658	0.0131658	0.0132525	0.0130795	0.0132091	0.0099679	0.0112915	0.0116018	0.0173186	0.00325176	0.00427898	0.011641	0.00187692	0.00299735	0.0118785	0.0133834	0.00986267	0.0121196	0.0126132	0.0122008	0.0113299
GCA_000017085.1_ASM1708v1	0.0118387	0.0214615	0.0106153	0.00972351	0.00623602	0.00103113	0.0119184	0	0.0118387	0.012447	0.00808722	0.0111767	0.0116018	0.0148494	0.0134273	0.00989766	0.0117593	0.0217406	0.0203845	0.0217406	0.0134713	0.0126551	0.0109872	0.0074521	0.000344133	0.0124057	0.00757088	0.0116018	0.0217406	0.0217406	0.0217406	0.0216704	0.0217406	0.00979292	0.00340267	0.00423251	0.0114459	0.0127391	0.0133397	0.00409413	0.0114071	0.0116018	0.00106662	0.00308156	0.00849516	0.0048017	0.00216674	0.00236402	0.00128195
GCA_000017125.1_ASM1712v1	0.0131658	0.0124884	0.00216674	0.00989766	0.00938122	0.0119986	0.000294298	0.0118387	0	0.00250412	0.0166143	0.0147539	0.0153353	0.0189376	0.0134273	0.0114847	0.00242386	0.0131658	0.0126551	0.0131226	0.0126551	0.0193042	0.00751137	0.0158355	0.0117593	0.00254445	0.0115236	0.0150421	0.0131226	0.0131226	0.0132091	0.0130366	0.0131226	0.00982776	0.0112148	0.0115236	0.0172084	0.00301835	0.00397997	0.0114847	0.00180084	0.00293457	0.0117593	0.013296	0.00972351	0.0120388	0.0125715	0.0121602	0.0113299
GCA_000024585.1_ASM2458v1	0.0137827	0.0114071	0.00238394	0.00859098	0.00793338	0.0126551	0.00258492	0.012447	0.00250412	0	0.0174295	0.0132525	0.0142381	0.01699	0.0119184	0.0114847	0.000890282	0.0121602	0.0125299	0.0121196	0.0112531	0.0183425	0.00607467	0.0166143	0.0125715	0.00103113	0.011641	0.0140544	0.0121196	0.0121196	0.0122416	0.0120388	0.0121196	0.00859098	0.0118387	0.0100385	0.0158863	0.00140947	0.00293457	0.0099679	0.00180084	0.00310271	0.0124884	0.0124057	0.00824274	0.0109496	0.0132525	0.0130795	0.0119585
GCA_000027045.1_ASM2704v1	0.0164031	0.0202541	0.0152861	0.0148974	0.0129937	0.00824274	0.0166674	0.00808722	0.0166143	0.0174295	0	0.0166143	0.0161428	0.0194281	0.018757	0.0156839	0.0170988	0.0205158	0.019059	0.0205818	0.0185782	0.00772079	0.0167208	0.00260521	0.00827405	0.0175411	0.00836839	0.0162985	0.0205158	0.0205158	0.02045	0.02045	0.0205818	0.0148974	0.00934743	0.010763	0.0151392	0.0178232	0.018757	0.0107259	0.0161946	0.0163508	0.00836839	0.010763	0.0139634	0.0112148	0.00808722	0.00796401	0.00878454
GCA_000144955.1_ASM14495v1	0.0154342	0.0230491	0.0145645	0.0115236	0.0122416	0.0113685	0.0147539	0.0111767	0.0147539	0.0132525	0.0166143	0	0.00814922	0.011641	0.0136041	0.012447	0.0134273	0.0237378	0.0239728	0.0237378	0.0141001	0.0172634	0.012951	0.0158355	0.0113685	0.013918	0.0159885	0.00846336	0.0237378	0.0237378	0.0237378	0.0236601	0.0237378	0.0114459	0.0111386	0.00979292	0.0117198	0.0140088	0.0146116	0.00972351	0.014146	0.0152861	0.0116804	0.0111386	0.0103964	0.00814922	0.0124057	0.0121602	0.0107259
GCA_000159535.2_ASM15953v2	0.0103964	0.0231244	0.0150906	0.0112148	0.0127391	0.0122825	0.0151392	0.0116018	0.0153353	0.0142381	0.0161428	0.00814922	0	0.00446658	0.0139634	0.012447	0.0140088	0.0237378	0.0243708	0.0237378	0.0144238	0.0168818	0.0136485	0.0155836	0.0116018	0.0146589	0.0161428	0.00146457	0.0237378	0.0237378	0.0237378	0.0237378	0.0237378	0.0112915	0.0119184	0.0103602	0.0126132	0.0147539	0.015188	0.0103241	0.0147539	0.0157343	0.0118387	0.0115627	0.0111386	0.00868743	0.0126551	0.0125715	0.0112915
GCA_000160335.2_ASM16033v2	0.0125299	0.0256144	0.018519	0.014192	0.0151392	0.0144238	0.019059	0.0148494	0.0189376	0.01699	0.0194281	0.011641	0.00446658	0	0.0115236	0.0162985	0.0170443	0.0258725	0.0264878	0.0258725	0.0179946	0.019996	0.01699	0.01912	0.0149455	0.0177098	0.019932	0.00404834	0.0258725	0.0258725	0.0258725	0.0258725	0.0258725	0.014192	0.0148974	0.0136931	0.0160398	0.0181098	0.019059	0.0135597	0.0180521	0.0194281	0.0148974	0.0147539	0.0150421	0.0118387	0.0160912	0.0161428	0.0145174
GCA_000237265.1_ASM23726v1	0.0149455	0.0219526	0.0133397	0.00951718	0.0151392	0.0141001	0.0135597	0.0134273	0.0134273	0.0119184	0.018757	0.0136041	0.0139634	0.0115236	0	0.0117198	0.0116018	0.0225297	0.022974	0.0225297	0.0118387	0.0198047	0.014146	0.0178232	0.0136931	0.0123234	0.0183425	0.0143772	0.0225297	0.0225297	0.0224566	0.0223838	0.0225297	0.00958564	0.0137379	0.0119986	0.01699	0.0130366	0.0136931	0.0118387	0.0127812	0.0140088	0.0136485	0.0135154	0.00958564	0.012951	0.0146589	0.0144706	0.0130366
GCA_000239235.1_ASM23923v1	0.0129084	0.0209827	0.0113299	0.00730504	0.0124057	0.0105054	0.0115627	0.00989766	0.0114847	0.0114847	0.0156839	0.012447	0.012447	0.0162985	0.0117198	0	0.0111386	0.0216704	0.0209153	0.0216704	0.0127812	0.0171535	0.0106889	0.0147063	0.00989766	0.0117198	0.0147063	0.0127391	0.0216005	0.0216005	0.0216704	0.0214615	0.0216704	0.00715952	0.0100739	0.00958564	0.0144706	0.0121602	0.0127391	0.00944905	0.0111006	0.0117593	0.0099679	0.0109872	0.00754109	0.0100739	0.0109121	0.0109496	0.00938122
GCA_000253135.1_ASM25313v1	0.0136041	0.0115627	0.00244387	0.00836839	0.00754109	0.0122008	0.00250412	0.0117593	0.00242386	0.000890282	0.0170988	0.0134273	0.0140088	0.0170443	0.0116018	0.0111386	0	0.012447	0.0128235	0.012447	0.0109496	0.0180521	0.00612824	0.0160398	0.0119184	0.00135464	0.0113299	0.0137379	0.0124057	0.0124057	0.012447	0.0122825	0.012447	0.00839998	0.0116018	0.00979292	0.0155336	0.00189601	0.00342438	0.00975818	0.00183881	0.00323036	0.0120792	0.0120388	0.00787231	0.0107259	0.012951	0.0128235	0.0114847
GCA_000382965.1_ASM38296v1	0.0236601	0.00106662	0.012447	0.0194281	0.0172634	0.0220238	0.0132525	0.0217406	0.0131658	0.0121602	0.0205158	0.0237378	0.0237378	0.0258725	0.0225297	0.0216704	0.012447	0	0.000613826	0.000129811	0.0217406	0.0213924	0.016828	0.0196783	0.0217406	0.0115627	0.0208481	0.0232001	8.09488e-05	8.09488e-05	0.000146148	0.000195307	9.72117e-05	0.0194281	0.0207145	0.0194903	0.0243708	0.0119986	0.0128659	0.0196783	0.0120792	0.014146	0.0219526	0.0213235	0.0189376	0.0203191	0.022239	0.021811	0.0220953
GCA_000382985.1_ASM38298v1	0.0220953	0.00148299	0.0115627	0.0201246	0.0180521	0.0203191	0.012697	0.0203845	0.0126551	0.0125299	0.019059	0.0239728	0.0243708	0.0264878	0.022974	0.0209153	0.0128235	0.000613826	0	0.00057975	0.0223838	0.0218817	0.0172634	0.0182258	0.0203191	0.0121196	0.019366	0.0238158	0.000528833	0.000528833	0.00057975	0.000511912	0.000545779	0.0201246	0.0192426	0.0202541	0.0250245	0.0125715	0.0136931	0.0201892	0.0115627	0.0130795	0.0205818	0.021811	0.0194903	0.0209153	0.0209153	0.0203845	0.020648
GCA_000383005.1_ASM38300v1	0.0236601	0.00099575	0.0124057	0.0194281	0.0172634	0.0220238	0.0132091	0.0217406	0.0131226	0.0121196	0.0205818	0.0237378	0.0237378	0.0258725	0.0225297	0.0216704	0.012447	0.000129811	0.00057975	0	0.0217406	0.0213924	0.0168818	0.0197414	0.0217406	0.0115236	0.0209153	0.0232001	4.84962e-05	4.84962e-05	0.000113499	0.000162509	3.23065e-05	0.0194281	0.0207145	0.0194903	0.0244514	0.0119184	0.0127391	0.0196783	0.0120388	0.0141001	0.0219526	0.0213235	0.0188772	0.0203191	0.022239	0.021811	0.0220953
GCA_000412775.1_ASM41277v1	0.0136041	0.0211864	0.0126132	0.00975818	0.0149455	0.0139634	0.012697	0.0134713	0.0126551	0.0112531	0.0185782	0.0141001	0.0144238	0.0179946	0.0118387	0.0127812	0.0109496	0.0217406	0.0223838	0.0217406	0	0.0188772	0.0142381	0.0174852	0.0137379	0.0117198	0.0173739	0.0143772	0.0217406	0.0217406	0.0216704	0.0216005	0.0217406	0.00986267	0.0134713	0.0118387	0.0161946	0.0122825	0.0132525	0.0117198	0.0119986	0.0134273	0.0136041	0.0137827	0.00931371	0.0128235	0.0146116	0.0144706	0.0131658
GCA_000418345.1_ASM41834v1	0.0201892	0.0208481	0.0192426	0.0161946	0.0151392	0.0131658	0.0193042	0.0126551	0.0193042	0.0183425	0.00772079	0.0172634	0.0168818	0.019996	0.0198047	0.0171535	0.0180521	0.0213924	0.0218817	0.0213924	0.0188772	0	0.0178801	0.00757088	0.0128235	0.0186972	0.0106153	0.0172634	0.0213924	0.0213924	0.0213235	0.0212548	0.0213924	0.0161946	0.0142381	0.0131226	0.0160398	0.0189982	0.0195528	0.0130366	0.0189376	0.0196783	0.012951	0.012697	0.0151392	0.0135597	0.012447	0.0125715	0.0124057
GCA_000463055.1_ASM46305v1	0.0152861	0.0164031	0.00733433	0.00921302	0.00670394	0.0112148	0.00757088	0.0109872	0.00751137	0.00607467	0.0167208	0.012951	0.0136485	0.01699	0.014146	0.0106889	0.00612824	0.016828	0.0172634	0.0168818	0.0142381	0.0178801	0	0.0160398	0.0112531	0.00648172	0.0102881	0.0137827	0.016828	0.016828	0.0167743	0.0167208	0.0168818	0.00917961	0.0110627	0.00944905	0.0148494	0.00676006	0.00799471	0.00934743	0.00684469	0.00790281	0.0112531	0.0111767	0.00958564	0.0100385	0.0122416	0.0122416	0.0106889
GCA_000485885.1_ASM48588v1	0.0157343	0.0198683	0.0143307	0.014192	0.0120388	0.00754109	0.0153846	0.0074521	0.0158355	0.0166143	0.00260521	0.0158355	0.0155836	0.01912	0.0178232	0.0147063	0.0160398	0.0196783	0.0182258	0.0197414	0.0174852	0.00757088	0.0160398	0	0.00769068	0.0164557	0.00775096	0.0156839	0.0196783	0.0196783	0.0195528	0.0195528	0.0197414	0.014146	0.00901369	0.0102881	0.0142843	0.0170443	0.0179373	0.0102164	0.015237	0.0156336	0.00766063	0.00955137	0.013296	0.0105054	0.00701552	0.00721755	0.00799471
GCA_000568455.1_ASM56845v1	0.0121196	0.0214615	0.0106153	0.00961999	0.00634467	0.00135464	0.0118785	0.000344133	0.0117593	0.0125715	0.00827405	0.0113685	0.0116018	0.0149455	0.0136931	0.00989766	0.0119184	0.0217406	0.0203191	0.0217406	0.0137379	0.0128235	0.0112531	0.00769068	0	0.0122825	0.00772079	0.011641	0.0217406	0.0217406	0.0216704	0.0216005	0.0217406	0.00972351	0.00359946	0.00439591	0.0114071	0.0126551	0.0131226	0.00423251	0.0114459	0.0116018	0.000960483	0.00293457	0.00871973	0.00489908	0.00212768	0.00228471	0.00139117
GCA_000597965.1_ASM59796v1	0.0142381	0.0108374	0.00244387	0.00891504	0.00787231	0.0125715	0.00287212	0.0124057	0.00254445	0.00103113	0.0175411	0.013918	0.0146589	0.0177098	0.0123234	0.0117198	0.00135464	0.0115627	0.0121196	0.0115236	0.0117198	0.0186972	0.00648172	0.0164557	0.0122825	0	0.0119184	0.0143307	0.0114847	0.0114847	0.0116018	0.0117198	0.0115236	0.00891504	0.0114459	0.00975818	0.0161946	0.000820519	0.00226497	0.00982776	0.00187692	0.00348974	0.0124057	0.0120388	0.00868743	0.010542	0.0131226	0.0127812	0.0122825
GCA_000746505.1_ASM74650v1	0.0161428	0.0203845	0.0105054	0.0143307	0.00692984	0.00769068	0.0115627	0.00757088	0.0115236	0.011641	0.00836839	0.0159885	0.0161428	0.019932	0.0183425	0.0147063	0.0113299	0.0208481	0.019366	0.0209153	0.0173739	0.0106153	0.0102881	0.00775096	0.00772079	0.0119184	0	0.0163508	0.0208481	0.0208481	0.0207812	0.0207812	0.0209153	0.0144238	0.00907983	0.0099679	0.0144706	0.0121602	0.0131226	0.00993274	0.0110627	0.0111767	0.00739309	0.00941509	0.0130795	0.0102164	0.00730504	0.00733433	0.0069869
GCA_000756205.1_ASM75620v1	0.00972351	0.0227506	0.0148494	0.0109496	0.0130366	0.0119986	0.0149455	0.0116018	0.0150421	0.0140544	0.0162985	0.00846336	0.00146457	0.00404834	0.0143772	0.0127391	0.0137379	0.0232001	0.0238158	0.0232001	0.0143772	0.0172634	0.0137827	0.0156839	0.011641	0.0143307	0.0163508	0	0.0232001	0.0232001	0.0232001	0.0232001	0.0232001	0.0110249	0.0117198	0.0102164	0.0126551	0.0146116	0.015188	0.0101449	0.0144706	0.0155336	0.0117198	0.0116804	0.0111006	0.00855897	0.0127391	0.012697	0.0114071
GCA_000967325.1_ASM96732v1	0.0236601	0.000978103	0.0123645	0.0194281	0.0172634	0.0219526	0.0131658	0.0217406	0.0131226	0.0121196	0.0205158	0.0237378	0.0237378	0.0258725	0.0225297	0.0216005	0.0124057	8.09488e-05	0.000528833	4.84962e-05	0.0217406	0.0213924	0.016828	0.0196783	0.0217406	0.0114847	0.0208481	0.0232001	0	0	6.47103e-05	0.000113499	1.61411e-05	0.0194281	0.0207145	0.0194903	0.0243708	0.0118785	0.0127391	0.0196783	0.0119986	0.0140544	0.0218817	0.0213235	0.018817	0.0203191	0.022239	0.0217406	0.0220953
GCA_000967345.1_ASM96734v1	0.0236601	0.000978103	0.0123645	0.0194281	0.0172634	0.0219526	0.0131658	0.0217406	0.0131226	0.0121196	0.0205158	0.0237378	0.0237378	0.0258725	0.0225297	0.0216005	0.0124057	8.09488e-05	0.000528833	4.84962e-05	0.0217406	0.0213924	0.016828	0.0196783	0.0217406	0.0114847	0.0208481	0.0232001	0	0	6.47103e-05	0.000113499	1.61411e-05	0.0194281	0.0207145	0.0194903	0.0243708	0.0118785	0.0127391	0.0196783	0.0119986	0.0140544	0.0218817	0.0213235	0.018817	0.0203191	0.022239	0.0217406	0.0220953
GCA_000967365.1_ASM96736v1	0.0235827	0.000960483	0.012447	0.0194281	0.0172084	0.0218817	0.0132525	0.0217406	0.0132091	0.0122416	0.02045	0.0237378	0.0237378	0.0258725	0.0224566	0.0216704	0.012447	0.000146148	0.00057975	0.000113499	0.0216704	0.0213235	0.0167743	0.0195528	0.0216704	0.0116018	0.0207812	0.0232001	6.47103e-05	6.47103e-05	0	0.000178896	8.09488e-05	0.0194903	0.0205818	0.019366	0.0242906	0.0119986	0.0128235	0.0196154	0.0120388	0.014146	0.0218817	0.0213235	0.018817	0.0203191	0.022167	0.0217406	0.0220238
GCA_000967385.1_ASM96738v1	0.0234287	0.00106662	0.0122825	0.0193042	0.0173186	0.0218817	0.0130795	0.0216704	0.0130366	0.0120388	0.02045	0.0236601	0.0237378	0.0258725	0.0223838	0.0214615	0.0122825	0.000195307	0.000511912	0.000162509	0.0216005	0.0212548	0.0167208	0.0195528	0.0216005	0.0117198	0.0207812	0.0232001	0.000113499	0.000113499	0.000178896	0	0.000129811	0.0192426	0.0207145	0.0194903	0.0242906	0.0120792	0.012951	0.0194281	0.0119184	0.0137827	0.021811	0.0214615	0.018817	0.0203845	0.022167	0.021811	0.0218817
GCA_000967405.1_ASM96740v1	0.0236601	0.00099575	0.0124057	0.0194281	0.0172634	0.0220238	0.0132091	0.0217406	0.0131226	0.0121196	0.0205818	0.0237378	0.0237378	0.0258725	0.0225297	0.0216704	0.012447	9.72117e-05	0.000545779	3.23065e-05	0.0217406	0.0213924	0.0168818	0.0197414	0.0217406	0.0115236	0.0209153	0.0232001	1.61411e-05	1.61411e-05	8.09488e-05	0.000129811	0	0.0194281	0.0207145	0.0194903	0.0244514	0.0119184	0.0127391	0.0196783	0.0120388	0.0141001	0.0219526	0.0213235	0.0188772	0.0203191	0.022239	0.021811	0.0220953
GCA_001018645.2_ASM101864v2	0.0112148	0.0189376	0.0100031	9.72117e-05	0.0112148	0.0104326	0.0099679	0.00979292	0.00982776	0.00859098	0.0148974	0.0114459	0.0112915	0.014192	0.00958564	0.00715952	0.00839998	0.0194281	0.0201246	0.0194281	0.00986267	0.0161946	0.00917961	0.014146	0.00972351	0.00891504	0.0144238	0.0110249	0.0194281	0.0194281	0.0194903	0.0192426	0.0194281	0	0.00982776	0.00790281	0.0136041	0.00934743	0.0104326	0.00775096	0.00951718	0.010763	0.00979292	0.00958564	0.00502185	0.00849516	0.0110249	0.0107259	0.0092465
GCA_001018655.2_ASM101865v2	0.0121602	0.02045	0.00961999	0.00989766	0.00607467	0.00362153	0.0112915	0.00340267	0.0112148	0.0118387	0.00934743	0.0111386	0.0119184	0.0148974	0.0137379	0.0100739	0.0116018	0.0207145	0.0192426	0.0207145	0.0134713	0.0142381	0.0110627	0.00901369	0.00359946	0.0114459	0.00907983	0.0117198	0.0207145	0.0207145	0.0205818	0.0207145	0.0207145	0.00982776	0	0.00183881	0.012447	0.0117593	0.012447	0.00208874	0.0105054	0.0111386	0.00348974	0.00552489	0.00839998	0.00416313	0.00475328	0.00427898	0.00384434
GCA_001018735.2_ASM101873v2	0.0136041	0.0193042	0.0109121	0.00793338	0.00437244	0.00456144	0.0116018	0.00423251	0.0115236	0.0100385	0.010763	0.00979292	0.0103602	0.0136931	0.0119986	0.00958564	0.00979292	0.0194903	0.0202541	0.0194903	0.0118387	0.0131226	0.00944905	0.0102881	0.00439591	0.00975818	0.0099679	0.0102164	0.0194903	0.0194903	0.019366	0.0194903	0.0194903	0.00790281	0.00183881	0	0.0115236	0.0101806	0.0111006	0.0002612	0.0103241	0.0123645	0.00427898	0.00384434	0.00648172	0.00236402	0.00542272	0.00502185	0.004657
GCA_001018835.2_ASM101883v2	0.0172634	0.0240518	0.0168818	0.0134713	0.013918	0.0121602	0.0173186	0.0114459	0.0172084	0.0158863	0.0151392	0.0117198	0.0126132	0.0160398	0.01699	0.0144706	0.0155336	0.0243708	0.0250245	0.0244514	0.0161946	0.0160398	0.0148494	0.0142843	0.0114071	0.0161946	0.0144706	0.0126551	0.0243708	0.0243708	0.0242906	0.0242906	0.0244514	0.0136041	0.012447	0.0115236	0	0.0164031	0.0172634	0.0115236	0.0165084	0.0175971	0.0116804	0.0114071	0.0130366	0.0100739	0.0112531	0.0111006	0.0112148
GCA_001019205.2_ASM101920v2	0.0146116	0.0109496	0.00281	0.00938122	0.00805632	0.012951	0.00325176	0.0127391	0.00301835	0.00140947	0.0178232	0.0140088	0.0147539	0.0181098	0.0130366	0.0121602	0.00189601	0.0119986	0.0125715	0.0119184	0.0122825	0.0189982	0.00676006	0.0170443	0.0126551	0.000820519	0.0121602	0.0146116	0.0118785	0.0118785	0.0119986	0.0120792	0.0119184	0.00934743	0.0117593	0.0101806	0.0164031	0	0.00148299	0.0102881	0.00224526	0.00375473	0.012697	0.0122416	0.00911301	0.0109872	0.0134273	0.0129937	0.0124884
GCA_001019255.2_ASM101925v2	0.015237	0.0119986	0.00409413	0.010469	0.00894785	0.0136931	0.00427898	0.0133397	0.00397997	0.00293457	0.018757	0.0146116	0.015188	0.019059	0.0136931	0.0127391	0.00342438	0.0128659	0.0136931	0.0127391	0.0132525	0.0195528	0.00799471	0.0179373	0.0131226	0.00226497	0.0131226	0.015188	0.0127391	0.0127391	0.0128235	0.012951	0.0127391	0.0104326	0.012447	0.0111006	0.0172634	0.00148299	0	0.0112915	0.00359946	0.0049726	0.0132525	0.0128659	0.00989766	0.0116018	0.0141001	0.0135597	0.0131658
GCA_001019275.2_ASM101927v2	0.0135154	0.0194903	0.010763	0.00775096	0.00427898	0.00432562	0.011641	0.00409413	0.0114847	0.0099679	0.0107259	0.00972351	0.0103241	0.0135597	0.0118387	0.00944905	0.00975818	0.0196783	0.0201892	0.0196783	0.0117198	0.0130366	0.00934743	0.0102164	0.00423251	0.00982776	0.00993274	0.0101449	0.0196783	0.0196783	0.0196154	0.0194281	0.0196783	0.00775096	0.00208874	0.0002612	0.0115236	0.0102881	0.0112915	0	0.0102881	0.0122416	0.00414009	0.00388938	0.00637197	0.00244387	0.00532134	0.0049972	0.00451392
GCA_001019495.2_ASM101949v2	0.0127391	0.0110249	0.000528833	0.00948308	0.0082115	0.0115236	0.00187692	0.0114071	0.00180084	0.00180084	0.0161946	0.014146	0.0147539	0.0180521	0.0127812	0.0111006	0.00183881	0.0120792	0.0115627	0.0120388	0.0119986	0.0189376	0.00684469	0.015237	0.0114459	0.00187692	0.0110627	0.0144706	0.0119986	0.0119986	0.0120388	0.0119184	0.0120388	0.00951718	0.0105054	0.0103241	0.0165084	0.00224526	0.00359946	0.0102881	0	0.00270716	0.0113685	0.0123645	0.00898073	0.0111767	0.0120792	0.0114071	0.0109872
GCA_001019575.2_ASM101957v2	0.0125715	0.0132525	0.00226497	0.0106521	0.0100385	0.0117593	0.00299735	0.0116018	0.00293457	0.00310271	0.0163508	0.0152861	0.0157343	0.0194281	0.0140088	0.0117593	0.00323036	0.014146	0.0130795	0.0141001	0.0134273	0.0196783	0.00790281	0.0156336	0.0116018	0.00348974	0.0111767	0.0155336	0.0140544	0.0140544	0.014146	0.0137827	0.0141001	0.010763	0.0111386	0.0123645	0.0175971	0.00375473	0.0049726	0.0122416	0.00270716	0	0.0115236	0.013918	0.0102881	0.0128659	0.0122008	0.0117593	0.010763
GCA_001021875.1_ASM102187v1	0.0118387	0.0216005	0.010469	0.00975818	0.00620899	0.00137289	0.0118785	0.00106662	0.0117593	0.0124884	0.00836839	0.0116804	0.0118387	0.0148974	0.0136485	0.0099679	0.0120792	0.0219526	0.0205818	0.0219526	0.0136041	0.012951	0.0112531	0.00766063	0.000960483	0.0124057	0.00739309	0.0117198	0.0218817	0.0218817	0.0218817	0.021811	0.0219526	0.00979292	0.00348974	0.00427898	0.0116804	0.012697	0.0132525	0.00414009	0.0113685	0.0115236	0	0.00303938	0.00865521	0.00477747	0.00168765	0.00206933	0.00126384
GCA_001021895.1_ASM102189v1	0.0143307	0.0209153	0.0127812	0.00955137	0.00575772	0.00364363	0.0133834	0.00308156	0.013296	0.0124057	0.010763	0.0111386	0.0115627	0.0147539	0.0135154	0.0109872	0.0120388	0.0213235	0.021811	0.0213235	0.0137827	0.012697	0.0111767	0.00955137	0.00293457	0.0120388	0.00941509	0.0116804	0.0213235	0.0213235	0.0213235	0.0214615	0.0213235	0.00958564	0.00552489	0.00384434	0.0114071	0.0122416	0.0128659	0.00388938	0.0123645	0.013918	0.00303938	0	0.00843164	0.00425573	0.00230449	0.00377707	0.00333777
GCA_001027045.1_ASM102704v1	0.0114847	0.018284	0.00961999	0.00502185	0.00961999	0.00891504	0.00986267	0.00849516	0.00972351	0.00824274	0.0139634	0.0103964	0.0111386	0.0150421	0.00958564	0.00754109	0.00787231	0.0189376	0.0194903	0.0188772	0.00931371	0.0151392	0.00958564	0.013296	0.00871973	0.00868743	0.0130795	0.0111006	0.018817	0.018817	0.018817	0.018817	0.0188772	0.00502185	0.00839998	0.00648172	0.0130366	0.00911301	0.00989766	0.00637197	0.00898073	0.0102881	0.00865521	0.00843164	0	0.00733433	0.00958564	0.00948308	0.00796401
GCA_001027105.1_ASM102710v1	0.014192	0.0201246	0.0117198	0.00849516	0.00522074	0.00509608	0.0121196	0.0048017	0.0120388	0.0109496	0.0112148	0.00814922	0.00868743	0.0118387	0.012951	0.0100739	0.0107259	0.0203191	0.0209153	0.0203191	0.0128235	0.0135597	0.0100385	0.0105054	0.00489908	0.010542	0.0102164	0.00855897	0.0203191	0.0203191	0.0203191	0.0203845	0.0203191	0.00849516	0.00416313	0.00236402	0.0100739	0.0109872	0.0116018	0.00244387	0.0111767	0.0128659	0.00477747	0.00425573	0.00733433	0	0.00581003	0.00537193	0.0051458
GCA_001045795.2_ASM104579v2	0.0125715	0.021811	0.0111767	0.0109496	0.0071306	0.00252426	0.0126132	0.00216674	0.0125715	0.0132525	0.00808722	0.0124057	0.0126551	0.0160912	0.0146589	0.0109121	0.012951	0.022239	0.0209153	0.022239	0.0146116	0.012447	0.0122416	0.00701552	0.00212768	0.0131226	0.00730504	0.0127391	0.022239	0.022239	0.022167	0.022167	0.022239	0.0110249	0.00475328	0.00542272	0.0112531	0.0134273	0.0141001	0.00532134	0.0120792	0.0122008	0.00168765	0.00230449	0.00958564	0.00581003	0	0.00197272	0.00226497
GCA_001045995.2_ASM104599v2	0.0122008	0.0213924	0.0106521	0.0105786	0.0069869	0.00274819	0.0122008	0.00236402	0.0121602	0.0130795	0.00796401	0.0121602	0.0125715	0.0161428	0.0144706	0.0109496	0.0128235	0.021811	0.0203845	0.021811	0.0144706	0.0125715	0.0122416	0.00721755	0.00228471	0.0127812	0.00733433	0.012697	0.0217406	0.0217406	0.0217406	0.021811	0.021811	0.0107259	0.00427898	0.00502185	0.0111006	0.0129937	0.0135597	0.0049972	0.0114071	0.0117593	0.00206933	0.00377707	0.00948308	0.00537193	0.00197272	0	0.00244387
GCA_001046095.2_ASM104609v2	0.0114071	0.0212548	0.0101449	0.00911301	0.0064542	0.00161281	0.0113299	0.00128195	0.0113299	0.0119585	0.00878454	0.0107259	0.0112915	0.0145174	0.0130366	0.00938122	0.0114847	0.0220953	0.020648	0.0220953	0.0131658	0.0124057	0.0106889	0.00799471	0.00139117	0.0122825	0.0069869	0.0114071	0.0220953	0.0220953	0.0220238	0.0218817	0.0220953	0.0092465	0.00384434	0.004657	0.0112148	0.0124884	0.0131658	0.00451392	0.0109872	0.010763	0.00126384	0.00333777	0.00796401	0.0051458	0.00226497	0.00244387	0
GCA_001183705.3_ASM118370v3	0.0119986	0.0213924	0.0106889	0.00938122	0.00678821	0.00204994	0.0117593	0.00099575	0.011641	0.0123645	0.00843164	0.0109872	0.0112915	0.0144238	0.0133834	0.00961999	0.0116804	0.0216704	0.0203191	0.0216704	0.0133397	0.0127812	0.0112148	0.00772079	0.000907791	0.0122008	0.00824274	0.0114071	0.0216704	0.0216704	0.0216704	0.0215309	0.0216704	0.00948308	0.00404834	0.00470505	0.0111386	0.0124884	0.0130795	0.00453766	0.0112915	0.0116018	0.00166889	0.00353352	0.00855897	0.00527095	0.00276876	0.00278936	0.00206933
GCA_001183725.2_ASM118372v2	0.0122008	0.0216704	0.010763	0.0101094	0.00695834	0.00170644	0.0120792	0.000942892	0.0119986	0.0128659	0.00859098	0.011641	0.0119585	0.0151392	0.014146	0.0102881	0.012447	0.0218817	0.0203191	0.0218817	0.0141001	0.0133834	0.0116018	0.00799471	0.000925327	0.0127391	0.00818033	0.0118785	0.0218817	0.0218817	0.021811	0.0217406	0.0218817	0.0101449	0.00386684	0.0049726	0.0117198	0.0131226	0.0137379	0.00482597	0.011641	0.0117989	0.00137289	0.00355546	0.00907983	0.0051458	0.00246392	0.00262553	0.00170644
GCA_001278745.1_ASM127874v1	0.0158355	0.0128235	0.0048503	0.0114459	0.00968892	0.0142381	0.00537193	0.0140544	0.00509608	0.00377707	0.01912	0.0158863	0.0162985	0.0198047	0.0144238	0.0136931	0.00404834	0.0136931	0.0143307	0.0135597	0.0142381	0.0205158	0.00862306	0.0176534	0.0140544	0.00299735	0.0138728	0.0158355	0.0135597	0.0135597	0.0136485	0.0137827	0.0135597	0.0114071	0.0136931	0.0122416	0.0180521	0.00351161	0.00477747	0.0123234	0.00434901	0.00565374	0.0140544	0.0110627	0.0113685	0.0125715	0.012447	0.0144238	0.0138728
GCA_001281145.1_ASM128114v1	0.0142381	0.0112915	0.00293457	0.0087521	0.00760074	0.0123645	0.00331621	0.0118785	0.00299735	0.00150145	0.0173739	0.0146116	0.0145174	0.0176534	0.012447	0.011641	0.00165017	0.0119585	0.0125715	0.0118785	0.0120792	0.0185782	0.0065093	0.0164031	0.0119184	0.000630904	0.011641	0.0145174	0.0118785	0.0118785	0.0119986	0.0121196	0.0118785	0.00891504	0.0118387	0.0100739	0.0165084	0.00133643	0.00274819	0.0101449	0.00236402	0.00393459	0.0118387	0.0114847	0.00891504	0.0106153	0.0127391	0.0123645	0.0117593
GCA_001296985.1_ASM129698v1	0.0115627	0.0211864	0.0100031	0.00757088	0.0125715	0.00907983	0.0112915	0.0087521	0.0112531	0.0117989	0.013918	0.0128659	0.0127391	0.0167208	0.0120792	0.00166889	0.0114847	0.0217406	0.0201246	0.0217406	0.0131226	0.0177098	0.0106153	0.012951	0.00881706	0.0120792	0.0131658	0.0130366	0.0217406	0.0217406	0.0217406	0.0216005	0.0217406	0.00742257	0.0087521	0.00975818	0.0144238	0.0125715	0.0132091	0.00955137	0.0108374	0.0109496	0.00868743	0.0110249	0.00805632	0.0101806	0.00941509	0.00968892	0.00796401
GCA_001307235.1_ASM130723v1	0.0144238	0.0243708	0.0139634	0.0136931	0.0154342	0.0116804	0.0154838	0.0115627	0.0153846	0.0158863	0.0160912	0.0112531	0.0113685	0.0149455	0.0165612	0.0140544	0.0155836	0.0248591	0.022974	0.0248591	0.0149937	0.019366	0.0167743	0.0154342	0.0116018	0.0161946	0.0154838	0.0112531	0.0248591	0.0248591	0.024695	0.0246134	0.0248591	0.0137827	0.0113299	0.0129084	0.0142843	0.0167208	0.0175971	0.0128235	0.0148494	0.0148494	0.0113685	0.0140544	0.0130366	0.0111006	0.0122825	0.0119986	0.0108747
GCA_001457495.1_NCTC13435	0.0122416	0.0203191	0.0102522	0.00618202	0.0118387	0.00944905	0.0108001	0.00888231	0.0106889	0.0106521	0.0143772	0.0120388	0.0118387	0.0157848	0.0110249	0.00170644	0.0104326	0.0209827	0.0200602	0.0209827	0.0121602	0.0168818	0.00951718	0.0133397	0.00901369	0.0109872	0.0136931	0.0122416	0.0209153	0.0209153	0.0209153	0.0207812	0.0209827	0.00610143	0.00894785	0.00878454	0.0138277	0.0116018	0.0124884	0.00871973	0.0102164	0.0112531	0.00904672	0.010469	0.0069869	0.00934743	0.0100385	0.0102522	0.00836839
GCA_001465635.1_ASM146563v1	0.0028929	0.0223113	0.0113299	0.0101806	0.0156336	0.0118387	0.0123645	0.0115236	0.0123234	0.012951	0.0162465	0.0146589	0.00986267	0.012447	0.0130795	0.0120792	0.0129084	0.0227506	0.0212548	0.0227506	0.0121196	0.0203845	0.0149455	0.0153353	0.0117593	0.013296	0.0161946	0.00911301	0.0226767	0.0226767	0.0226767	0.022603	0.0227506	0.0101806	0.0113685	0.012697	0.0163508	0.0138728	0.0146116	0.0126132	0.0120792	0.0122416	0.0115236	0.0144238	0.0101806	0.0135597	0.0123645	0.0122416	0.0112148
GCA_001465675.1_ASM146567v1	0.00264588	0.021811	0.0109496	0.00965441	0.0147539	0.0113299	0.0121196	0.0111767	0.0119986	0.0126551	0.0156336	0.013918	0.00968892	0.0123645	0.012951	0.0115236	0.0125299	0.0223838	0.0209827	0.0223838	0.0122008	0.0196154	0.0143307	0.0147063	0.0112915	0.012951	0.0154342	0.00894785	0.0223838	0.0223838	0.0223113	0.022239	0.0223838	0.00965441	0.0108001	0.0121196	0.0156839	0.0133834	0.0140544	0.0120388	0.0117198	0.0117198	0.0111386	0.0136485	0.00965441	0.012951	0.0117593	0.0115627	0.0106889
GCA_001515665.1_ASM151566v1	0.021811	0.0211183	0.0205158	0.0172634	0.0155836	0.0135154	0.0200602	0.0131658	0.0205818	0.0198047	0.0074817	0.0188772	0.0177664	0.0205158	0.0211183	0.0181677	0.0194903	0.0213924	0.0218817	0.0214615	0.02045	0.00254445	0.0183425	0.00784188	0.0133834	0.019932	0.0112148	0.0184599	0.0213924	0.0213924	0.0213235	0.0211864	0.0214615	0.0173739	0.0153846	0.0142381	0.0166674	0.0201892	0.0209827	0.0141001	0.0201246	0.0209153	0.0134273	0.013296	0.0165084	0.0139634	0.0130366	0.0131658	0.0130366
GCA_001515685.1_ASM151568v1	0.0211864	0.0213924	0.0200602	0.016828	0.0151392	0.0128659	0.0201892	0.0126132	0.0201892	0.019366	0.00805632	0.0179946	0.0179373	0.0207812	0.020648	0.0177664	0.0188772	0.0216005	0.0220953	0.0216704	0.019996	0.000855346	0.018284	0.00766063	0.0128235	0.0196154	0.0109496	0.0179373	0.0216005	0.0216005	0.0215309	0.0214615	0.0216704	0.0170443	0.0148016	0.0136931	0.0166143	0.019932	0.02045	0.0134713	0.0196783	0.0203845	0.0129084	0.0127391	0.0159373	0.0135154	0.012447	0.012697	0.0124057
GCA_001515705.1_ASM151570v1	0.021811	0.02045	0.0205818	0.0174295	0.0156336	0.0135597	0.0207812	0.0132091	0.020648	0.0198047	0.0074521	0.018757	0.0179946	0.02045	0.0211183	0.0182258	0.0194903	0.0207145	0.0212548	0.0207145	0.0205158	0.00183881	0.018519	0.0082115	0.0135154	0.019996	0.0117989	0.018519	0.0207145	0.0207145	0.020648	0.020648	0.0207145	0.0174852	0.0153846	0.0142843	0.016828	0.0202541	0.0209827	0.014146	0.0201246	0.0209827	0.0135597	0.0134273	0.0163508	0.0142843	0.0132091	0.0133834	0.0131226
GCA_001548295.1_ASM154829v1	0.015188	0.0167208	0.00859098	0.010542	0.00570563	0.010542	0.00934743	0.0102881	0.00891504	0.00787231	0.0152861	0.0108747	0.0109872	0.0142843	0.0143307	0.0112531	0.00796401	0.0173186	0.0178801	0.0173186	0.0140544	0.0168818	0.0069869	0.0144706	0.0103964	0.00715952	0.00921302	0.0108747	0.0173186	0.0173186	0.0173186	0.0174295	0.0173186	0.0105786	0.00993274	0.00849516	0.0128235	0.00775096	0.00830543	0.00859098	0.00814922	0.0099679	0.0103602	0.00986267	0.0092465	0.00775096	0.0112531	0.0109121	0.010469
GCA_001548415.1_ASM154841v1	0.0124057	0.0124057	0.00157557	0.0103602	0.00951718	0.0109121	0.00262553	0.0105054	0.00252426	0.00295546	0.015188	0.0150421	0.0157343	0.019366	0.0136931	0.0116018	0.00285138	0.0131226	0.0119585	0.0130795	0.0131658	0.0196154	0.00811819	0.0145174	0.0106153	0.00285138	0.0108374	0.0153353	0.0130366	0.0130366	0.0131226	0.0129084	0.0130795	0.0103602	0.00934743	0.0114847	0.0172634	0.00340267	0.00456144	0.0114847	0.00214719	0.00276876	0.0106889	0.0134273	0.0101449	0.0122008	0.0115627	0.0110627	0.0105786
GCA_001558795.2_ASM155879v2	0.0140088	0.0117198	0.00281	0.00972351	0.00878454	0.0120792	0.00342438	0.011641	0.00335936	0.00244387	0.0168818	0.0148016	0.015188	0.0186972	0.0130795	0.00951718	0.00272766	0.0123234	0.0121196	0.0122416	0.0132091	0.0195528	0.00739309	0.0160912	0.0116804	0.00183881	0.0121602	0.0151392	0.0122008	0.0122008	0.0123234	0.0124057	0.0122416	0.00968892	0.0114071	0.0111767	0.0170443	0.00242386	0.00377707	0.0112148	0.002484	0.00382187	0.0118387	0.0126551	0.0099679	0.0115236	0.0126132	0.0122008	0.0115627
GCA_001580515.1_ASM158051v1	0.0343883	0.0392248	0.0333838	0.0343883	0.0308334	0.0260464	0.0346465	0.0250245	0.034517	0.03626	0.0298697	0.0357095	0.0346465	0.0375482	0.0369669	0.0321881	0.0358459	0.0393833	0.0379938	0.0393833	0.0374015	0.0341329	0.0353051	0.0295578	0.0247769	0.0358459	0.0297652	0.0347767	0.0393833	0.0393833	0.0393833	0.0393833	0.0393833	0.0343883	0.0274933	0.0300802	0.0343883	0.03626	0.0363996	0.0300802	0.034517	0.0336307	0.0255291	0.0279669	0.0336307	0.0295578	0.0259593	0.0258725	0.0258725
GCA_001611325.1_ASM161132v1	0.0139634	0.0208481	0.0122416	0.00772079	0.00982776	0.00862306	0.0117989	0.00833688	0.0122825	0.0110249	0.0145645	0.00917961	0.00982776	0.0134273	0.0124884	0.00989766	0.010763	0.0213924	0.021811	0.0213924	0.0123645	0.0153846	0.0105054	0.0130366	0.00846336	0.0113685	0.0130366	0.00955137	0.0213924	0.0213924	0.0213235	0.0212548	0.0213924	0.00775096	0.00849516	0.00667596	0.010469	0.0117198	0.0124057	0.00664804	0.0117989	0.0130366	0.00836839	0.00839998	0.00629023	0.00591525	0.00951718	0.00965441	0.00772079
GCA_001611365.1_ASM161136v1	0.0123234	0.0197414	0.0106153	0.00591525	0.0116018	0.0105786	0.010763	0.0100385	0.0103602	0.00911301	0.0156336	0.0118785	0.0117989	0.0153353	0.0103602	0.00781151	0.00898073	0.0198683	0.0203845	0.0198047	0.0103964	0.0170988	0.0105054	0.0148974	0.0100739	0.00914627	0.0145645	0.0117593	0.0198047	0.0198047	0.019932	0.0194903	0.0198047	0.00599473	0.00989766	0.00802548	0.0142381	0.00975818	0.0109496	0.00793338	0.0100739	0.0110627	0.0101094	0.0099679	0.00507129	0.00881706	0.0113299	0.0112531	0.00975818
GCA_001611385.1_ASM161138v1	0.0123234	0.0198683	0.010763	0.00607467	0.0116804	0.010542	0.0109121	0.0101094	0.0105054	0.00941509	0.0157848	0.0121602	0.0119585	0.0155336	0.0106153	0.0077812	0.0092465	0.019996	0.02045	0.019932	0.010542	0.0171535	0.010542	0.0149455	0.0101094	0.00938122	0.0146116	0.0119585	0.0198683	0.0198683	0.019996	0.0196783	0.019932	0.0061551	0.00993274	0.00818033	0.0143307	0.0099679	0.0111767	0.00802548	0.0101806	0.0112915	0.0102164	0.0100385	0.00512092	0.00894785	0.0114071	0.0112915	0.00982776
GCA_001611405.1_ASM161140v1	0.0138728	0.0209827	0.0122825	0.00814922	0.00986267	0.00865521	0.0117989	0.00836839	0.0122416	0.0109872	0.0144238	0.00944905	0.00975818	0.0131658	0.0129084	0.0103241	0.0105786	0.0215309	0.0219526	0.0215309	0.0126551	0.015237	0.0106153	0.0129937	0.00843164	0.0112915	0.0129937	0.00938122	0.0215309	0.0215309	0.0214615	0.0213235	0.0215309	0.00814922	0.00878454	0.0069869	0.0110249	0.0116804	0.0123645	0.0069014	0.0117198	0.0127812	0.00839998	0.00839998	0.00648172	0.0061551	0.00948308	0.00961999	0.0077812
GCA_001611425.1_ASM161142v1	0.0138277	0.0209827	0.0123234	0.00799471	0.0100739	0.00881706	0.0118387	0.00849516	0.0122825	0.0108747	0.0145174	0.00951718	0.00986267	0.013296	0.0126551	0.0103241	0.0107259	0.0215309	0.0219526	0.0215309	0.0125299	0.0153353	0.010542	0.0130795	0.00859098	0.0112531	0.0131658	0.00951718	0.0214615	0.0214615	0.0213924	0.0213924	0.0215309	0.00802548	0.00878454	0.00692984	0.0111006	0.0117593	0.0123645	0.00678821	0.0117593	0.0127391	0.00855897	0.00855897	0.00659238	0.0061551	0.00965441	0.00982776	0.00787231
GCA_001618305.1_ASM161830v1	0.0146589	0.0136041	0.00434901	0.00938122	0.00839998	0.0128659	0.00470505	0.0132091	0.00434901	0.00285138	0.0183425	0.015188	0.0147539	0.0170988	0.0125299	0.0122416	0.00254445	0.0136931	0.0139634	0.0136931	0.0124057	0.0194281	0.00710174	0.0172084	0.0131658	0.00308156	0.0125299	0.0147539	0.0137379	0.0137379	0.0137827	0.0134713	0.0136931	0.00948308	0.0140088	0.0119585	0.0173186	0.00368795	0.0049972	0.0117593	0.00375473	0.0048017	0.0132525	0.0131658	0.00965441	0.0127812	0.0142381	0.0140544	0.0125715
GCA_001640905.1_ASM164090v1	0.0175971	0.0153353	0.0069869	0.0133397	0.0118387	0.0159885	0.00718851	0.0157343	0.00715952	0.00599473	0.0156336	0.0178232	0.0186972	0.022239	0.0159373	0.0150906	0.00610143	0.0160398	0.0164557	0.0160398	0.0155836	0.0167208	0.010542	0.0151392	0.0160398	0.0061551	0.0112148	0.0185782	0.0159885	0.0159885	0.0159885	0.0157848	0.0160398	0.0133397	0.0153353	0.0140088	0.0201892	0.00656463	0.00763065	0.0140088	0.00648172	0.00787231	0.0160398	0.0158355	0.0127391	0.0145174	0.0171535	0.016828	0.0157343
GCA_001640925.1_ASM164092v1	0.0159373	0.0133397	0.00494805	0.0106521	0.0101806	0.0143772	0.00519571	0.014146	0.00487467	0.00377707	0.0138277	0.0157848	0.0164031	0.0200602	0.0140544	0.013296	0.00393459	0.014146	0.0146589	0.0141001	0.0138728	0.0148494	0.00818033	0.0129084	0.0144238	0.00379945	0.00898073	0.0160912	0.0141001	0.0141001	0.0141001	0.013918	0.0141001	0.0106153	0.0138728	0.0125715	0.0183425	0.00432562	0.00570563	0.0125715	0.00441942	0.00586254	0.0143307	0.0143307	0.0099679	0.0129937	0.015237	0.0150906	0.0137827
GCA_001641025.1_ASM164102v1	0.0225297	0.0259593	0.0215309	0.0216704	0.0196154	0.0150421	0.022974	0.0148974	0.0228993	0.0240518	0.00898073	0.0234287	0.022167	0.0251077	0.0253595	0.021811	0.0238942	0.0259593	0.0240518	0.0259593	0.0250245	0.0131226	0.0228993	0.00894785	0.0148974	0.0239728	0.0140544	0.0223113	0.0259593	0.0259593	0.0258725	0.0257861	0.0259593	0.0216005	0.0158355	0.0174852	0.0213235	0.0235827	0.0238942	0.0174295	0.0224566	0.0223113	0.0150906	0.0172084	0.0209827	0.0177664	0.0146589	0.0144706	0.0154838
GCA_001641045.1_ASM164104v1	0.0154838	0.0196783	0.013918	0.0140088	0.0119585	0.00724665	0.0155836	0.00718851	0.0154838	0.0162465	0.00230449	0.0156336	0.0153353	0.018757	0.0177664	0.0142381	0.0158863	0.019996	0.0184011	0.019996	0.0171535	0.00692984	0.0157848	0.00172525	0.0074817	0.0162985	0.00742257	0.0153846	0.019996	0.019996	0.0198683	0.0196783	0.019996	0.0141001	0.00862306	0.0099679	0.0143772	0.0168818	0.0175971	0.00979292	0.0148974	0.015188	0.00730504	0.00982776	0.0129084	0.0104326	0.00718851	0.0069869	0.00775096
GCA_001717645.3_ASM171764v3	0.0123234	0.0220238	0.0111006	0.010542	0.00793338	0.00258492	0.0124057	0.00181981	0.0123234	0.0132091	0.00871973	0.0118785	0.0121196	0.0153846	0.0143772	0.0108374	0.0127391	0.0223113	0.0207145	0.0223113	0.0144238	0.0136485	0.0121602	0.00808722	0.00170644	0.0130795	0.00884964	0.0121602	0.0223113	0.0223113	0.022239	0.022239	0.0223113	0.0106889	0.00463304	0.00596818	0.0116018	0.0136041	0.014192	0.00578385	0.0119585	0.0121196	0.00212768	0.00432562	0.00958564	0.00596818	0.00323036	0.00318766	0.00256467
GCA_001717665.2_ASM171766v2	0.0150421	0.0164557	0.00769068	0.00878454	0.00583626	0.0103964	0.00784188	0.0100385	0.00784188	0.00620899	0.0154838	0.0123234	0.0127812	0.0157848	0.013918	0.0100385	0.00637197	0.0169358	0.0174852	0.0169358	0.0138277	0.0165084	0.00176298	0.0146589	0.0101094	0.00673197	0.00934743	0.012697	0.0169358	0.0169358	0.016828	0.0167208	0.0169358	0.00881706	0.0100385	0.00836839	0.0132091	0.0070442	0.0082115	0.00833688	0.00718851	0.00827405	0.0101094	0.0100385	0.0087521	0.00878454	0.0111386	0.0112531	0.00975818
GCA_001717685.3_ASM171768v3	0.0122008	0.0217406	0.0108374	0.0102164	0.00676006	0.00144617	0.0122008	0.000613826	0.0121196	0.0127391	0.00836839	0.0112148	0.0117593	0.0150906	0.0138728	0.0103241	0.0122825	0.0220953	0.0205818	0.0220953	0.0138277	0.0130366	0.0115236	0.00763065	0.000942892	0.012697	0.00793338	0.0118387	0.0220238	0.0220238	0.0220238	0.0219526	0.0220953	0.0103241	0.00393459	0.00489908	0.0115627	0.0131658	0.0137827	0.00472914	0.0116804	0.0119986	0.00144617	0.00357744	0.00881706	0.00512092	0.00260521	0.00285138	0.00159417
GCA_001717705.2_ASM171770v2	0.0122416	0.0217406	0.0108374	0.0101449	0.00687301	0.00163147	0.0121196	0.0008728	0.0120388	0.0129084	0.00852703	0.0116018	0.0119585	0.0150906	0.014192	0.0103602	0.012447	0.0219526	0.0203191	0.0219526	0.014146	0.013296	0.011641	0.00790281	0.000855346	0.0127391	0.00808722	0.0118785	0.0219526	0.0219526	0.0218817	0.021811	0.0219526	0.0102164	0.00379945	0.00487467	0.0117198	0.0131226	0.0137827	0.00472914	0.0117198	0.0117989	0.00130008	0.00346792	0.00911301	0.00507129	0.00240388	0.00254445	0.00163147
GCA_001717725.2_ASM171772v2	0.0122416	0.0212548	0.0108001	0.00944905	0.00604797	0.00139117	0.0117989	0.000733928	0.0117198	0.0122416	0.00862306	0.0108374	0.0111767	0.0143307	0.0134713	0.00979292	0.0117593	0.0215309	0.0203845	0.0215309	0.0133834	0.0126551	0.0109121	0.00790281	0.00071669	0.0119986	0.00757088	0.0112148	0.0215309	0.0215309	0.0214615	0.0213235	0.0215309	0.00958564	0.00388938	0.00411709	0.0112915	0.012447	0.0129937	0.00402551	0.0112915	0.011641	0.000960483	0.00262553	0.00827405	0.00439591	0.00206933	0.0023243	0.00131824
GCA_001717975.3_ASM171797v3	0.0129937	0.0213235	0.0115627	0.0092465	0.00599473	0.00208874	0.0121602	0.00115584	0.0120388	0.0121196	0.00907983	0.0109121	0.0109872	0.0141001	0.0132525	0.00972351	0.0114071	0.0216005	0.0207812	0.0216005	0.013296	0.0126132	0.0107259	0.00846336	0.00113794	0.0119585	0.00814922	0.0109496	0.0216005	0.0216005	0.0216005	0.0214615	0.0216005	0.00934743	0.00420934	0.00407122	0.0109121	0.0123234	0.012951	0.00391197	0.0114459	0.0124057	0.00155699	0.0028929	0.00818033	0.00423251	0.0026867	0.00285138	0.00214719
GCA_001735655.2_ASM173565v2	0.0122008	0.0216704	0.0107259	0.0100031	0.00678821	0.00159417	0.0120388	0.000820519	0.0119986	0.0127812	0.00849516	0.0114847	0.0118785	0.0150906	0.0141001	0.0102522	0.0123234	0.0218817	0.0203191	0.0218817	0.0141001	0.0132525	0.0116018	0.00787231	0.000733928	0.012697	0.00796401	0.0117989	0.0218817	0.0218817	0.021811	0.0217406	0.0218817	0.0101094	0.00373243	0.0048017	0.0116018	0.0130795	0.0136931	0.004657	0.0116018	0.0117989	0.00126384	0.00335936	0.00907983	0.00502185	0.00236402	0.00256467	0.00155699
GCA_001887075.1_ASM188707v1	0.00258492	0.0219526	0.0111386	0.0099679	0.0150906	0.0115627	0.0123234	0.0112531	0.0122008	0.0129084	0.0158863	0.0142381	0.00948308	0.0122416	0.0134273	0.0117198	0.0127812	0.0225297	0.0210504	0.0225297	0.0123645	0.0198047	0.0145174	0.0150906	0.0114459	0.0131658	0.0156839	0.00888231	0.0225297	0.0225297	0.0224566	0.0223838	0.0225297	0.0099679	0.0110249	0.0123234	0.0160912	0.0136931	0.0143307	0.0122416	0.0118785	0.0120388	0.0112531	0.013918	0.0100385	0.0131658	0.0119184	0.0117989	0.0108001
GCA_001956815.1_ASM195681v1	0.0123645	0.0213924	0.0109872	0.0105054	0.00707294	0.00206933	0.0122008	0.00117377	0.0121196	0.0127391	0.0087521	0.0114071	0.0122416	0.015188	0.0141001	0.00961999	0.0123645	0.0216704	0.0205158	0.0216704	0.0137827	0.0127812	0.0116804	0.00808722	0.00139117	0.0125299	0.00833688	0.0119585	0.0216704	0.0216704	0.0216005	0.0215309	0.0216704	0.0106521	0.00418622	0.00494805	0.0116018	0.0129937	0.0136041	0.00477747	0.011641	0.0121602	0.00220593	0.00388938	0.00894785	0.00557628	0.00331621	0.00346792	0.002484
GCA_001975005.1_ASM197500v1	0.0129937	0.0129084	0.00278936	0.0102164	0.00884964	0.0119585	0.00318766	0.0116018	0.00287212	0.00285138	0.0167208	0.0148974	0.0153846	0.018757	0.0135154	0.0113685	0.00266627	0.0134713	0.0126132	0.0134273	0.012951	0.0195528	0.00757088	0.0159373	0.011641	0.00299735	0.0114071	0.0149937	0.0134273	0.0134273	0.0135154	0.0133397	0.0134273	0.0102522	0.0112531	0.0117593	0.0173186	0.00357744	0.00472914	0.0117198	0.00272766	0.00342438	0.0116018	0.0133397	0.0101449	0.0122416	0.012447	0.0121196	0.0110249
GCA_001975045.1_ASM197504v1	0.0136041	0.011641	0.00240388	0.00833688	0.0077812	0.0124057	0.00228471	0.0122008	0.00193431	0.000803147	0.0173739	0.0136931	0.0142843	0.0171535	0.0119986	0.0112531	0.00069948	0.0122416	0.0126132	0.0122008	0.0112531	0.018284	0.00629023	0.0164031	0.0122416	0.0008728	0.0114847	0.013918	0.0122008	0.0122008	0.0123234	0.0121196	0.0122008	0.00839998	0.0118387	0.00993274	0.0160912	0.00161281	0.00297639	0.00986267	0.00181981	0.00329469	0.0121602	0.0121602	0.00830543	0.0108747	0.0129937	0.0128659	0.0115627
GCA_001986135.1_ASM198613v1	0.0131226	0.019932	0.011641	0.00570563	0.0102522	0.00955137	0.0118387	0.00878454	0.0117989	0.010469	0.0144706	0.010542	0.0109121	0.0142381	0.0114071	0.00790281	0.00993274	0.02045	0.0211183	0.02045	0.0111767	0.0158355	0.00961999	0.0134713	0.00891504	0.0109121	0.0132091	0.0108001	0.02045	0.02045	0.0203191	0.0202541	0.02045	0.00570563	0.00891504	0.00742257	0.0114847	0.0113685	0.0121602	0.00739309	0.0111386	0.0125715	0.00914627	0.00917961	0.0061551	0.00710174	0.0102881	0.0103964	0.00878454
GCA_002000565.1_ASM200056v1	0.0119184	0.0211864	0.0108374	0.0101449	0.0065093	0.00148299	0.0119184	0.000613826	0.0118387	0.0124057	0.00846336	0.0110249	0.0119184	0.0147539	0.0135597	0.0105786	0.0117989	0.0215309	0.0203191	0.0215309	0.0132525	0.012447	0.0110249	0.00772079	0.000803147	0.0122825	0.00790281	0.0115627	0.0214615	0.0214615	0.0214615	0.0213235	0.0215309	0.0101806	0.00371017	0.00432562	0.0113685	0.0125715	0.0132525	0.00418622	0.0114847	0.0117198	0.00159417	0.00351161	0.00836839	0.00507129	0.00278936	0.00291372	0.00181981
GCA_002000585.1_ASM200058v1	0.0119184	0.0211864	0.0108374	0.0101449	0.0065093	0.00148299	0.0119184	0.000613826	0.0118387	0.0124057	0.00846336	0.0110249	0.0119184	0.0147539	0.0135597	0.0105786	0.0117989	0.0215309	0.0203191	0.0215309	0.0132525	0.012447	0.0110249	0.00772079	0.000803147	0.0122825	0.00790281	0.0115627	0.0214615	0.0214615	0.0214615	0.0213235	0.0215309	0.0101806	0.00371017	0.00432562	0.0113685	0.0125715	0.0132525	0.00418622	0.0114847	0.0117198	0.00159417	0.00351161	0.00836839	0.00507129	0.00278936	0.00291372	0.00181981
GCA_002000605.1_ASM200060v1	0.0119184	0.0211864	0.0108374	0.0101449	0.0065093	0.00148299	0.0119184	0.000613826	0.0118387	0.0124057	0.00846336	0.0110249	0.0119184	0.0147539	0.0135597	0.0105786	0.0117989	0.0215309	0.0203191	0.0215309	0.0132525	0.012447	0.0110249	0.00772079	0.000803147	0.0122825	0.00790281	0.0115627	0.0214615	0.0214615	0.0214615	0.0213235	0.0215309	0.0101806	0.00371017	0.00432562	0.0113685	0.0125715	0.0132525	0.00418622	0.0114847	0.0117198	0.00159417	0.00351161	0.00836839	0.00507129	0.00278936	0.00291372	0.00181981
GCA_002000625.1_ASM200062v1	0.0115236	0.0210504	0.010469	0.0100031	0.00629023	0.00103113	0.0117593	0.000511912	0.0116804	0.0122825	0.00818033	0.0109496	0.0117198	0.0144706	0.0134273	0.0101094	0.0119184	0.0213235	0.019996	0.0213235	0.0131226	0.0121602	0.0109872	0.00751137	0.000855346	0.0121602	0.00751137	0.0113685	0.0213235	0.0213235	0.0213235	0.0212548	0.0213235	0.0101449	0.00346792	0.00411709	0.0115627	0.0125715	0.0133397	0.00391197	0.0112148	0.0114459	0.00120971	0.00323036	0.00827405	0.00482597	0.0023243	0.00252426	0.00144617
GCA_002000645.1_ASM200064v1	0.0121602	0.0214615	0.0110249	0.0103241	0.00642673	0.00140947	0.0121196	0.000648008	0.0119986	0.0126551	0.00852703	0.0113299	0.0121196	0.0146116	0.0138728	0.0101449	0.0120388	0.0214615	0.0203191	0.0214615	0.0136041	0.0125715	0.0113299	0.00772079	0.0008728	0.0126132	0.00808722	0.0117198	0.0213924	0.0213924	0.0213235	0.0213235	0.0214615	0.0104326	0.00379945	0.00444298	0.0116018	0.0128659	0.0136041	0.00427898	0.0116018	0.0119986	0.00165017	0.00357744	0.00871973	0.00522074	0.00283067	0.00308156	0.0019535
GCA_002000665.1_ASM200066v1	0.0119184	0.0211864	0.0108747	0.0101806	0.00642673	0.00140947	0.0118785	0.000613826	0.0117593	0.0124884	0.00839998	0.0111386	0.0118785	0.0147539	0.0136931	0.0099679	0.0119585	0.0215309	0.0203845	0.0215309	0.0133834	0.0124057	0.0111386	0.00772079	0.000837919	0.0123645	0.00790281	0.0114847	0.0215309	0.0215309	0.0214615	0.0213235	0.0215309	0.0102522	0.00379945	0.00427898	0.0114847	0.012697	0.013296	0.00414009	0.0114071	0.0117989	0.00150145	0.00342438	0.00846336	0.0049972	0.00266627	0.00287212	0.00180084
GCA_002000685.1_ASM200068v1	0.0117198	0.0212548	0.0106521	0.0101806	0.00648172	0.00128195	0.0118785	0.000427701	0.0117989	0.0124884	0.0082115	0.0111767	0.0119184	0.0147063	0.0136931	0.0101806	0.0118785	0.0215309	0.0201892	0.0215309	0.0133834	0.0124057	0.0111767	0.00760074	0.000648008	0.012447	0.00772079	0.0114847	0.0215309	0.0215309	0.0214615	0.0213235	0.0215309	0.0102881	0.00346792	0.00432562	0.0114847	0.012697	0.0133834	0.00416313	0.0114459	0.0116018	0.00137289	0.00346792	0.00855897	0.00507129	0.00254445	0.00276876	0.00166889
GCA_002000705.1_ASM200070v1	0.0119184	0.0211864	0.0108374	0.0101806	0.0064542	0.00142781	0.0118387	0.000630904	0.0117593	0.0124884	0.00836839	0.0111386	0.0118387	0.0147063	0.0136931	0.0099679	0.0119585	0.0215309	0.0203845	0.0215309	0.0133834	0.0124057	0.0111006	0.00772079	0.000855346	0.0123645	0.00787231	0.0114847	0.0214615	0.0214615	0.0214615	0.0213235	0.0215309	0.0102522	0.00382187	0.00430228	0.0114847	0.0126551	0.0132525	0.00416313	0.0113685	0.0117989	0.00151993	0.00344613	0.00843164	0.0049972	0.0026867	0.00287212	0.00181981
GCA_002000725.1_ASM200072v1	0.0119184	0.0211864	0.0108747	0.0101806	0.00642673	0.00140947	0.0118785	0.000613826	0.0117593	0.0124884	0.00839998	0.0111386	0.0118785	0.0147539	0.0136931	0.0099679	0.0119585	0.0215309	0.0203845	0.0215309	0.0133834	0.0124057	0.0111386	0.00772079	0.000837919	0.0123645	0.00790281	0.0114847	0.0215309	0.0215309	0.0214615	0.0213235	0.0215309	0.0102522	0.00379945	0.00427898	0.0114847	0.012697	0.013296	0.00414009	0.0114071	0.0117989	0.00150145	0.00342438	0.00846336	0.0049972	0.00266627	0.00287212	0.00180084
GCA_002000745.1_ASM200074v1	0.0119184	0.0211864	0.0108747	0.0101806	0.00642673	0.00140947	0.0118785	0.000613826	0.0117593	0.0124884	0.00839998	0.0111386	0.0118785	0.0147539	0.0136931	0.0099679	0.0119585	0.0215309	0.0203845	0.0215309	0.0133834	0.0124057	0.0111386	0.00772079	0.000837919	0.0123645	0.00790281	0.0114847	0.0215309	0.0215309	0.0214615	0.0213235	0.0215309	0.0102522	0.00379945	0.00427898	0.0114847	0.012697	0.013296	0.00414009	0.0114071	0.0117989	0.00150145	0.00342438	0.00846336	0.0049972	0.00266627	0.00287212	0.00180084
GCA_002000765.1_ASM200076v1	0.0119184	0.0211864	0.0108747	0.0101806	0.00642673	0.00140947	0.0118785	0.000613826	0.0117593	0.0124884	0.00839998	0.0111386	0.0118785	0.0147539	0.0136931	0.0099679	0.0119585	0.0215309	0.0203845	0.0215309	0.0133834	0.0124057	0.0111386	0.00772079	0.000837919	0.0123645	0.00790281	0.0114847	0.0215309	0.0215309	0.0214615	0.0213235	0.0215309	0.0102522	0.00379945	0.00427898	0.0114847	0.012697	0.013296	0.00414009	0.0114071	0.0117989	0.00150145	0.00342438	0.00846336	0.0049972	0.00266627	0.00287212	0.00180084
GCA_002000785.1_ASM200078v1	0.0117198	0.0211183	0.010763	0.0100031	0.0069014	0.00176298	0.0117989	0.000820519	0.0117198	0.0124057	0.00818033	0.0109496	0.0116804	0.0144706	0.0134273	0.00979292	0.0118387	0.0213924	0.0203191	0.0213924	0.0131226	0.0121602	0.0110627	0.00757088	0.00103113	0.0123234	0.00833688	0.0113299	0.0213924	0.0213924	0.0213924	0.0213235	0.0213924	0.0101449	0.00402551	0.004681	0.0112531	0.0126132	0.013296	0.00451392	0.0113299	0.0117198	0.00185785	0.00379945	0.00833688	0.00542272	0.00303938	0.00325176	0.00214719
GCA_002000805.1_ASM200080v1	0.0119986	0.0211864	0.0108747	0.0101806	0.0065093	0.00148299	0.0119585	0.00057975	0.0118387	0.0124884	0.00839998	0.0111767	0.0119585	0.0147539	0.0136931	0.0100031	0.0118785	0.0215309	0.0203845	0.0215309	0.0134273	0.0124057	0.0111767	0.0077812	0.000803147	0.012447	0.00796401	0.0115627	0.0215309	0.0215309	0.0214615	0.0213235	0.0215309	0.0102881	0.00371017	0.00434901	0.0114459	0.012697	0.0134273	0.00418622	0.0114459	0.0118387	0.00157557	0.00348974	0.00859098	0.00512092	0.00274819	0.00299735	0.00187692
GCA_002000825.1_ASM200082v1	0.0117198	0.0211183	0.010763	0.0100031	0.0069014	0.00176298	0.0117989	0.000820519	0.0117198	0.0124057	0.00818033	0.0109496	0.0116804	0.0144706	0.0134273	0.00979292	0.0118387	0.0213924	0.0203191	0.0213924	0.0131226	0.0121602	0.0110627	0.00757088	0.00103113	0.0123234	0.00833688	0.0113299	0.0213924	0.0213924	0.0213924	0.0213235	0.0213924	0.0101449	0.00402551	0.004681	0.0112531	0.0126132	0.013296	0.00451392	0.0113299	0.0117198	0.00185785	0.00379945	0.00833688	0.00542272	0.00303938	0.00325176	0.00214719
GCA_002000845.1_ASM200084v1	0.0117198	0.0211183	0.010763	0.0099679	0.00692984	0.0017441	0.0117593	0.000837919	0.0116804	0.0123645	0.00818033	0.0109496	0.011641	0.0144706	0.0133834	0.00979292	0.0117989	0.0213924	0.0203191	0.0213924	0.0131226	0.0121602	0.0110627	0.00754109	0.00101343	0.0122825	0.00836839	0.0112915	0.0213924	0.0213924	0.0213924	0.0213235	0.0213924	0.0101094	0.00400272	0.004657	0.0112148	0.0126132	0.0132525	0.00449023	0.0112915	0.0117198	0.00183881	0.00382187	0.00833688	0.00542272	0.00306045	0.00327321	0.00216674
GCA_002000865.1_ASM200086v1	0.0117198	0.0212548	0.0106521	0.0101806	0.00648172	0.00128195	0.0118785	0.000427701	0.0117989	0.0124884	0.0082115	0.0111767	0.0119184	0.0147063	0.0136931	0.0101806	0.0118785	0.0215309	0.0201892	0.0215309	0.0133834	0.0124057	0.0111767	0.00760074	0.000648008	0.012447	0.00772079	0.0114847	0.0215309	0.0215309	0.0214615	0.0213235	0.0215309	0.0102881	0.00346792	0.00432562	0.0114847	0.012697	0.0133834	0.00416313	0.0114459	0.0116018	0.00137289	0.00346792	0.00855897	0.00507129	0.00254445	0.00276876	0.00166889
GCA_002025145.1_ASM202514v1	0.0146589	0.0160398	0.00784188	0.00944905	0.00470505	0.00968892	0.00865521	0.00941509	0.00827405	0.00710174	0.0143772	0.0116018	0.0118387	0.0150906	0.0138277	0.0108001	0.0069869	0.0163508	0.0173186	0.0163508	0.0134273	0.0164031	0.00631742	0.0136485	0.00955137	0.00637197	0.00852703	0.0116018	0.0163508	0.0163508	0.0164031	0.0165612	0.0163508	0.00948308	0.00907983	0.0074521	0.0131658	0.0069869	0.0077812	0.0074521	0.00739309	0.00921302	0.00934743	0.00881706	0.00827405	0.00775096	0.0102164	0.0100739	0.00965441
GCA_002140115.1_ASM214011v1	0.012697	0.019996	0.0114071	0.00707294	0.00839998	0.00730504	0.0119184	0.00673197	0.0117593	0.0101806	0.0125715	0.00836839	0.00871973	0.0122008	0.0112148	0.00846336	0.0101449	0.020648	0.0213235	0.020648	0.0114071	0.0139634	0.00917961	0.0119585	0.00684469	0.0106889	0.0115627	0.00904672	0.020648	0.020648	0.0207145	0.0203845	0.020648	0.00721755	0.00739309	0.00570563	0.0102164	0.0111006	0.0120388	0.00557628	0.0108001	0.0120792	0.0069869	0.0064542	0.00602132	0.00537193	0.00799471	0.00790281	0.00620899
GCA_002202075.1_ASM220207v1	0.00972351	0.0227506	0.0148494	0.0109496	0.0130366	0.0119986	0.0149455	0.0116018	0.0150421	0.0140544	0.0162985	0.00846336	0.00146457	0.00404834	0.0143772	0.0127391	0.0137379	0.0232001	0.0238158	0.0232001	0.0143772	0.0172634	0.0137827	0.0156839	0.011641	0.0143307	0.0163508	0	0.0232001	0.0232001	0.0232001	0.0232001	0.0232001	0.0110249	0.0117198	0.0102164	0.0126551	0.0146116	0.015188	0.0101449	0.0144706	0.0155336	0.0117198	0.0116804	0.0111006	0.00855897	0.0127391	0.012697	0.0114071
GCA_002202095.1_ASM220209v1	0.00972351	0.0227506	0.0148494	0.0109496	0.0130366	0.0119986	0.0149455	0.0116018	0.0150421	0.0140544	0.0162985	0.00846336	0.00146457	0.00404834	0.0143772	0.0127391	0.0137379	0.0232001	0.0238158	0.0232001	0.0143772	0.0172634	0.0137827	0.0156839	0.011641	0.0143307	0.0163508	0	0.0232001	0.0232001	0.0232001	0.0232001	0.0232001	0.0110249	0.0117198	0.0102164	0.0126551	0.0146116	0.015188	0.0101449	0.0144706	0.0155336	0.0117198	0.0116804	0.0111006	0.00855897	0.0127391	0.012697	0.0114071
GCA_002214665.1_ASM221466v1	0.0151392	0.0157848	0.0069869	0.00965441	0.00634467	0.0110249	0.00715952	0.0106889	0.00678821	0.00562787	0.0165084	0.0126132	0.0133834	0.0164557	0.0137379	0.0106521	0.00549928	0.0162985	0.0167208	0.0162985	0.0136931	0.0174852	0.00144617	0.0154838	0.0108001	0.00578385	0.0099679	0.0133397	0.0162985	0.0162985	0.0161946	0.0160912	0.0162985	0.00972351	0.0106889	0.00891504	0.0137827	0.00607467	0.00710174	0.00888231	0.00634467	0.00751137	0.0108001	0.0107259	0.00891504	0.00938122	0.0118387	0.0117989	0.0102164
GCA_002356675.1_ASM235667v1	0.0143772	0.0211183	0.0125715	0.00911301	0.00724665	0.00642673	0.0125715	0.00599473	0.0124884	0.0114847	0.00852703	0.0110627	0.0115627	0.0144706	0.0134273	0.0112148	0.0110249	0.0217406	0.0220953	0.0217406	0.0133397	0.00965441	0.0106521	0.00775096	0.00610143	0.0119184	0.00701552	0.0113685	0.0216704	0.0216704	0.0217406	0.0215309	0.0217406	0.00921302	0.00681642	0.0049972	0.0125715	0.0123234	0.0128659	0.00489908	0.0122008	0.0131226	0.00596818	0.00596818	0.00784188	0.00512092	0.00718851	0.00742257	0.00544819
GCA_002633805.1_ASM263380v1	0.0120388	0.0117989	0.00151993	0.0102164	0.00865521	0.0106521	0.00283067	0.0105786	0.0026867	0.00238394	0.015237	0.0150906	0.015188	0.0184599	0.0135597	0.0117989	0.00258492	0.0126132	0.0117989	0.0124884	0.0127391	0.0193042	0.00754109	0.0143772	0.0105786	0.0017441	0.010469	0.0149455	0.0124884	0.0124884	0.0126132	0.0127391	0.0124884	0.0102881	0.0100031	0.0112148	0.0172084	0.0023243	0.00368795	0.0112915	0.00197272	0.00242386	0.0103602	0.0126551	0.00986267	0.0118785	0.0112148	0.0106153	0.0101806
GCA_002633825.1_ASM263382v1	0.0112915	0.01912	0.0102522	0.000820519	0.0111386	0.0103964	0.0101449	0.00989766	0.0100385	0.00871973	0.0149455	0.0119986	0.0112915	0.0140088	0.00975818	0.00799471	0.00824274	0.0192426	0.0198047	0.0192426	0.0099679	0.0161946	0.00972351	0.014146	0.00979292	0.00901369	0.0144238	0.0110249	0.0192426	0.0192426	0.0193042	0.019059	0.0192426	0.000925327	0.0101806	0.00827405	0.0137827	0.00948308	0.0105054	0.00808722	0.00975818	0.0106889	0.00989766	0.00968892	0.00537193	0.00881706	0.0111006	0.0107259	0.00931371
GCA_002633865.1_ASM263386v1	0.0143772	0.0112915	0.00303938	0.00951718	0.00808722	0.0130366	0.00359946	0.0125715	0.00329469	0.00172525	0.0175971	0.0143307	0.0148494	0.0179946	0.0127812	0.0121196	0.00210819	0.0119986	0.0126132	0.0119184	0.0122416	0.0189982	0.00678821	0.0168818	0.0126132	0.000907791	0.0122008	0.0145174	0.0118785	0.0118785	0.0119986	0.0120792	0.0119184	0.00955137	0.0119184	0.0102164	0.0165612	0.00153845	0.0028929	0.0103241	0.00250412	0.00407122	0.0125299	0.0121196	0.00928007	0.0109872	0.0135154	0.0131658	0.0128235
GCA_002795285.1_ASM279528v1	0.0108001	0.018284	0.0092465	0.00240388	0.0102881	0.00951718	0.00898073	0.00904672	0.00921302	0.00760074	0.0142843	0.0103241	0.0101094	0.014146	0.00862306	0.00760074	0.00739309	0.0186972	0.0192426	0.0186972	0.00868743	0.0154342	0.00938122	0.0132525	0.00907983	0.00799471	0.0138277	0.0104326	0.0186972	0.0186972	0.0186376	0.018519	0.0186972	0.00252426	0.00907983	0.00718851	0.0131658	0.00843164	0.00955137	0.0070442	0.00852703	0.00965441	0.00914627	0.00881706	0.00425573	0.0077812	0.0103241	0.0099679	0.00855897
GCA_002803885.1_ASM280388v1	0.0174295	0.0251077	0.0172084	0.0137827	0.0164557	0.0157343	0.0174295	0.0150421	0.0175971	0.0161428	0.020648	0.0143307	0.0151392	0.0179373	0.0157343	0.0146589	0.0161428	0.0254441	0.0260464	0.0254441	0.0162985	0.0216005	0.0165612	0.0195528	0.0151392	0.0165084	0.0191812	0.0146589	0.0254441	0.0254441	0.0253595	0.0253595	0.0254441	0.0138728	0.0148016	0.0135154	0.0170988	0.016828	0.0178801	0.0133834	0.0166674	0.0177664	0.0149937	0.0148494	0.0137379	0.0133834	0.0160398	0.0158355	0.0145174
GCA_003010475.1_ASM301047v1	0.0577691	0.053014	0.03626	0.0511731	0.0509203	0.0489815	0.0382957	0.050422	0.0382957	0.0359831	0.0594439	0.0660395	0.0651781	0.066928	0.0656055	0.0535643	0.03626	0.0547002	0.0516861	0.0544117	0.0627414	0.0664803	0.0496918	0.0587617	0.0494529	0.0366815	0.0558863	0.0635303	0.0544117	0.0544117	0.0552867	0.0544117	0.0544117	0.0511731	0.048749	0.0535643	0.0608613	0.0374015	0.0398649	0.0535643	0.0379938	0.0351718	0.0511731	0.0558863	0.0509203	0.052743	0.0516861	0.0514284	0.0482902
GCA_003010875.1_ASM301087v1	0.0122008	0.0203845	0.011641	0.00639932	0.00843164	0.00766063	0.0120792	0.0070442	0.0119585	0.0104326	0.0125715	0.00888231	0.00881706	0.0114459	0.0114071	0.00868743	0.0103241	0.0209153	0.0216005	0.0209153	0.0116804	0.0140544	0.00951718	0.0120388	0.0071306	0.0109121	0.0116804	0.00833688	0.0208481	0.0208481	0.0209153	0.0207812	0.0209153	0.00653694	0.00742257	0.00581003	0.0105054	0.0114071	0.0121602	0.00562787	0.0111767	0.0124057	0.00701552	0.00692984	0.00634467	0.0053973	0.00811819	0.00805632	0.00664804
GCA_003029645.1_ASM302964v1	0.00331621	0.022603	0.0121196	0.0112148	0.0158863	0.0123645	0.0130795	0.0121602	0.0130366	0.013918	0.0168818	0.015188	0.010469	0.0131658	0.0144706	0.0127812	0.0138277	0.0230491	0.0216005	0.0230491	0.0134273	0.0203845	0.0154342	0.0159885	0.0122416	0.0142843	0.0166143	0.00934743	0.0230491	0.0230491	0.0230491	0.022974	0.0230491	0.0112531	0.0117198	0.0133397	0.0166674	0.0145645	0.0150421	0.0132525	0.0129084	0.0127812	0.0118785	0.0148494	0.0114071	0.0139634	0.0129084	0.0127812	0.0116804
GCA_003030065.1_ASM303006v1	0.0125715	0.0252752	0.0174295	0.0144706	0.0161946	0.0142843	0.0175411	0.0136485	0.0178232	0.0171535	0.0181098	0.0112915	0.00430228	0.00236402	0.0111006	0.0146589	0.0167743	0.0258725	0.0251913	0.0258725	0.0175971	0.0196154	0.0173739	0.0176534	0.0136485	0.0175411	0.0181098	0.00472914	0.0258725	0.0258725	0.0258725	0.0257001	0.0258725	0.0145174	0.0141001	0.0133834	0.0156839	0.0179946	0.0186376	0.0133397	0.016828	0.0179946	0.0136041	0.0142843	0.0145645	0.0116804	0.0146116	0.0147539	0.0131658
GCA_003073635.1_ASM307363v1	0.0133397	0.0211864	0.0126551	0.00955137	0.0144238	0.0136041	0.0129937	0.0133834	0.0128659	0.0113299	0.018757	0.0140088	0.0142381	0.0174295	0.0116804	0.0121196	0.0111006	0.0216005	0.022167	0.0216005	0.00153845	0.019059	0.0142843	0.0172634	0.0134713	0.0118387	0.0174852	0.014146	0.0216005	0.0216005	0.0215309	0.0214615	0.0216005	0.00965441	0.0136041	0.0118785	0.0159885	0.0123234	0.0135154	0.0117198	0.0120388	0.0135154	0.0136041	0.0133397	0.00901369	0.0128659	0.0144238	0.0142381	0.0127812
GCA_003073655.1_ASM307365v1	0.0147539	0.0122008	0.00353352	0.00979292	0.00878454	0.013296	0.00333777	0.0129937	0.00301835	0.00242386	0.0184011	0.0146589	0.0154838	0.0188772	0.0132091	0.0125299	0.00258492	0.0128235	0.0131658	0.0127812	0.0128659	0.0194281	0.0074817	0.0176534	0.0130366	0.00210819	0.0129084	0.015188	0.0127391	0.0127391	0.0128659	0.0125715	0.0127812	0.00972351	0.0123645	0.0108747	0.0173186	0.00276876	0.00391197	0.0108747	0.00299735	0.00420934	0.0129937	0.0128235	0.00951718	0.0116018	0.0140088	0.0136485	0.0128659
GCA_003073755.1_ASM307375v1	0.0136485	0.0213924	0.0128235	0.00989766	0.0148494	0.0140088	0.0131658	0.0134273	0.0131226	0.011641	0.018757	0.0137379	0.0144706	0.0184011	0.0119986	0.0125715	0.0113299	0.022239	0.022603	0.022239	0.00153845	0.019366	0.0144706	0.0179373	0.0135597	0.0120792	0.0180521	0.0144706	0.022239	0.022239	0.0220953	0.0219526	0.022239	0.0100031	0.0139634	0.0123645	0.0162985	0.0124884	0.0137379	0.0122825	0.0124057	0.0136931	0.0140088	0.0133834	0.00951718	0.013296	0.0147539	0.0144706	0.0128659
GCA_003073775.1_ASM307377v1	0.0136485	0.0116804	0.00246392	0.00802548	0.00793338	0.0126551	0.00274819	0.0122008	0.00266627	0.000942892	0.0174295	0.0137379	0.0138277	0.0171535	0.0115627	0.0110249	0.00104886	0.0123645	0.0128235	0.0123234	0.0112531	0.0181677	0.0061551	0.0165612	0.0119986	0.00120971	0.0114847	0.0140088	0.0123234	0.0123234	0.012447	0.0122416	0.0123234	0.00814922	0.0120388	0.0101806	0.0156336	0.00163147	0.00314511	0.0101094	0.00187692	0.00312389	0.0119184	0.0117198	0.00827405	0.0108747	0.012697	0.0124057	0.0114847
GCA_003111725.1_ASM311172v1	0.0155336	0.0196154	0.00961999	0.0136931	0.00602132	0.00662018	0.010542	0.0065093	0.0105054	0.0106521	0.00742257	0.0149455	0.0153846	0.018757	0.0172634	0.0140088	0.0102881	0.019996	0.0185782	0.0200602	0.0165612	0.0103964	0.00928007	0.00673197	0.00656463	0.0109496	0.00135464	0.0150906	0.019996	0.019996	0.019932	0.019932	0.0200602	0.0137379	0.00836839	0.00914627	0.0138277	0.0114071	0.0121602	0.00904672	0.0101449	0.0101806	0.00642673	0.00843164	0.0125715	0.00911301	0.00631742	0.00642673	0.00612824
GCA_003111745.1_ASM311174v1	0.00537193	0.0238158	0.0135154	0.0128235	0.0175411	0.0136485	0.0145645	0.0134273	0.0145174	0.0153353	0.0132091	0.0164557	0.0119986	0.0150906	0.0160398	0.014192	0.0150906	0.0240518	0.0224566	0.0240518	0.0151392	0.0166143	0.0170443	0.012447	0.0134713	0.0153846	0.0129084	0.0111767	0.0240518	0.0240518	0.0239728	0.0238158	0.0240518	0.0127812	0.0128659	0.0144706	0.0182258	0.0156839	0.0166674	0.0144238	0.0142843	0.014146	0.0132091	0.0158355	0.0131658	0.0149937	0.0139634	0.0138728	0.0129084
GCA_003184985.1_ASM318498v1	0.0171535	0.0246134	0.0172084	0.0140088	0.0142381	0.0122416	0.0173739	0.0117593	0.0172634	0.0160912	0.0153353	0.013296	0.0142381	0.0178232	0.016828	0.0148974	0.0158863	0.024695	0.0252752	0.0247769	0.0120792	0.0163508	0.015237	0.0143772	0.0118785	0.0162985	0.0148974	0.0143307	0.024695	0.024695	0.0246134	0.0246134	0.0247769	0.0141001	0.0125715	0.0116018	0.003381	0.0166674	0.0174852	0.0116018	0.0166674	0.0178232	0.0117593	0.011641	0.0131226	0.0109872	0.0114071	0.0113299	0.0115236
GCA_003185005.1_ASM318500v1	0.0171535	0.0246134	0.0172084	0.0140088	0.0142381	0.0122416	0.0173739	0.0117593	0.0172634	0.0160912	0.0153353	0.013296	0.0142381	0.0178232	0.016828	0.0148974	0.0158863	0.024695	0.0252752	0.0247769	0.0120792	0.0163508	0.015237	0.0143772	0.0118785	0.0162985	0.0148974	0.0143307	0.024695	0.024695	0.0246134	0.0246134	0.0247769	0.0141001	0.0125715	0.0116018	0.003381	0.0166674	0.0174852	0.0116018	0.0166674	0.0178232	0.0117593	0.011641	0.0131226	0.0109872	0.0114071	0.0113299	0.0115236
GCA_003186125.1_ASM318612v1	0.0152861	0.0166674	0.00855897	0.0102881	0.00637197	0.0114459	0.00928007	0.0114071	0.00888231	0.00772079	0.0164557	0.0140088	0.0146589	0.0182258	0.0141001	0.0125299	0.00754109	0.0166143	0.0174295	0.0166143	0.0139634	0.0186376	0.00766063	0.0147539	0.0116018	0.0070442	0.010763	0.0144706	0.0165612	0.0165612	0.0166143	0.0166674	0.0166143	0.0102522	0.0109121	0.00934743	0.0161946	0.00769068	0.00849516	0.00944905	0.00799471	0.00986267	0.011641	0.00965441	0.00951718	0.0101094	0.0111006	0.0118387	0.0122825
GCA_003193665.1_ASM319366v1	0.0153353	0.0164557	0.00763065	0.00891504	0.00631742	0.0109121	0.0077812	0.0107259	0.00751137	0.00623602	0.0165084	0.0128659	0.0134713	0.0165612	0.0140088	0.0101094	0.00629023	0.01699	0.0177098	0.01699	0.0138728	0.0174295	0.00135464	0.0157343	0.0109872	0.00642673	0.0100031	0.0135154	0.01699	0.01699	0.01699	0.0169358	0.01699	0.00884964	0.010763	0.00907983	0.0142381	0.00684469	0.00787231	0.00901369	0.0071306	0.00846336	0.0109872	0.0109121	0.00928007	0.00948308	0.0119585	0.0120792	0.0104326
GCA_003193685.1_ASM319368v1	0.0138277	0.0207145	0.0122008	0.00852703	0.00522074	0.00228471	0.0125299	0.00168765	0.0125299	0.0113685	0.00975818	0.0106153	0.0106889	0.0140088	0.012447	0.0101094	0.0108001	0.0209827	0.0213924	0.0209827	0.012697	0.0119184	0.0102522	0.00904672	0.00166889	0.0112531	0.00855897	0.0106153	0.0209827	0.0209827	0.0208481	0.0207145	0.0209827	0.00855897	0.00458526	0.00262553	0.0108374	0.0117989	0.0124884	0.00250412	0.0117989	0.0132091	0.00189601	0.00170644	0.0074521	0.00364363	0.00306045	0.003381	0.00222558
GCA_003193705.1_ASM319370v1	0.0124057	0.0116018	0.000427701	0.0105054	0.00928007	0.0111006	0.00270716	0.0109496	0.00260521	0.00285138	0.0155836	0.0148974	0.0154342	0.019059	0.0136931	0.0117593	0.00291372	0.0127391	0.0118387	0.012697	0.0129084	0.0195528	0.00775096	0.0148494	0.0109872	0.00287212	0.0108001	0.015188	0.012697	0.012697	0.0127812	0.0125715	0.012697	0.010469	0.0100739	0.0113685	0.0172634	0.00323036	0.00449023	0.0112531	0.000942892	0.0026867	0.0108747	0.0131658	0.0100031	0.0121602	0.011641	0.0111006	0.0106521
GCA_003193725.1_ASM319372v1	0.0120388	0.0213924	0.0106153	0.00961999	0.00629023	0.00135464	0.0118785	0.000310884	0.0117593	0.012447	0.0082115	0.0113685	0.0116018	0.0149455	0.0136485	0.00993274	0.0118387	0.0216704	0.0203191	0.0216704	0.0136485	0.0127812	0.0112531	0.00766063	0.0002612	0.0122416	0.00757088	0.011641	0.0216704	0.0216704	0.0216005	0.0216005	0.0216704	0.00972351	0.00355546	0.00434901	0.0113685	0.0126551	0.0131658	0.00420934	0.0114459	0.0116018	0.000890282	0.00293457	0.00868743	0.0048503	0.00204994	0.00220593	0.00135464
GCA_003193765.1_ASM319376v1	0.0137827	0.0212548	0.0128659	0.0099679	0.0148016	0.0143307	0.0132091	0.0137379	0.0130795	0.0116018	0.0186972	0.0138728	0.0145645	0.0182258	0.0121196	0.0125299	0.0113299	0.022167	0.022603	0.022167	0.00260521	0.0195528	0.014192	0.0178801	0.0137827	0.0120792	0.0179373	0.0144238	0.022167	0.022167	0.0220238	0.0218817	0.022167	0.0100031	0.0138277	0.0122416	0.0161946	0.0125299	0.0137379	0.0121602	0.0122825	0.0137379	0.0138728	0.0136041	0.00951718	0.0131226	0.0146589	0.0144706	0.0131226
GCA_003193885.1_ASM319388v1	0.0160912	0.0130366	0.00446658	0.0108747	0.00989766	0.0144238	0.00418622	0.0142381	0.00391197	0.003381	0.0194903	0.0159373	0.0167743	0.0203845	0.0144706	0.0136931	0.00355546	0.0137379	0.0143307	0.0136931	0.0141001	0.02045	0.00839998	0.018757	0.0142843	0.00306045	0.0140088	0.0162985	0.0136485	0.0136485	0.0137379	0.0135154	0.0136931	0.0108747	0.0134713	0.0119585	0.0186376	0.00362153	0.00482597	0.0119184	0.00391197	0.00507129	0.0142381	0.0139634	0.0106521	0.0127391	0.015188	0.0148974	0.013918
GCA_003193965.1_ASM319396v1	0.0122825	0.0215309	0.0109121	0.00968892	0.00659238	0.00189601	0.0120388	0.00120971	0.0120388	0.0126132	0.0087521	0.0116804	0.0119585	0.0151392	0.0136485	0.00986267	0.0122416	0.021811	0.0205818	0.021811	0.0137379	0.0129937	0.0113299	0.00811819	0.00112007	0.012447	0.00787231	0.0119184	0.021811	0.021811	0.0217406	0.0217406	0.021811	0.00982776	0.00430228	0.0048017	0.0117989	0.012697	0.0132091	0.004657	0.011641	0.0117198	0.00131824	0.00331621	0.00862306	0.00522074	0.00264588	0.00287212	0.00197272
GCA_003194005.1_ASM319400v1	0.0131226	0.012951	0.00301835	0.0099679	0.00888231	0.0120792	0.00344613	0.0117989	0.00310271	0.00262553	0.0170443	0.0147063	0.0151392	0.0184599	0.0132525	0.0115627	0.00256467	0.0135154	0.0128235	0.0134713	0.012697	0.019366	0.00751137	0.0162465	0.011641	0.00272766	0.0116018	0.0147539	0.0134273	0.0134273	0.0135154	0.0132525	0.0134713	0.00989766	0.0117198	0.0117989	0.01699	0.00351161	0.00475328	0.0118387	0.0028929	0.00388938	0.0116018	0.0130366	0.0102522	0.0123234	0.012447	0.0123234	0.0113685
GCA_003194025.1_ASM319402v1	0.013918	0.0117989	0.00270716	0.00881706	0.00814922	0.012697	0.00228471	0.0125299	0.0019535	0.00112007	0.0176534	0.013918	0.0144706	0.0173739	0.0122416	0.0114847	0.00101343	0.0124057	0.0128659	0.0123645	0.0114847	0.018284	0.0065093	0.0166674	0.012447	0.00131824	0.0116804	0.0140544	0.0123234	0.0123234	0.012447	0.0122416	0.0123645	0.00881706	0.0120388	0.0103964	0.0162465	0.00181981	0.00299735	0.0103241	0.00212768	0.00335936	0.0124884	0.0124057	0.00855897	0.0111767	0.0132091	0.0131658	0.0119184
GCA_003203595.1_ASM320359v1	0.0136931	0.0225297	0.0122008	0.0117989	0.00814922	0.00342438	0.0135597	0.00274819	0.0134713	0.013918	0.0101806	0.0128235	0.0132525	0.0170443	0.0153353	0.0117198	0.0136485	0.0227506	0.0212548	0.0227506	0.0151392	0.0143307	0.012951	0.00944905	0.00260521	0.0138728	0.00931371	0.0130795	0.0227506	0.0227506	0.0226767	0.0225297	0.0227506	0.0118785	0.00575772	0.0065093	0.0134713	0.0143307	0.0146589	0.00639932	0.0129937	0.0132091	0.00295546	0.00475328	0.010763	0.00678821	0.00395726	0.00420934	0.00331621
GCA_003203615.1_ASM320361v1	0.0147539	0.0122008	0.00353352	0.00979292	0.00878454	0.013296	0.00333777	0.0129937	0.00301835	0.00242386	0.0184011	0.0146589	0.0154838	0.0188772	0.0132091	0.0125299	0.00258492	0.0128235	0.0131658	0.0127812	0.0128659	0.0194281	0.0074817	0.0176534	0.0130366	0.00210819	0.0129084	0.015188	0.0127391	0.0127391	0.0128659	0.0125715	0.0127812	0.00972351	0.0123645	0.0108747	0.0173186	0.00276876	0.00391197	0.0108747	0.00299735	0.00420934	0.0129937	0.0128235	0.00951718	0.0116018	0.0140088	0.0136485	0.0128659
GCA_003203635.1_ASM320363v1	0.013296	0.0121196	0.00218632	0.00965441	0.00898073	0.0120388	0.00310271	0.011641	0.00278936	0.00208874	0.0170443	0.0144238	0.015188	0.018284	0.0132091	0.0117593	0.00199198	0.0128235	0.0128235	0.0127812	0.0124057	0.019366	0.00721755	0.0160912	0.0115627	0.00212768	0.0114071	0.0147539	0.0127391	0.0127391	0.0128659	0.0126132	0.0127812	0.00968892	0.0110249	0.0112148	0.0166143	0.00285138	0.00416313	0.0112148	0.00246392	0.00329469	0.0118387	0.0131658	0.00938122	0.0118785	0.0125715	0.012447	0.0114071
GCA_003203655.1_ASM320365v1	0.0142843	0.0111006	0.00246392	0.00871973	0.00769068	0.0125715	0.00291372	0.0123645	0.00258492	0.000960483	0.0175411	0.0136931	0.0145645	0.0173739	0.0120388	0.0114847	0.00120971	0.0119585	0.0124884	0.0118387	0.011641	0.0184011	0.00620899	0.0165084	0.0124057	0.000427701	0.011641	0.0140544	0.0118387	0.0118387	0.0119585	0.0120792	0.0118387	0.00871973	0.0114459	0.00958564	0.0159373	0.00103113	0.00250412	0.00961999	0.00191514	0.00335936	0.0123234	0.0119585	0.00827405	0.010542	0.0130795	0.0126551	0.0119585
GCA_003203675.1_ASM320367v1	0.0140088	0.0112915	0.00218632	0.00846336	0.00772079	0.0124057	0.00270716	0.0122008	0.00234415	0.000960483	0.0174852	0.0136485	0.0144238	0.0173739	0.0119184	0.0116804	0.00106662	0.0119585	0.0122825	0.0118387	0.0112915	0.0186376	0.00639932	0.0164031	0.0122008	0.000733928	0.0116804	0.0140088	0.0118387	0.0118387	0.0119585	0.0117593	0.0118387	0.00852703	0.0115627	0.00972351	0.0161946	0.00131824	0.00270716	0.00965441	0.00163147	0.003381	0.0121602	0.0119585	0.00830543	0.0106889	0.0130366	0.0126551	0.0119986
GCA_003288395.1_ASM328839v1	0.0181098	0.0258725	0.0175971	0.0138277	0.0148974	0.0122008	0.0181098	0.0119184	0.0181098	0.01699	0.0158355	0.012447	0.0134273	0.0168818	0.0172084	0.0143307	0.0170443	0.0264878	0.0256144	0.0264878	0.0179946	0.0173186	0.0153846	0.0151392	0.0119585	0.0175971	0.0151392	0.0138277	0.0264878	0.0264878	0.0263988	0.0263101	0.0264878	0.0136931	0.0128659	0.0120388	0.0133397	0.0177098	0.0185782	0.0119585	0.0170988	0.0179946	0.0119585	0.0125715	0.0141001	0.0110627	0.0117989	0.0114459	0.0110627
GCA_003330905.1_ASM333090v1	0.0131658	0.0124884	0.00216674	0.00989766	0.00938122	0.0119986	0.000294298	0.0118387	0	0.00250412	0.0166143	0.0147539	0.0153353	0.0189376	0.0134273	0.0114847	0.00242386	0.0131658	0.0126551	0.0131226	0.0126551	0.0193042	0.00751137	0.0158355	0.0117593	0.00254445	0.0115236	0.0150421	0.0131226	0.0131226	0.0132091	0.0130366	0.0131226	0.00982776	0.0112148	0.0115236	0.0172084	0.00301835	0.00397997	0.0114847	0.00180084	0.00293457	0.0117593	0.013296	0.00972351	0.0120388	0.0125715	0.0121602	0.0113299
GCA_003347055.1_ASM334705v1	0.0145174	0.0160398	0.0070442	0.00948308	0.00586254	0.010542	0.00715952	0.0101806	0.00710174	0.00560205	0.0158355	0.0126551	0.0126551	0.0159885	0.0134273	0.0106521	0.00557628	0.0164557	0.01699	0.0164557	0.0131226	0.01699	0.00224526	0.0149455	0.0102522	0.00610143	0.00941509	0.0128659	0.0164557	0.0164557	0.0164031	0.0161946	0.0164557	0.00951718	0.0102164	0.00852703	0.0138728	0.00631742	0.0074521	0.00843164	0.00648172	0.00760074	0.0103241	0.0101449	0.00855897	0.00884964	0.0112531	0.0113685	0.00989766
GCA_003354865.1_ASM335486v1	0.014192	0.0208481	0.0122416	0.0074521	0.0100031	0.00894785	0.0117989	0.00859098	0.0122825	0.0109872	0.0147539	0.00911301	0.0100031	0.0136485	0.0125299	0.00972351	0.0109872	0.0215309	0.0219526	0.0215309	0.0126551	0.0155836	0.0100739	0.013296	0.00868743	0.0112915	0.013296	0.00979292	0.0215309	0.0215309	0.0214615	0.0213924	0.0215309	0.0074521	0.00859098	0.00692984	0.0108001	0.0117593	0.0124057	0.00687301	0.0117989	0.0130366	0.00868743	0.00865521	0.00637197	0.00620899	0.00968892	0.0099679	0.00796401
GCA_003354885.1_ASM335488v1	0.013296	0.0207145	0.0120792	0.00784188	0.00565374	0.00325176	0.0122416	0.00272766	0.0121602	0.0108001	0.0100031	0.0102164	0.0102164	0.0136485	0.0119184	0.00955137	0.0102522	0.0209153	0.0216704	0.0209153	0.0119986	0.0115627	0.00958564	0.00928007	0.0028929	0.0113299	0.00849516	0.0102522	0.0209153	0.0209153	0.0209153	0.0208481	0.0209153	0.00799471	0.00502185	0.00306045	0.0102881	0.0117198	0.012447	0.00295546	0.0116018	0.012697	0.00262553	0.00256467	0.00670394	0.00384434	0.00382187	0.00404834	0.00238394
GCA_003354905.1_ASM335490v1	0.0172084	0.019059	0.0114459	0.014146	0.0136041	0.0176534	0.0114847	0.0174295	0.0114071	0.0102522	0.0225297	0.0178801	0.0184011	0.0145174	0.00796401	0.0161428	0.0100031	0.0194903	0.019932	0.0194903	0.0154838	0.022974	0.0123645	0.0211864	0.0174852	0.0106521	0.0169358	0.0177664	0.0194903	0.0194903	0.0194281	0.0194281	0.0194903	0.014146	0.0170443	0.0155836	0.0212548	0.0111767	0.0119986	0.0156336	0.0109121	0.0120388	0.0175971	0.0153846	0.0144706	0.0166674	0.016828	0.018757	0.01699
GCA_003354925.1_ASM335492v1	0.014192	0.0208481	0.0122416	0.0074521	0.0100031	0.00894785	0.0117989	0.00859098	0.0122825	0.0109872	0.0147539	0.00911301	0.0100031	0.0136485	0.0125299	0.00972351	0.0109872	0.0215309	0.0219526	0.0215309	0.0126551	0.0155836	0.0100739	0.013296	0.00868743	0.0112915	0.013296	0.00979292	0.0215309	0.0215309	0.0214615	0.0213924	0.0215309	0.0074521	0.00859098	0.00692984	0.0108001	0.0117593	0.0124057	0.00687301	0.0117989	0.0130366	0.00868743	0.00865521	0.00637197	0.00620899	0.00968892	0.0099679	0.00796401
GCA_003354945.1_ASM335494v1	0.0156336	0.0195528	0.00898073	0.0134713	0.00560205	0.00751137	0.00948308	0.00760074	0.00941509	0.010542	0.00928007	0.0147539	0.0153846	0.018817	0.0175411	0.013296	0.010469	0.0198047	0.0183425	0.0198683	0.016828	0.0126551	0.0092465	0.00884964	0.00766063	0.0108747	0.00393459	0.015237	0.0198047	0.0198047	0.0198047	0.0196783	0.0198683	0.0134273	0.00733433	0.00855897	0.0161946	0.0106521	0.0113299	0.00852703	0.00972351	0.00948308	0.00739309	0.00975818	0.0122008	0.0087521	0.0082115	0.00836839	0.00678821
GCA_003354965.1_ASM335496v1	0.0146116	0.018817	0.00824274	0.0126551	0.0048017	0.00673197	0.00921302	0.00684469	0.00917961	0.00968892	0.00859098	0.0136931	0.0144238	0.0179373	0.0165612	0.0125715	0.00968892	0.01912	0.0177664	0.01912	0.0160398	0.0123234	0.00846336	0.00793338	0.00695834	0.0101449	0.003381	0.0143307	0.01912	0.01912	0.01912	0.0189982	0.01912	0.0126551	0.00673197	0.0077812	0.0153353	0.0102881	0.0110249	0.00775096	0.00894785	0.00894785	0.00667596	0.00901369	0.0115236	0.00796401	0.00751137	0.00760074	0.00596818
GCA_003425545.1_ASM342554v1	0.0126551	0.0201892	0.010469	0.00836839	0.00562787	0.00402551	0.0112148	0.00382187	0.0111006	0.0108747	0.0102164	0.0101449	0.0105786	0.0137379	0.0123645	0.00891504	0.0106153	0.0203845	0.0197414	0.0203845	0.0126132	0.0134713	0.00965441	0.00921302	0.00395726	0.0106889	0.00955137	0.010469	0.0203845	0.0203845	0.0203191	0.0201246	0.0203845	0.00830543	0.00325176	0.00258492	0.0114459	0.0110627	0.0116018	0.00258492	0.0103964	0.011641	0.00375473	0.00453766	0.00715952	0.00314511	0.00487467	0.0048017	0.00388938
GCA_003425835.1_ASM342583v1	0.0126551	0.0198683	0.0109496	0.00678821	0.00482597	0.00402551	0.0110627	0.00362153	0.0109496	0.00958564	0.0108374	0.00938122	0.00948308	0.0129084	0.0111006	0.0087521	0.00894785	0.0203191	0.0208481	0.0202541	0.0109121	0.0119585	0.00878454	0.0101806	0.00377707	0.00993274	0.0092465	0.00938122	0.0202541	0.0202541	0.0203191	0.0201892	0.0202541	0.0069014	0.00456144	0.00250412	0.0109872	0.010469	0.011641	0.00242386	0.0102522	0.0117593	0.00359946	0.00357744	0.00562787	0.0028929	0.0049726	0.00534661	0.00327321
GCA_003425885.1_ASM342588v1	0.0126551	0.0198683	0.0109496	0.00678821	0.00482597	0.00402551	0.0110627	0.00362153	0.0109496	0.00958564	0.0108374	0.00938122	0.00948308	0.0129084	0.0111006	0.0087521	0.00894785	0.0203191	0.0208481	0.0202541	0.0109121	0.0119585	0.00878454	0.0101806	0.00377707	0.00993274	0.0092465	0.00938122	0.0202541	0.0202541	0.0203191	0.0201892	0.0202541	0.0069014	0.00456144	0.00250412	0.0109872	0.010469	0.011641	0.00242386	0.0102522	0.0117593	0.00359946	0.00357744	0.00562787	0.0028929	0.0049726	0.00534661	0.00327321
GCA_003425915.1_ASM342591v1	0.0126551	0.0201892	0.010469	0.00836839	0.00562787	0.00402551	0.0112148	0.00382187	0.0111006	0.0108747	0.0102164	0.0101449	0.0105786	0.0137379	0.0123645	0.00891504	0.0106153	0.0203845	0.0197414	0.0203845	0.0126132	0.0134713	0.00965441	0.00921302	0.00395726	0.0106889	0.00955137	0.010469	0.0203845	0.0203845	0.0203191	0.0201246	0.0203845	0.00830543	0.00325176	0.00258492	0.0114459	0.0110627	0.0116018	0.00258492	0.0103964	0.011641	0.00375473	0.00453766	0.00715952	0.00314511	0.00487467	0.0048017	0.00388938
GCA_003432345.1_ASM343234v1	0.0118387	0.0213924	0.0103602	0.00871973	0.0132091	0.00965441	0.0115236	0.00951718	0.0113685	0.0120792	0.00907983	0.0134273	0.0143307	0.0181677	0.0129084	0.0100385	0.0119585	0.021811	0.0202541	0.021811	0.0131658	0.012697	0.0126551	0.00846336	0.00955137	0.0124057	0.00911301	0.0141001	0.021811	0.021811	0.021811	0.0216704	0.021811	0.00871973	0.00901369	0.0103241	0.0151392	0.0127391	0.0131226	0.0101449	0.0111767	0.0110249	0.00941509	0.0119986	0.00594169	0.0111767	0.0102881	0.0099679	0.00911301
GCA_003573835.1_ASM357383v1	0.0113685	0.019059	0.0102164	0.000855346	0.0114071	0.010542	0.0102881	0.00982776	0.0101806	0.00894785	0.0150906	0.0115236	0.0111767	0.0142843	0.00972351	0.00751137	0.00871973	0.0197414	0.0203845	0.0198047	0.0099679	0.0159885	0.00968892	0.0143307	0.00979292	0.00921302	0.0143772	0.0109872	0.0197414	0.0197414	0.0197414	0.0194903	0.0198047	0.000907791	0.0100031	0.0082115	0.0136931	0.00951718	0.0106153	0.00811819	0.00968892	0.0106889	0.00993274	0.00958564	0.00534661	0.00881706	0.0109872	0.0109121	0.00941509
GCA_003595365.1_ASM359536v1	0.0122416	0.0215309	0.0109872	0.010763	0.00692984	0.00183881	0.0124057	0.000942892	0.0123234	0.0127812	0.00865521	0.0115627	0.0124057	0.015188	0.014146	0.00968892	0.0124057	0.021811	0.02045	0.021811	0.0136931	0.0127812	0.0116804	0.00799471	0.00117377	0.0127812	0.00818033	0.0120388	0.021811	0.021811	0.021811	0.0216704	0.021811	0.010763	0.00400272	0.00494805	0.0116804	0.0132525	0.0138277	0.00477747	0.0117593	0.0121196	0.00197272	0.00384434	0.00904672	0.00549928	0.00308156	0.00323036	0.00226497
GCA_003595385.1_ASM359538v1	0.0124057	0.0214615	0.0111386	0.0106521	0.00687301	0.00193431	0.0123234	0.00103113	0.0122008	0.0127812	0.0087521	0.0114459	0.0122416	0.015188	0.0140544	0.00961999	0.0123645	0.021811	0.020648	0.021811	0.0136931	0.0127391	0.011641	0.00811819	0.00126384	0.012697	0.00827405	0.0119986	0.0217406	0.0217406	0.0217406	0.0216704	0.021811	0.010763	0.00409413	0.00482597	0.0116018	0.0131658	0.0137379	0.004681	0.0116804	0.0122825	0.00206933	0.00375473	0.00894785	0.00544819	0.00316636	0.00331621	0.00236402
GCA_003595405.1_ASM359540v1	0.0119986	0.0211864	0.0108747	0.0101806	0.0065093	0.00148299	0.0119585	0.00057975	0.0118387	0.0124884	0.00839998	0.0111767	0.0119585	0.0147539	0.0136931	0.0100031	0.0118785	0.0215309	0.0203845	0.0215309	0.0134273	0.0124057	0.0111767	0.0077812	0.000803147	0.012447	0.00796401	0.0115627	0.0215309	0.0215309	0.0214615	0.0213235	0.0215309	0.0102881	0.00371017	0.00434901	0.0114459	0.012697	0.0134273	0.00418622	0.0114459	0.0118387	0.00157557	0.00348974	0.00859098	0.00512092	0.00274819	0.00299735	0.00187692
GCA_003595425.1_ASM359542v1	0.0119184	0.0211864	0.0108374	0.0101449	0.0065093	0.00148299	0.0119184	0.000613826	0.0118387	0.0124057	0.00846336	0.0110249	0.0119184	0.0147539	0.0135597	0.0105786	0.0117989	0.0215309	0.0203191	0.0215309	0.0132525	0.012447	0.0110249	0.00772079	0.000803147	0.0122825	0.00790281	0.0115627	0.0214615	0.0214615	0.0214615	0.0213235	0.0215309	0.0101806	0.00371017	0.00432562	0.0113685	0.0125715	0.0132525	0.00418622	0.0114847	0.0117198	0.00159417	0.00351161	0.00836839	0.00507129	0.00278936	0.00291372	0.00181981
GCA_003595445.1_ASM359544v1	0.0119184	0.0211864	0.0108374	0.0101449	0.0065093	0.00148299	0.0119184	0.000613826	0.0118387	0.0124057	0.00846336	0.0110249	0.0119184	0.0147539	0.0135597	0.0105786	0.0117989	0.0215309	0.0203191	0.0215309	0.0132525	0.012447	0.0110249	0.00772079	0.000803147	0.0122825	0.00790281	0.0115627	0.0214615	0.0214615	0.0214615	0.0213235	0.0215309	0.0101806	0.00371017	0.00432562	0.0113685	0.0125715	0.0132525	0.00418622	0.0114847	0.0117198	0.00159417	0.00351161	0.00836839	0.00507129	0.00278936	0.00291372	0.00181981
GCA_003595465.1_ASM359546v1	0.0119986	0.0211864	0.0108747	0.0101806	0.0065093	0.00148299	0.0119585	0.00057975	0.0118387	0.0124884	0.00839998	0.0111767	0.0119585	0.0147539	0.0136931	0.0100031	0.0118785	0.0215309	0.0203845	0.0215309	0.0134273	0.0124057	0.0111767	0.0077812	0.000803147	0.012447	0.00796401	0.0115627	0.0215309	0.0215309	0.0214615	0.0213235	0.0215309	0.0102881	0.00371017	0.00434901	0.0114459	0.012697	0.0134273	0.00418622	0.0114459	0.0118387	0.00157557	0.00348974	0.00859098	0.00512092	0.00274819	0.00299735	0.00187692
GCA_003595485.1_ASM359548v1	0.0117593	0.0212548	0.010763	0.0101806	0.00648172	0.00139117	0.0119986	0.000461308	0.0118785	0.0126132	0.00824274	0.0112148	0.0119184	0.0147539	0.0137379	0.0102164	0.0119585	0.0216005	0.0201892	0.0216005	0.0134713	0.0124057	0.0112148	0.00760074	0.000682296	0.0125299	0.0077812	0.0115236	0.0215309	0.0215309	0.0215309	0.0214615	0.0216005	0.0102881	0.00357744	0.00444298	0.0114459	0.0128235	0.0134713	0.00430228	0.0115236	0.0116804	0.00148299	0.00344613	0.00849516	0.00504655	0.00264588	0.00285138	0.00178189
GCA_003595505.1_ASM359550v1	0.0119184	0.0211864	0.0108374	0.0101449	0.0065093	0.00148299	0.0119184	0.000613826	0.0118387	0.0124057	0.00846336	0.0110249	0.0119184	0.0147539	0.0135597	0.0105786	0.0117989	0.0215309	0.0203191	0.0215309	0.0132525	0.012447	0.0110249	0.00772079	0.000803147	0.0122825	0.00790281	0.0115627	0.0214615	0.0214615	0.0214615	0.0213235	0.0215309	0.0101806	0.00371017	0.00432562	0.0113685	0.0125715	0.0132525	0.00418622	0.0114847	0.0117198	0.00159417	0.00351161	0.00836839	0.00507129	0.00278936	0.00291372	0.00181981
GCA_003609855.1_ASM360985v1	0.0103964	0.0232001	0.0151392	0.0119585	0.0165084	0.0157343	0.015188	0.015188	0.0150906	0.0139634	0.020648	0.0155336	0.0109872	0.0142843	0.014192	0.0140544	0.0140088	0.0235056	0.0236601	0.0235056	0.0140544	0.0216704	0.0157343	0.0197414	0.0155836	0.0143772	0.02045	0.0111386	0.0235056	0.0235056	0.0235056	0.0234287	0.0235056	0.0118387	0.015237	0.013918	0.0184599	0.0147539	0.0155336	0.0138728	0.0148494	0.0158863	0.0156839	0.0155336	0.0120792	0.0143772	0.0163508	0.0161428	0.0150421
GCA_900017775.1_NZAK3	0.0154838	0.0120388	0.00411709	0.010763	0.0087521	0.0134273	0.00463304	0.0132525	0.00456144	0.00303938	0.0184599	0.0155336	0.0157343	0.0193042	0.0138728	0.0131658	0.00316636	0.0124884	0.0132091	0.0124057	0.0136931	0.019996	0.00799471	0.0170443	0.0133397	0.00236402	0.0133834	0.0155836	0.0124057	0.0124057	0.0124884	0.012697	0.0124057	0.0107259	0.0127391	0.0114071	0.0176534	0.00272766	0.00371017	0.0115236	0.00366577	0.00512092	0.013296	0.010469	0.0104326	0.0118387	0.0117593	0.0136041	0.0133834
GCA_900129335.1_PP_HGAG_QV30_2SC_T4	0.0138728	0.020648	0.0123645	0.00931371	0.00522074	0.00325176	0.0130366	0.0028929	0.012951	0.0120388	0.00888231	0.0109121	0.0112148	0.0144238	0.0130795	0.010763	0.0116018	0.0211864	0.0217406	0.0211864	0.0131658	0.0109496	0.0106153	0.00808722	0.00318766	0.0115627	0.00751137	0.0112148	0.0211864	0.0211864	0.0211864	0.0212548	0.0211864	0.00941509	0.00487467	0.00299735	0.00965441	0.0119585	0.0124884	0.00301835	0.0120388	0.0135597	0.00295546	0.0023243	0.00766063	0.00362153	0.00278936	0.00266627	0.00325176
GCA_900155335.1_NZ15MR0322	0.00226497	0.0224566	0.0116804	0.010763	0.0157848	0.0121602	0.0128659	0.0119986	0.0128659	0.0135597	0.0165084	0.0149937	0.0102881	0.0125299	0.0143307	0.012447	0.013296	0.022974	0.0215309	0.022974	0.0133834	0.02045	0.015188	0.0159373	0.0121602	0.013918	0.0162985	0.00951718	0.022974	0.022974	0.0228993	0.0228993	0.022974	0.0107259	0.0117989	0.0132525	0.0168818	0.0143772	0.0149455	0.0129937	0.012447	0.0126132	0.0119986	0.0145174	0.0109121	0.0140088	0.0126551	0.0123645	0.0115236
GCA_900324205.1_1_1439	0.00244387	0.022167	0.0114071	0.0101806	0.0153353	0.0117593	0.0126132	0.0113299	0.0125299	0.0132091	0.0160398	0.0143307	0.00979292	0.0122416	0.0136485	0.0119986	0.0129937	0.0226767	0.0211864	0.0226767	0.0126132	0.019932	0.0147539	0.015237	0.0116018	0.0134713	0.0158355	0.00894785	0.0226767	0.0226767	0.022603	0.022603	0.0226767	0.0101449	0.0111006	0.0126132	0.0161428	0.0139634	0.0146589	0.0125715	0.0121196	0.0123645	0.0114847	0.0140088	0.0102881	0.0133834	0.0121196	0.0118785	0.0110249
[truncated: 120 more columns]

## Sheet: Multi-species_5x2
Mash distances
#query	Enterococcus_faecalis_GCF_000007785.1_ASM778v1	Enterococcus_faecalis_GCF_006494835.1_ASM649483v1	Enterococcus_faecium_GCF_000174395.2_ASM17439v2	Enterococcus_faecium_GCF_900639535.1_E8202_hybrid_assembly	Escherichia_coli_GCF_000091005.1_ASM9100v1	Escherichia_coli_GCF_005037725.1_ASM503772v2	Klebsiella_pneumoniae_GCF_003574255.1_ASM357425v1	Klebsiella_pneumoniae_GCF_003574275.1_ASM357427v1	Staphylococcus_epidermidis_GCF_000007645.1_ASM764v1	Staphylococcus_epidermidis_GCF_006094375.1_ASM609437v1
	0	0.00133643	0.0450888	0.0482902	1	1	0.165129	0.165129	0.0777545	0.0771062
Enterococcus_faecalis_GCF_006494835.1_ASM649483v1	0.00133643	0	0.0456976	0.0496918	1	1	0.165129	0.165129	0.0784174	0.0790956
Enterococcus_faecium_GCF_000174395.2_ASM17439v2	0.0450888	0.0456976	0	0.0069869	1	1	0.165129	0.165129	0.092771	0.092771
Enterococcus_faecium_GCF_900639535.1_E8202_hybrid_assembly	0.0482902	0.0496918	0.0069869	0	1	1	0.200503	0.200503	0.0987184	0.0961993
Escherichia_coli_GCF_000091005.1_ASM9100v1	1	1	1	1	0	0.00921302	0.0797896	0.0797896	1	1
Escherichia_coli_GCF_005037725.1_ASM503772v2	1	1	1	1	0.00921302	0	0.0819748	0.0819748	1	1
Klebsiella_pneumoniae_GCF_003574255.1_ASM357425v1	0.165129	0.165129	0.165129	0.200503	0.0797896	0.0819748	0	4.84962e-05	0.165129	0.165129
Klebsiella_pneumoniae_GCF_003574275.1_ASM357427v1	0.165129	0.165129	0.165129	0.200503	0.0797896	0.0819748	4.84962e-05	0	0.165129	0.165129
Staphylococcus_epidermidis_GCF_000007645.1_ASM764v1	0.0777545	0.0784174	0.092771	0.0987184	1	1	0.165129	0.165129	0	0.00549928
Staphylococcus_epidermidis_GCF_006094375.1_ASM609437v1	0.0771062	0.0790956	0.092771	0.0961993	1	1	0.165129	0.165129	0.00549928	0

## Sheet: Single-species_high_complexity
Mash distances
#query	GCF_000969225.1_ASM96922v1	GCF_001018835.2_ASM101883v2	GCF_001019305.2_ASM101930v2	GCF_001019395.2_ASM101939v2	GCF_001019435.2_ASM101943v2	GCF_001019535.2_ASM101953v2	GCF_001027045.1_ASM102704v1	GCF_001457495.1_NCTC13435	GCF_001465635.1_ASM146563v1	GCF_001465675.1_ASM146567v1	GCF_001548415.1_ASM154841v1	GCF_001594205.1_ASM159420v1	GCF_001611325.1_ASM161132v1	GCF_001611345.1_ASM161134v1	GCF_001611365.1_ASM161136v1	GCF_001611385.1_ASM161138v1	GCF_001611405.1_ASM161140v1	GCF_001611425.1_ASM161142v1	GCF_001640885.1_ASM164088v1	GCF_001640905.1_ASM164090v1	GCF_001640925.1_ASM164092v1	GCF_001656075.1_ASM165607v1	GCF_001725965.1_ASM172596v1	GCF_002204555.1_ASM220455v1	GCF_002209325.1_ASM220932v1	GCF_002356675.1_ASM235667v1	GCF_002442975.1_ASM244297v1	GCF_002633765.1_ASM263376v1	GCF_002633845.1_ASM263384v1	GCF_002795285.1_ASM279528v1	GCA_001641045.1_ASM164104v1	GCF_000009585.1_ASM958v1	GCF_000016805.1_ASM1680v1	GCF_000017125.1_ASM1712v1	GCF_000145595.1_ASM14559v1	GCF_000189455.2_ASM18945v3	GCF_000709475.1_ASM70947v1	GCF_000769575.1_ASM76957v1	GCF_000772025.1_ASM77202v1	GCF_001019275.2_ASM101927v2	GCF_001046095.2_ASM104609v2	GCF_001278745.1_ASM127874v1	GCF_001298325.2_ASM129832v2	GCF_001444345.1_ASM144434v1	GCF_001456215.1_ASM145621v1	GCF_001465755.1_ASM146575v1	GCF_001515745.1_ASM151574v1	GCF_001580515.1_ASM158051v1	GCF_001641025.1_ASM164102v1
GCF_000969225.1_ASM96922v1	0	0.0155836	0.0121196	0.0145174	0.00228471	0.00881706	0.00843164	0.0100739	0.0135597	0.0132525	0.00206933	0.00871973	0.0117989	0.0117989	0.00901369	0.00917961	0.0118785	0.0117989	0.00285138	0.00687301	0.00402551	0.011641	0.00272766	0.00291372	0.0108001	0.0118785	0.0194281	0.0118387	0.0170443	0.00757088	0.0165612	0.0138728	0.00281	0.00246392	0.0170988	0.0131226	0.0162985	0.0235056	0.0173739	0.0106153	0.0106521	0.002484	0.0125299	0.0103964	0.0178801	0.0116804	0.0236601	0.0112148	0.0241311
GCF_001018835.2_ASM101883v2	0.0155836	0	0.0231244	0.0135597	0.0149455	0.0128235	0.0120388	0.0125299	0.015188	0.0146589	0.0149455	0.0133397	0.0101094	0.0105054	0.0132091	0.013296	0.0106889	0.0106521	0.0154342	0.0194903	0.0171535	0.0116018	0.0153846	0.0152861	0.014192	0.0120792	0.0152861	0.0153353	0.012697	0.0119184	0.0134713	0.0152861	0.0155336	0.0155336	0.0137379	0.0173186	0.012951	0.0197414	0.0164031	0.0108747	0.00948308	0.015188	0.014192	0.0203845	0.0135154	0.0136931	0.0198683	0.0100031	0.0203845
GCF_001019305.2_ASM101930v2	0.0121196	0.0231244	0	0.022974	0.0103964	0.0189982	0.0180521	0.0194903	0.0220953	0.0216005	0.0111386	0.0184599	0.020648	0.0209827	0.0194281	0.0195528	0.0207812	0.0207812	0.0111006	0.0151392	0.0131658	0.0203191	0.0109872	0.0111006	0.0200602	0.0208481	0.0267573	0.0211183	0.0247769	0.0180521	0.0192426	0.0223113	0.0117989	0.0117593	0.0196783	0.0223838	0.0245322	0.026134	0.0238158	0.0192426	0.0201892	0.0111006	0.0211864	0.0195528	0.0254441	0.0207812	0.0248591	0.0203191	0.0255291
GCF_001019395.2_ASM101939v2	0.0145174	0.0135597	0.022974	0	0.0144238	0.0112531	0.0113299	0.0115236	0.0100031	0.00975818	0.0145645	0.0115236	0.00989766	0.0099679	0.0120388	0.0121602	0.00979292	0.00989766	0.0148016	0.0188772	0.0164557	0.0103964	0.0148016	0.0144238	0.0133834	0.0115627	0.0154838	0.0144706	0.0131226	0.0101449	0.0152861	0.00986267	0.0148016	0.0149937	0.0159373	0.0161428	0.0152861	0.0211864	0.004681	0.0105054	0.0100385	0.0146589	0.0143772	0.018284	0.0133834	0.00818033	0.0213924	0.0103602	0.022239
GCF_001019435.2_ASM101943v2	0.00228471	0.0149455	0.0103964	0.0144238	0	0.00928007	0.0082115	0.0099679	0.0130795	0.0126551	0.000837919	0.00790281	0.0112148	0.0114847	0.00931371	0.00948308	0.0111767	0.0112148	0.00144617	0.00588887	0.00377707	0.0109872	0.00112007	0.00172525	0.010763	0.0116018	0.0193042	0.0112148	0.0165084	0.00781151	0.0158355	0.0132091	0.00181981	0.0017441	0.0162985	0.0128235	0.0160912	0.0235827	0.0172634	0.00948308	0.010763	0.00146457	0.0123234	0.0101806	0.0173186	0.0112148	0.0234287	0.0110249	0.0237378
GCF_001019535.2_ASM101953v2	0.00881706	0.0128235	0.0189982	0.0112531	0.00928007	0	0.00560205	0.0062631	0.010542	0.00989766	0.00884964	0.00662018	0.00814922	0.00846336	0.00610143	0.00634467	0.00855897	0.00839998	0.00972351	0.0137379	0.0112531	0.00878454	0.00965441	0.00955137	0.00397997	0.00955137	0.0157848	0.00975818	0.0134273	0.00228471	0.014146	0.010763	0.00972351	0.00965441	0.0148494	0.0114071	0.014146	0.0216005	0.0140088	0.00787231	0.00818033	0.00951718	0.00948308	0.0147063	0.0140544	0.00938122	0.0216005	0.00843164	0.0216704
GCF_001027045.1_ASM102704v1	0.00843164	0.0120388	0.0180521	0.0113299	0.0082115	0.00560205	0	0.00612824	0.0101806	0.00961999	0.00818033	0.0049972	0.0062631	0.00607467	0.00507129	0.00512092	0.0064542	0.00659238	0.00836839	0.0127391	0.0099679	0.00681642	0.0087521	0.00938122	0.0074817	0.00784188	0.0159373	0.00878454	0.0128659	0.00420934	0.0126551	0.0105786	0.00911301	0.00901369	0.0133834	0.0113299	0.0129084	0.0205158	0.0143307	0.00631742	0.00648172	0.00914627	0.00602132	0.0144706	0.0138277	0.0082115	0.0207145	0.0071306	0.0208481
GCF_001457495.1_NCTC13435	0.0100739	0.0125299	0.0194903	0.0115236	0.0099679	0.0062631	0.00612824	0	0.0122825	0.0115627	0.0100031	0.00802548	0.00862306	0.00891504	0.00629023	0.00620899	0.00914627	0.00907983	0.0106889	0.014192	0.0122416	0.00811819	0.0103964	0.0107259	0.00775096	0.00968892	0.0159885	0.0112531	0.0133397	0.00604797	0.0140544	0.012697	0.0105786	0.0104326	0.0148016	0.0110627	0.0142843	0.0214615	0.0147063	0.00793338	0.00830543	0.0103241	0.0101094	0.0156336	0.014192	0.0101094	0.0216704	0.00871973	0.021811
GCF_001465635.1_ASM146563v1	0.0135597	0.015188	0.0220953	0.0100031	0.0130795	0.010542	0.0101806	0.0122825	0	0.00103113	0.0128659	0.00881706	0.0130366	0.013296	0.0114459	0.0114847	0.0132091	0.0129937	0.0132091	0.0167208	0.0151392	0.0130366	0.0134273	0.0134273	0.0122825	0.0142381	0.0201892	0.0116804	0.0177098	0.00989766	0.0152861	0.00379945	0.0136041	0.0134273	0.015237	0.0145645	0.0179373	0.0252752	0.0121196	0.0126132	0.0130366	0.0135597	0.0108374	0.0176534	0.018284	0.00285138	0.0251913	0.0133834	0.0225297
GCF_001465675.1_ASM146567v1	0.0132525	0.0146589	0.0216005	0.00975818	0.0126551	0.00989766	0.00961999	0.0115627	0.00103113	0	0.0124884	0.00868743	0.0124884	0.0128659	0.0108001	0.0109496	0.0126551	0.0124884	0.0128659	0.0164031	0.0148974	0.0124884	0.0131658	0.0129937	0.0117593	0.0136931	0.0196154	0.0116804	0.0171535	0.00944905	0.0145645	0.00353352	0.0132525	0.0131658	0.0145645	0.0144706	0.0172084	0.0245322	0.0120792	0.0120388	0.0124057	0.0132091	0.0103241	0.0175971	0.0175971	0.0028929	0.0244514	0.012951	0.0218817
GCF_001548415.1_ASM154841v1	0.00206933	0.0149455	0.0111386	0.0145645	0.000837919	0.00884964	0.00818033	0.0100031	0.0128659	0.0124884	0	0.00793338	0.0110627	0.0111767	0.00894785	0.0092465	0.0109872	0.0109121	0.00172525	0.00591525	0.00393459	0.0108374	0.00131824	0.00159417	0.0105786	0.0116804	0.019059	0.0110627	0.0164031	0.00751137	0.0155836	0.0132091	0.00144617	0.00137289	0.0162985	0.0127391	0.0158863	0.0233522	0.0172634	0.00948308	0.0109121	0.00133643	0.0122416	0.0101094	0.0172084	0.0108001	0.0233522	0.0108747	0.0235056
GCF_001594205.1_ASM159420v1	0.00871973	0.0133397	0.0184599	0.0115236	0.00790281	0.00662018	0.0049972	0.00802548	0.00881706	0.00868743	0.00793338	0	0.00907983	0.00931371	0.00667596	0.00678821	0.00928007	0.00911301	0.00827405	0.0134713	0.0106153	0.00862306	0.00839998	0.00888231	0.00859098	0.0100031	0.0173739	0.00504655	0.0142843	0.00492354	0.0148494	0.00944905	0.00881706	0.0087521	0.015188	0.00982776	0.0148974	0.0232001	0.0149455	0.00859098	0.00855897	0.00878454	0.00982776	0.0125715	0.0146116	0.00687301	0.022974	0.0092465	0.0232001
GCF_001611325.1_ASM161132v1	0.0117989	0.0101094	0.020648	0.00989766	0.0112148	0.00814922	0.0062631	0.00862306	0.0130366	0.0124884	0.0110627	0.00907983	0	0.000837919	0.00855897	0.00862306	0.000907791	0.000890282	0.0117989	0.0149455	0.0132091	0.00620899	0.0116804	0.0113299	0.00993274	0.0077812	0.0136485	0.0121602	0.0109496	0.00692984	0.0131658	0.0132091	0.0112148	0.011641	0.0129937	0.0138277	0.0128235	0.019366	0.0130366	0.00659238	0.00670394	0.0118387	0.010469	0.016828	0.011641	0.0109121	0.0198683	0.00715952	0.0209827
GCF_001611345.1_ASM161134v1	0.0117989	0.0105054	0.0209827	0.0099679	0.0114847	0.00846336	0.00607467	0.00891504	0.013296	0.0128659	0.0111767	0.00931371	0.000837919	0	0.00836839	0.00849516	0.00069948	0.000855346	0.0118785	0.0151392	0.0132091	0.00631742	0.0118387	0.0115236	0.010469	0.00727582	0.0140088	0.0123645	0.0112148	0.00673197	0.0127812	0.0132091	0.0113685	0.0118387	0.012697	0.0140544	0.012697	0.0192426	0.0127812	0.00653694	0.0062631	0.0118387	0.0105786	0.0167208	0.0117198	0.0112531	0.0196783	0.00673197	0.020648
GCF_001611365.1_ASM161136v1	0.00901369	0.0132091	0.0194281	0.0120388	0.00931371	0.00610143	0.00507129	0.00629023	0.0114459	0.0108001	0.00894785	0.00667596	0.00855897	0.00836839	0	0.000410936	0.00871973	0.00865521	0.00986267	0.014146	0.0110249	0.00805632	0.00961999	0.00934743	0.00824274	0.0092465	0.0169358	0.0101449	0.0138277	0.00512092	0.0144238	0.0114847	0.0100739	0.00965441	0.0149937	0.0102522	0.014192	0.0220953	0.0151392	0.00787231	0.00843164	0.00934743	0.00941509	0.015188	0.0142381	0.00948308	0.0218817	0.00881706	0.022239
GCF_001611385.1_ASM161138v1	0.00917961	0.013296	0.0195528	0.0121602	0.00948308	0.00634467	0.00512092	0.00620899	0.0114847	0.0109496	0.0092465	0.00678821	0.00862306	0.00849516	0.000410936	0	0.00881706	0.00881706	0.00989766	0.0141001	0.0110627	0.00799471	0.00975818	0.00961999	0.00839998	0.00938122	0.0171535	0.0102881	0.0140088	0.00529612	0.0145645	0.0114459	0.0101806	0.00975818	0.0150421	0.0101449	0.014192	0.0220238	0.0153353	0.00796401	0.00859098	0.00961999	0.00944905	0.0152861	0.0143307	0.00944905	0.0218817	0.00888231	0.022239
GCF_001611405.1_ASM161140v1	0.0118785	0.0106889	0.0207812	0.00979292	0.0111767	0.00855897	0.0064542	0.00914627	0.0132091	0.0126551	0.0109872	0.00928007	0.000907791	0.00069948	0.00871973	0.00881706	0	0.00047815	0.0116018	0.0149937	0.013296	0.0062631	0.0117593	0.0113685	0.0103602	0.00784188	0.014146	0.0123645	0.0114071	0.00695834	0.0130795	0.0131226	0.0111767	0.0116018	0.0129937	0.013918	0.0128659	0.019366	0.0128235	0.00687301	0.00676006	0.011641	0.0106889	0.0169358	0.0117593	0.0110627	0.0198047	0.00718851	0.0209153
GCF_001611425.1_ASM161142v1	0.0117989	0.0106521	0.0207812	0.00989766	0.0112148	0.00839998	0.00659238	0.00907983	0.0129937	0.0124884	0.0109121	0.00911301	0.000890282	0.000855346	0.00865521	0.00881706	0.00047815	0	0.011641	0.0150421	0.0133397	0.00631742	0.0116804	0.0112531	0.0102522	0.00796401	0.0141001	0.0122825	0.0113299	0.00678821	0.0132091	0.0131658	0.0111006	0.0116018	0.0130795	0.0140088	0.0130795	0.0196783	0.012951	0.00678821	0.00684469	0.0117593	0.010763	0.01699	0.0118785	0.0108747	0.0200602	0.00727582	0.0210504
GCF_001640885.1_ASM164088v1	0.00285138	0.0154342	0.0111006	0.0148016	0.00144617	0.00972351	0.00836839	0.0106889	0.0132091	0.0128659	0.00172525	0.00827405	0.0117989	0.0118785	0.00986267	0.00989766	0.0116018	0.011641	0	0.00631742	0.00416313	0.0116018	0.00146457	0.00204994	0.0114459	0.0121196	0.019932	0.0117593	0.0172634	0.00843164	0.0159885	0.0134713	0.00272766	0.00266627	0.0160398	0.0131226	0.0161946	0.0236601	0.0175971	0.0100031	0.0115627	0.00172525	0.0124884	0.0102881	0.0179946	0.0113685	0.0236601	0.0114459	0.0240518
GCF_001640905.1_ASM164090v1	0.00687301	0.0194903	0.0151392	0.0188772	0.00588887	0.0137379	0.0127391	0.014192	0.0167208	0.0164031	0.00591525	0.0134713	0.0149455	0.0151392	0.014146	0.0141001	0.0149937	0.0150421	0.00631742	0	0.00270716	0.0148974	0.00612824	0.00676006	0.00965441	0.0105786	0.0232001	0.0158355	0.0212548	0.0129084	0.0132091	0.0169358	0.00662018	0.00653694	0.0147539	0.0166674	0.0141001	0.02045	0.0216005	0.0139634	0.0149937	0.00631742	0.010542	0.0140544	0.022239	0.0153846	0.0205158	0.0149455	0.0202541
GCF_001640925.1_ASM164092v1	0.00402551	0.0171535	0.0131658	0.0164557	0.00377707	0.0112531	0.0099679	0.0122416	0.0151392	0.0148974	0.00393459	0.0106153	0.0132091	0.0132091	0.0110249	0.0110627	0.013296	0.0133397	0.00416313	0.00270716	0	0.0133397	0.00427898	0.00439591	0.00724665	0.00846336	0.0216704	0.0139634	0.0189376	0.0100031	0.0124884	0.0153846	0.00453766	0.00423251	0.0129084	0.0148494	0.0122825	0.0196783	0.0196154	0.0125715	0.0129937	0.00400272	0.00859098	0.0121602	0.0201246	0.0136485	0.0198683	0.0132525	0.0203191
GCF_001656075.1_ASM165607v1	0.011641	0.0116018	0.0203191	0.0103964	0.0109872	0.00878454	0.00681642	0.00811819	0.0130366	0.0124884	0.0108374	0.00862306	0.00620899	0.00631742	0.00805632	0.00799471	0.0062631	0.00631742	0.0116018	0.0148974	0.0133397	0	0.0114071	0.0109121	0.010469	0.00824274	0.0150906	0.0120388	0.0120388	0.00701552	0.0130795	0.0130366	0.0109496	0.0114071	0.0135597	0.0140088	0.0128235	0.0202541	0.0134273	0.0069869	0.00730504	0.0113299	0.0108747	0.0163508	0.012951	0.0109872	0.0207145	0.00775096	0.0213235
GCF_001725965.1_ASM172596v1	0.00272766	0.0153846	0.0109872	0.0148016	0.00112007	0.00965441	0.0087521	0.0103964	0.0134273	0.0131658	0.00131824	0.00839998	0.0116804	0.0118387	0.00961999	0.00975818	0.0117593	0.0116804	0.00146457	0.00612824	0.00427898	0.0114071	0	0.00176298	0.0111767	0.0120388	0.0197414	0.011641	0.0168818	0.00833688	0.0162985	0.0136931	0.00203059	0.0019535	0.0166143	0.0131658	0.0162465	0.0238942	0.0175971	0.00989766	0.0114071	0.00131824	0.0127391	0.0105054	0.0179373	0.0117198	0.0238158	0.0114071	0.0238942
GCF_002204555.1_ASM220455v1	0.00291372	0.0152861	0.0111006	0.0144238	0.00172525	0.00955137	0.00938122	0.0107259	0.0134273	0.0129937	0.00159417	0.00888231	0.0113299	0.0115236	0.00934743	0.00961999	0.0113685	0.0112531	0.00204994	0.00676006	0.00439591	0.0109121	0.00176298	0	0.0117198	0.0122008	0.0198047	0.0118785	0.0172084	0.00811819	0.0165084	0.0136485	0.00242386	0.00250412	0.0166674	0.0136041	0.0168818	0.0239728	0.0177098	0.0102522	0.0109496	0.00115584	0.0129937	0.0108747	0.0178232	0.0117593	0.0238158	0.0111006	0.0242906
GCF_002209325.1_ASM220932v1	0.0108001	0.014192	0.0200602	0.0133834	0.010763	0.00397997	0.0074817	0.00775096	0.0122825	0.0117593	0.0105786	0.00859098	0.00993274	0.010469	0.00824274	0.00839998	0.0103602	0.0102522	0.0114459	0.00965441	0.00724665	0.010469	0.0111767	0.0117198	0	0.00639932	0.0177664	0.0116018	0.0152861	0.00519571	0.0104326	0.0126132	0.0114071	0.0112915	0.0111386	0.0136485	0.010542	0.0179373	0.0155836	0.0099679	0.0102881	0.0112531	0.00604797	0.0165084	0.0161428	0.0111767	0.0179373	0.0105786	0.0179373
GCF_002356675.1_ASM235667v1	0.0118785	0.0120792	0.0208481	0.0115627	0.0116018	0.00955137	0.00784188	0.00968892	0.0142381	0.0136931	0.0116804	0.0100031	0.0077812	0.00727582	0.0092465	0.00938122	0.00784188	0.00796401	0.0121196	0.0105786	0.00846336	0.00824274	0.0120388	0.0122008	0.00639932	0	0.0154838	0.013296	0.0126551	0.00833688	0.00733433	0.0137827	0.0120792	0.0119585	0.00742257	0.0145174	0.0077812	0.0146116	0.0143307	0.00487467	0.00420934	0.0117593	0.00656463	0.0166143	0.0133397	0.012447	0.0146589	0.00489908	0.0153353
GCF_002442975.1_ASM244297v1	0.0194281	0.0152861	0.0267573	0.0154838	0.0193042	0.0157848	0.0159373	0.0159885	0.0201892	0.0196154	0.019059	0.0173739	0.0136485	0.0140088	0.0169358	0.0171535	0.014146	0.0141001	0.019932	0.0232001	0.0216704	0.0150906	0.0197414	0.0198047	0.0177664	0.0154838	0	0.0192426	0.00234415	0.0157848	0.0170443	0.0209827	0.019932	0.0198683	0.0174852	0.0213235	0.0176534	0.0225297	0.0176534	0.0136485	0.0131658	0.0196154	0.018757	0.0236601	0.00297639	0.0186376	0.0227506	0.0135597	0.0231244
GCF_002633765.1_ASM263376v1	0.0118387	0.0153353	0.0211183	0.0144706	0.0112148	0.00975818	0.00878454	0.0112531	0.0116804	0.0116804	0.0110627	0.00504655	0.0121602	0.0123645	0.0101449	0.0102881	0.0123645	0.0122825	0.0117593	0.0158355	0.0139634	0.0120388	0.011641	0.0118785	0.0116018	0.013296	0.0192426	0	0.0165612	0.00833688	0.0171535	0.0126551	0.0120388	0.0119184	0.0173739	0.0128235	0.0172634	0.0241311	0.0173186	0.0115236	0.0114459	0.0116804	0.0129937	0.0159373	0.01699	0.00968892	0.0241311	0.0120792	0.0251077
GCF_002633845.1_ASM263384v1	0.0170443	0.012697	0.0247769	0.0131226	0.0165084	0.0134273	0.0128659	0.0133397	0.0177098	0.0171535	0.0164031	0.0142843	0.0109496	0.0112148	0.0138277	0.0140088	0.0114071	0.0113299	0.0172634	0.0212548	0.0189376	0.0120388	0.0168818	0.0172084	0.0152861	0.0126551	0.00234415	0.0165612	0	0.0128659	0.0148494	0.0182258	0.0173739	0.0173186	0.0152861	0.0186972	0.0153353	0.0207812	0.0159885	0.0109872	0.0102522	0.0169358	0.0160912	0.0213924	0.00161281	0.0156336	0.0213235	0.010763	0.0216005
GCF_002795285.1_ASM279528v1	0.00757088	0.0119184	0.0180521	0.0101449	0.00781151	0.00228471	0.00420934	0.00604797	0.00989766	0.00944905	0.00751137	0.00492354	0.00692984	0.00673197	0.00512092	0.00529612	0.00695834	0.00678821	0.00843164	0.0129084	0.0100031	0.00701552	0.00833688	0.00811819	0.00519571	0.00833688	0.0157848	0.00833688	0.0128659	0	0.0131658	0.0100739	0.00805632	0.00827405	0.013918	0.0100739	0.0131658	0.0212548	0.0136931	0.0069869	0.00707294	0.0082115	0.00827405	0.0131226	0.0135154	0.00775096	0.0210504	0.00760074	0.0211183
GCA_001641045.1_ASM164104v1	0.0165612	0.0134713	0.0192426	0.0152861	0.0158355	0.014146	0.0126551	0.0140544	0.0152861	0.0145645	0.0155836	0.0148494	0.0131658	0.0127812	0.0144238	0.0145645	0.0130795	0.0132091	0.0159885	0.0132091	0.0124884	0.0130795	0.0162985	0.0165084	0.0104326	0.00733433	0.0170443	0.0171535	0.0148494	0.0131658	0	0.0166674	0.0166674	0.0165612	0.00285138	0.0192426	0.00727582	0.0114071	0.0178232	0.00961999	0.00914627	0.0159373	0.00846336	0.0216005	0.0154342	0.0159885	0.0108001	0.00846336	0.00724665
GCF_000009585.1_ASM958v1	0.0138728	0.0152861	0.0223113	0.00986267	0.0132091	0.010763	0.0105786	0.012697	0.00379945	0.00353352	0.0132091	0.00944905	0.0132091	0.0132091	0.0114847	0.0114459	0.0131226	0.0131658	0.0134713	0.0169358	0.0153846	0.0130366	0.0136931	0.0136485	0.0126132	0.0137827	0.0209827	0.0126551	0.0182258	0.0100739	0.0166674	0	0.0137827	0.0136485	0.0167743	0.0149937	0.0171535	0.0246134	0.0118785	0.0129084	0.012697	0.0136041	0.0126551	0.0175411	0.0181098	0.00393459	0.024695	0.0132525	0.0240518
GCF_000016805.1_ASM1680v1	0.00281	0.0155336	0.0117989	0.0148016	0.00181981	0.00972351	0.00911301	0.0105786	0.0136041	0.0132525	0.00144617	0.00881706	0.0112148	0.0113685	0.0100739	0.0101806	0.0111767	0.0111006	0.00272766	0.00662018	0.00453766	0.0109496	0.00203059	0.00242386	0.0114071	0.0120792	0.019932	0.0120388	0.0173739	0.00805632	0.0166674	0.0137827	0	0.000310884	0.0170988	0.0135154	0.0164557	0.0236601	0.0177664	0.0108747	0.0115627	0.00256467	0.0128659	0.0108001	0.0181098	0.0118785	0.0236601	0.0119184	0.0244514
GCF_000017125.1_ASM1712v1	0.00246392	0.0155336	0.0117593	0.0149937	0.0017441	0.00965441	0.00901369	0.0104326	0.0134273	0.0131658	0.00137289	0.0087521	0.011641	0.0118387	0.00965441	0.00975818	0.0116018	0.0116018	0.00266627	0.00653694	0.00423251	0.0114071	0.0019535	0.00250412	0.0112915	0.0119585	0.0198683	0.0119184	0.0173186	0.00827405	0.0165612	0.0136485	0.000310884	0	0.0170443	0.0133834	0.0163508	0.0235827	0.0178801	0.0107259	0.0114459	0.00222558	0.0128235	0.0107259	0.0181098	0.0117989	0.0235056	0.0117989	0.0243708
GCF_000145595.1_ASM14559v1	0.0170988	0.0137379	0.0196783	0.0159373	0.0162985	0.0148494	0.0133834	0.0148016	0.015237	0.0145645	0.0162985	0.015188	0.0129937	0.012697	0.0149937	0.0150421	0.0129937	0.0130795	0.0160398	0.0147539	0.0129084	0.0135597	0.0166143	0.0166674	0.0111386	0.00742257	0.0174852	0.0173739	0.0152861	0.013918	0.00285138	0.0167743	0.0170988	0.0170443	0	0.01912	0.00855897	0.0122008	0.0184011	0.0102881	0.00934743	0.0162985	0.00846336	0.0196783	0.0157343	0.0163508	0.0116804	0.00878454	0.00993274
GCF_000189455.2_ASM18945v3	0.0131226	0.0173186	0.0223838	0.0161428	0.0128235	0.0114071	0.0113299	0.0110627	0.0145645	0.0144706	0.0127391	0.00982776	0.0138277	0.0140544	0.0102522	0.0101449	0.013918	0.0140088	0.0131226	0.0166674	0.0148494	0.0140088	0.0131658	0.0136041	0.0136485	0.0145174	0.0213235	0.0128235	0.0186972	0.0100739	0.0192426	0.0149937	0.0135154	0.0133834	0.01912	0	0.0184599	0.0254441	0.0196154	0.0133834	0.0135154	0.0129937	0.0148016	0.0168818	0.0195528	0.0129937	0.0257861	0.0140088	0.0268478
GCF_000709475.1_ASM70947v1	0.0162985	0.012951	0.0245322	0.0152861	0.0160912	0.014146	0.0129084	0.0142843	0.0179373	0.0172084	0.0158863	0.0148974	0.0128235	0.012697	0.014192	0.014192	0.0128659	0.0130795	0.0161946	0.0141001	0.0122825	0.0128235	0.0162465	0.0168818	0.010542	0.0077812	0.0176534	0.0172634	0.0153353	0.0131658	0.00727582	0.0171535	0.0164557	0.0163508	0.00855897	0.0184599	0	0.014146	0.0185782	0.0112531	0.0099679	0.0163508	0.0103602	0.0205818	0.0158355	0.0160398	0.0145174	0.0102522	0.012447
GCF_000769575.1_ASM76957v1	0.0235056	0.0197414	0.026134	0.0211864	0.0235827	0.0216005	0.0205158	0.0214615	0.0252752	0.0245322	0.0233522	0.0232001	0.019366	0.0192426	0.0220953	0.0220238	0.019366	0.0196783	0.0236601	0.02045	0.0196783	0.0202541	0.0238942	0.0239728	0.0179373	0.0146116	0.0225297	0.0241311	0.0207812	0.0212548	0.0114071	0.0246134	0.0236601	0.0235827	0.0122008	0.0254441	0.014146	0	0.0235827	0.0179373	0.0162985	0.0235056	0.0175411	0.0275872	0.0216005	0.0233522	0.00140947	0.0163508	0.0177098
GCF_000772025.1_ASM77202v1	0.0173739	0.0164031	0.0238158	0.004681	0.0172634	0.0140088	0.0143307	0.0147063	0.0121196	0.0120792	0.0172634	0.0149455	0.0130366	0.0127812	0.0151392	0.0153353	0.0128235	0.012951	0.0175971	0.0216005	0.0196154	0.0134273	0.0175971	0.0177098	0.0155836	0.0143307	0.0176534	0.0173186	0.0159885	0.0136931	0.0178232	0.0118785	0.0177664	0.0178801	0.0184011	0.0196154	0.0185782	0.0235827	0	0.0132525	0.0131658	0.0173186	0.0176534	0.0145645	0.0161946	0.0112148	0.0236601	0.013296	0.0241311
GCF_001019275.2_ASM101927v2	0.0106153	0.0108747	0.0192426	0.0105054	0.00948308	0.00787231	0.00631742	0.00793338	0.0126132	0.0120388	0.00948308	0.00859098	0.00659238	0.00653694	0.00787231	0.00796401	0.00687301	0.00678821	0.0100031	0.0139634	0.0125715	0.0069869	0.00989766	0.0102522	0.0099679	0.00487467	0.0136485	0.0115236	0.0109872	0.0069869	0.00961999	0.0129084	0.0108747	0.0107259	0.0102881	0.0133834	0.0112531	0.0179373	0.0132525	0	0.00329469	0.0099679	0.0100739	0.0160912	0.0118387	0.0105054	0.0178232	0.00281	0.0174295
GCF_001046095.2_ASM104609v2	0.0106521	0.00948308	0.0201892	0.0100385	0.010763	0.00818033	0.00648172	0.00830543	0.0130366	0.0124057	0.0109121	0.00855897	0.00670394	0.0062631	0.00843164	0.00859098	0.00676006	0.00684469	0.0115627	0.0149937	0.0129937	0.00730504	0.0114071	0.0109496	0.0102881	0.00420934	0.0131658	0.0114459	0.0102522	0.00707294	0.00914627	0.012697	0.0115627	0.0114459	0.00934743	0.0135154	0.0099679	0.0162985	0.0131658	0.00329469	0	0.0109496	0.0104326	0.0158355	0.0109121	0.0109872	0.0162985	0.000960483	0.0170443
GCF_001278745.1_ASM127874v1	0.002484	0.015188	0.0111006	0.0146589	0.00146457	0.00951718	0.00914627	0.0103241	0.0135597	0.0132091	0.00133643	0.00878454	0.0118387	0.0118387	0.00934743	0.00961999	0.011641	0.0117593	0.00172525	0.00631742	0.00400272	0.0113299	0.00131824	0.00115584	0.0112531	0.0117593	0.0196154	0.0116804	0.0169358	0.0082115	0.0159373	0.0136041	0.00256467	0.00222558	0.0162985	0.0129937	0.0163508	0.0235056	0.0173186	0.0099679	0.0109496	0	0.0129084	0.0102881	0.0175971	0.0117198	0.0237378	0.0109872	0.0236601
GCF_001298325.2_ASM129832v2	0.0125299	0.014192	0.0211864	0.0143772	0.0123234	0.00948308	0.00602132	0.0101094	0.0108374	0.0103241	0.0122416	0.00982776	0.010469	0.0105786	0.00941509	0.00944905	0.0106889	0.010763	0.0124884	0.010542	0.00859098	0.0108747	0.0127391	0.0129937	0.00604797	0.00656463	0.018757	0.0129937	0.0160912	0.00827405	0.00846336	0.0126551	0.0128659	0.0128235	0.00846336	0.0148016	0.0103602	0.0175411	0.0176534	0.0100739	0.0104326	0.0129084	0	0.0174852	0.016828	0.0119986	0.0176534	0.0108001	0.0158863
GCF_001444345.1_ASM144434v1	0.0103964	0.0203845	0.0195528	0.018284	0.0101806	0.0147063	0.0144706	0.0156336	0.0176534	0.0175971	0.0101094	0.0125715	0.016828	0.0167208	0.015188	0.0152861	0.0169358	0.01699	0.0102881	0.0140544	0.0121602	0.0163508	0.0105054	0.0108747	0.0165084	0.0166143	0.0236601	0.0159373	0.0213924	0.0131226	0.0216005	0.0175411	0.0108001	0.0107259	0.0196783	0.0168818	0.0205818	0.0275872	0.0145645	0.0160912	0.0158355	0.0102881	0.0174852	0	0.022167	0.0162985	0.0279669	0.0162985	0.0283536
GCF_001456215.1_ASM145621v1	0.0178801	0.0135154	0.0254441	0.0133834	0.0173186	0.0140544	0.0138277	0.014192	0.018284	0.0175971	0.0172084	0.0146116	0.011641	0.0117198	0.0142381	0.0143307	0.0117593	0.0118785	0.0179946	0.022239	0.0201246	0.012951	0.0179373	0.0178232	0.0161428	0.0133397	0.00297639	0.01699	0.00161281	0.0135154	0.0154342	0.0181098	0.0181098	0.0181098	0.0157343	0.0195528	0.0158355	0.0216005	0.0161946	0.0118387	0.0109121	0.0175971	0.016828	0.022167	0	0.0162985	0.0217406	0.0112148	0.022167
GCF_001465755.1_ASM146575v1	0.0116804	0.0136931	0.0207812	0.00818033	0.0112148	0.00938122	0.0082115	0.0101094	0.00285138	0.0028929	0.0108001	0.00687301	0.0109121	0.0112531	0.00948308	0.00944905	0.0110627	0.0108747	0.0113685	0.0153846	0.0136485	0.0109872	0.0117198	0.0117593	0.0111767	0.012447	0.0186376	0.00968892	0.0156336	0.00775096	0.0159885	0.00393459	0.0118785	0.0117989	0.0163508	0.0129937	0.0160398	0.0233522	0.0112148	0.0105054	0.0109872	0.0117198	0.0119986	0.0162985	0.0162985	0	0.0234287	0.0114847	0.0238942
GCF_001515745.1_ASM151574v1	0.0236601	0.0198683	0.0248591	0.0213924	0.0234287	0.0216005	0.0207145	0.0216704	0.0251913	0.0244514	0.0233522	0.022974	0.0198683	0.0196783	0.0218817	0.0218817	0.0198047	0.0200602	0.0236601	0.0205158	0.0198683	0.0207145	0.0238158	0.0238158	0.0179373	0.0146589	0.0227506	0.0241311	0.0213235	0.0210504	0.0108001	0.024695	0.0236601	0.0235056	0.0116804	0.0257861	0.0145174	0.00140947	0.0236601	0.0178232	0.0162985	0.0237378	0.0176534	0.0279669	0.0217406	0.0234287	0	0.0164557	0.0172634
GCF_001580515.1_ASM158051v1	0.0112148	0.0100031	0.0203191	0.0103602	0.0110249	0.00843164	0.0071306	0.00871973	0.0133834	0.012951	0.0108747	0.0092465	0.00715952	0.00673197	0.00881706	0.00888231	0.00718851	0.00727582	0.0114459	0.0149455	0.0132525	0.00775096	0.0114071	0.0111006	0.0105786	0.00489908	0.0135597	0.0120792	0.010763	0.00760074	0.00846336	0.0132525	0.0119184	0.0117989	0.00878454	0.0140088	0.0102522	0.0163508	0.013296	0.00281	0.000960483	0.0109872	0.0108001	0.0162985	0.0112148	0.0114847	0.0164557	0	0.0163508
GCF_001641025.1_ASM164102v1	0.0241311	0.0203845	0.0255291	0.022239	0.0237378	0.0216704	0.0208481	0.021811	0.0225297	0.0218817	0.0235056	0.0232001	0.0209827	0.020648	0.022239	0.022239	0.0209153	0.0210504	0.0240518	0.0202541	0.0203191	0.0213235	0.0238942	0.0242906	0.0179373	0.0153353	0.0231244	0.0251077	0.0216005	0.0211183	0.00724665	0.0240518	0.0244514	0.0243708	0.00993274	0.0268478	0.012447	0.0177098	0.0241311	0.0174295	0.0170443	0.0236601	0.0158863	0.0283536	0.022167	0.0238942	0.0172634	0.0163508	0
GCF_001717665.1_ASM171766v2	0.00687301	0.0125715	0.0162465	0.0127812	0.00656463	0.00931371	0.0087521	0.00833688	0.0145174	0.0139634	0.00662018	0.0106521	0.00911301	0.00901369	0.0099679	0.0100031	0.0092465	0.00914627	0.00701552	0.010542	0.00836839	0.00898073	0.0070442	0.00710174	0.0112531	0.00968892	0.0160398	0.0134713	0.0137827	0.00904672	0.0142843	0.0145174	0.00724665	0.00718851	0.0145645	0.0155836	0.0137827	0.020648	0.0158863	0.00830543	0.0087521	0.00653694	0.0122825	0.0119986	0.0146116	0.012697	0.0211864	0.00891504	0.0218817
GCF_002089035.2_ASM208903v2	0.0122416	0.0142381	0.0212548	0.00881706	0.0117198	0.00894785	0.00855897	0.010763	0.00199198	0.00224526	0.0115236	0.00721755	0.011641	0.0119585	0.00979292	0.00979292	0.0117989	0.011641	0.0118387	0.0156839	0.013918	0.0115236	0.0122008	0.0122008	0.0106889	0.0127812	0.0189982	0.010542	0.0163508	0.00830543	0.0164557	0.00320899	0.0122825	0.0121602	0.0167743	0.0134713	0.0164557	0.0237378	0.0111386	0.0111386	0.0115627	0.0122416	0.0122008	0.0166674	0.0169358	0.00187692	0.0238942	0.0120792	0.0242906
GCF_002089055.1_ASM208905v1	0.0158355	0.0179946	0.0233522	0.0123234	0.015188	0.0136931	0.0135154	0.0145174	0.00557628	0.00542272	0.015237	0.012447	0.0155336	0.0157848	0.0142381	0.0142381	0.0155836	0.0154342	0.0153846	0.0196783	0.0173186	0.0151392	0.0156336	0.0155336	0.0148016	0.0165084	0.0217406	0.0148974	0.02045	0.0132091	0.0197414	0.00620899	0.0156839	0.0156839	0.0201246	0.0173739	0.0205158	0.0267573	0.0148974	0.0149455	0.0153846	0.0157848	0.0148016	0.0207145	0.0207145	0.00623602	0.0269388	0.0157343	0.0259593
GCF_002089075.2_ASM208907v2	0.0272142	0.0281594	0.0321881	0.0241311	0.027122	0.0263101	0.0253595	0.0265772	0.019366	0.0201892	0.0270302	0.0247769	0.027122	0.0273069	0.0263988	0.0263101	0.0272142	0.0272142	0.027122	0.0296612	0.0286483	0.0265772	0.0272142	0.0272142	0.0272142	0.0278713	0.0302927	0.0263988	0.0295578	0.0254441	0.0303998	0.020648	0.0274933	0.0272142	0.0308334	0.0296612	0.0303998	0.0338804	0.0260464	0.0266671	0.0268478	0.0273069	0.0274933	0.0315003	0.0299747	0.018519	0.0341329	0.0268478	0.0341329
GCF_002089095.2_ASM208909v2	0.0135597	0.015188	0.0220953	0.00972351	0.0132525	0.0105054	0.0101806	0.0122825	0.00206933	0.00166889	0.0130366	0.00911301	0.0126551	0.0128659	0.0114459	0.0114847	0.0127812	0.0126132	0.013296	0.0170443	0.0152861	0.0124884	0.0136485	0.0133397	0.0122416	0.0140088	0.0203191	0.0121196	0.0178232	0.00961999	0.0156839	0.00393459	0.0133834	0.0136041	0.0155336	0.0150421	0.0175971	0.0249416	0.0122416	0.0124884	0.0129937	0.0136485	0.0111386	0.0179373	0.0184011	0.00342438	0.0247769	0.013296	0.0228993
GCF_002089115.2_ASM208911v2	0.0117198	0.0135154	0.0207812	0.00824274	0.0112148	0.00934743	0.0082115	0.0102164	0.00281	0.00316636	0.0108001	0.00681642	0.0110627	0.0112915	0.00931371	0.00928007	0.0112148	0.0110627	0.0114071	0.0153846	0.0135597	0.0108747	0.0117593	0.0117198	0.0112531	0.0122416	0.018519	0.00961999	0.0156336	0.00763065	0.0158863	0.00402551	0.0117593	0.0116804	0.0162465	0.0130366	0.0158355	0.0230491	0.0112531	0.010542	0.0108374	0.0117198	0.0120792	0.0161428	0.0160398	0.00126384	0.0231244	0.0113685	0.0237378
GCF_002097595.2_ASM209759v2	0.0156839	0.0130795	0.0185782	0.0144238	0.015188	0.0135597	0.0125299	0.0136485	0.0146589	0.0139634	0.0151392	0.0146116	0.0125299	0.0122416	0.0140544	0.0140544	0.0124884	0.0125715	0.0152861	0.0138728	0.0120388	0.0126132	0.0156336	0.0157848	0.00989766	0.00695834	0.0165084	0.0166143	0.0144238	0.0129084	0.00133643	0.0160912	0.0163508	0.0162465	0.00234415	0.0186972	0.00754109	0.0114847	0.0170988	0.00884964	0.00868743	0.0151392	0.00796401	0.0209153	0.0150906	0.0154838	0.0110249	0.00805632	0.00862306
GCF_002202095.1_ASM220209v1	0.0144706	0.0134273	0.022603	0.00159417	0.0141001	0.0111767	0.0111386	0.0117593	0.00904672	0.00884964	0.0140544	0.0113685	0.00955137	0.00955137	0.0117198	0.0119585	0.00941509	0.00955137	0.0144706	0.0185782	0.0161428	0.0102164	0.0143772	0.0145174	0.0128235	0.0114459	0.015188	0.013918	0.0129084	0.010469	0.015237	0.00907983	0.0144706	0.0145645	0.0156336	0.0161428	0.015237	0.0211864	0.00400272	0.0101806	0.010469	0.0143772	0.014146	0.0186376	0.013296	0.00808722	0.0214615	0.0106889	0.022239
GCF_002310395.1_ASM231039v1	0.0259593	0.0251913	0.0299747	0.0251077	0.0251913	0.0241311	0.0225297	0.0242107	0.0276815	0.0273069	0.0251913	0.0256144	0.0220953	0.022167	0.0246134	0.0246134	0.0223838	0.0223838	0.0250245	0.0275872	0.0270302	0.0232001	0.0248591	0.0254441	0.0254441	0.0197414	0.0267573	0.0275872	0.0255291	0.0233522	0.0241311	0.0275872	0.0257001	0.0255291	0.0240518	0.0290477	0.0233522	0.0249416	0.0272142	0.0173739	0.0185782	0.0253595	0.0247769	0.0309431	0.026134	0.0262219	0.0249416	0.0182258	0.0277762
GCF_002310435.1_ASM231043v1	0.0259593	0.0251913	0.0299747	0.0251077	0.0251913	0.0241311	0.0225297	0.0242107	0.0276815	0.0273069	0.0251913	0.0256144	0.0220953	0.022167	0.0246134	0.0246134	0.0223838	0.0223838	0.0250245	0.0275872	0.0270302	0.0232001	0.0248591	0.0254441	0.0254441	0.0197414	0.0267573	0.0275872	0.0255291	0.0233522	0.0241311	0.0275872	0.0257001	0.0255291	0.0240518	0.0290477	0.0233522	0.0249416	0.0272142	0.0173739	0.0185782	0.0253595	0.0247769	0.0309431	0.026134	0.0262219	0.0249416	0.0182258	0.0277762
GCF_002895385.1_ASM289538v1	0.018284	0.015237	0.0203845	0.0167743	0.0177664	0.0158355	0.0143307	0.0161946	0.0170988	0.0164031	0.0175411	0.0164031	0.0150421	0.0148016	0.0163508	0.0164557	0.0148974	0.0150421	0.0178801	0.0153353	0.0143772	0.015188	0.0180521	0.0184011	0.0120388	0.00891504	0.0181098	0.0189982	0.0164031	0.0146116	0.0023243	0.0184599	0.0186376	0.0185782	0.00437244	0.0210504	0.00849516	0.0121602	0.0189982	0.0110627	0.0108747	0.0177664	0.0101449	0.0228248	0.01699	0.0179946	0.0117989	0.0101449	0.00884964
[truncated: 11 more columns]

## Sheet: Single-species_repeat_richness
Mash distances
#query	GCA_003049825.1_ASM304982v1	GCF_001722005.2_ASM172200v2	GCF_001870265.1_ASM187026v1	GCF_002215345.1_ASM221534v1	GCF_002812865.1_ASM281286v1	GCF_002968755.1_ASM296875v1	GCF_003073695.1_ASM307369v1	GCF_003073895.1_ASM307389v1	GCF_007833895.1_ASM783389v1	GCF_900243355.1_RW109
GCA_003049825.1_ASM304982v1	0	0.0819748	0.0896894	0.0896894	0.083526	0.0868923	0.0860147	0.0896894	0.0827403	0.0896894
GCF_001722005.2_ASM172200v2	0.0819748	0	0.0252752	0.0242107	0.00808722	0.0243708	0.0231244	0.0203191	0.00833688	0.0237378
GCF_001870265.1_ASM187026v1	0.0896894	0.0252752	0	0.0358459	0.0258725	0.0357095	0.0353051	0.0308334	0.0279669	0.0336307
GCF_002215345.1_ASM221534v1	0.0896894	0.0242107	0.0358459	0	0.0258725	0.0359831	0.0351718	0.0288471	0.0268478	0.0354391
GCF_002812865.1_ASM281286v1	0.083526	0.00808722	0.0258725	0.0258725	0	0.0263101	0.0248591	0.0223113	0.0156839	0.0278713
GCF_002968755.1_ASM296875v1	0.0868923	0.0243708	0.0357095	0.0359831	0.0263101	0	0.00185785	0.0341329	0.0276815	0.0331395
GCF_003073695.1_ASM307369v1	0.0860147	0.0231244	0.0353051	0.0351718	0.0248591	0.00185785	0	0.0331395	0.0269388	0.0323048
GCF_003073895.1_ASM307389v1	0.0896894	0.0203191	0.0308334	0.0288471	0.0223113	0.0341329	0.0331395	0	0.0239728	0.0292503
GCF_007833895.1_ASM783389v1	0.0827403	0.00833688	0.0279669	0.0268478	0.0156839	0.0276815	0.0269388	0.0239728	0	0.0263988
GCF_900243355.1_RW109	0.0896894	0.0237378	0.0336307	0.0354391	0.0278713	0.0331395	0.0323048	0.0292503	0.0263988	0

## Sheet: Real Data
Mash distances
#query	ultraplex_10x-Koeln_1097_assembly	ultraplex_10x-Koeln_1106_assembly	ultraplex_10x-Koeln_1322_assembly	ultraplex_10x-Koeln_1405_assembly	ultraplex_10x-Koeln_1435_assembly	ultraplex_10x-Koeln_1442_assembly	ultraplex_10x-Koeln_1525_assembly	ultraplex_10x-Koeln_419_assembly	ultraplex_10x-Koeln_774_assembly	ultraplex_10x-Koeln_844_assembly
ultraplex_10x-Koeln_1097_assembly	0	0.0127812	0.0130366	0.0125715	0.0113685	0.0132091	0.0128659	0.0128659	0.0127812	0.0129937
ultraplex_10x-Koeln_1106_assembly	0.0127812	0	0.000277736	0.000294298	0.00157557	0.000596775	0.000211743	0.000244689	4.84962e-05	0.0002612
ultraplex_10x-Koeln_1322_assembly	0.0130366	0.000277736	0	0.000545779	0.00135464	0.000837919	0.00047815	0.000129811	0.000294298	0.000113499
ultraplex_10x-Koeln_1405_assembly	0.0125715	0.000294298	0.000545779	0	0.00185785	0.000837919	0.000495018	0.000545779	0.000344133	0.000528833
ultraplex_10x-Koeln_1435_assembly	0.0113685	0.00157557	0.00135464	0.00185785	0	0.00216674	0.00176298	0.00142781	0.00157557	0.00140947
ultraplex_10x-Koeln_1442_assembly	0.0132091	0.000596775	0.000837919	0.000837919	0.00216674	0	0.000803147	0.000837919	0.000648008	0.000820519
ultraplex_10x-Koeln_1525_assembly	0.0128659	0.000211743	0.00047815	0.000495018	0.00176298	0.000803147	0	0.000444492	0.0002612	0.000461308
ultraplex_10x-Koeln_419_assembly	0.0128659	0.000244689	0.000129811	0.000545779	0.00142781	0.000837919	0.000444492	0	0.0002612	0.000113499
ultraplex_10x-Koeln_774_assembly	0.0127812	4.84962e-05	0.000294298	0.000344133	0.00157557	0.000648008	0.0002612	0.0002612	0	0.000277736
ultraplex_10x-Koeln_844_assembly	0.0129937	0.0002612	0.000113499	0.000528833	0.00140947	0.000820519	0.000461308	0.000113499	0.000277736	0
#query	ultraplex_48x-Koeln_1033_assembly	ultraplex_48x-Koeln_1073_assembly	ultraplex_48x-Koeln_1108_assembly	ultraplex_48x-Koeln_1150_assembly	ultraplex_48x-Koeln_1186_assembly	ultraplex_48x-Koeln_1209_assembly	ultraplex_48x-Koeln_1239_assembly	ultraplex_48x-Koeln_1278_assembly	ultraplex_48x-Koeln_1313_assembly	ultraplex_48x-Koeln_1352_assembly	ultraplex_48x-Koeln_1395_assembly	ultraplex_48x-Koeln_1433_assembly	ultraplex_48x-Koeln_1452_assembly	ultraplex_48x-Koeln_1484_assembly	ultraplex_48x-Koeln_1500_assembly	ultraplex_48x-Koeln_1522_assembly	ultraplex_48x-Koeln_1539_assembly	ultraplex_48x-Koeln_1559_assembly	ultraplex_48x-Koeln_1572_assembly	ultraplex_48x-Koeln_1591_assembly	ultraplex_48x-Koeln_1612_assembly	ultraplex_48x-Koeln_1632_assembly	ultraplex_48x-Koeln_1654_assembly	ultraplex_48x-Koeln_248_assembly	ultraplex_48x-Koeln_274_assembly	ultraplex_48x-Koeln_296_assembly	ultraplex_48x-Koeln_322_assembly	ultraplex_48x-Koeln_338_assembly	ultraplex_48x-Koeln_378_assembly	ultraplex_48x-Koeln_403_assembly	ultraplex_48x-Koeln_426_assembly	ultraplex_48x-Koeln_462_assembly	ultraplex_48x-Koeln_490_assembly	ultraplex_48x-Koeln_522_assembly	ultraplex_48x-Koeln_551_assembly	ultraplex_48x-Koeln_591_assembly	ultraplex_48x-Koeln_620_assembly	ultraplex_48x-Koeln_644_assembly	ultraplex_48x-Koeln_678_assembly	ultraplex_48x-Koeln_719_assembly	ultraplex_48x-Koeln_764_assembly	ultraplex_48x-Koeln_794_assembly	ultraplex_48x-Koeln_818_assembly	ultraplex_48x-Koeln_830_assembly	ultraplex_48x-Koeln_883_assembly	ultraplex_48x-Koeln_926_assembly	ultraplex_48x-Koeln_967_assembly	ultraplex_48x-Koeln_996_assembly
ultraplex_48x-Koeln_1033_assembly	0	0.01699	0.0167743	0.015188	0.0185782	0.0139634	0.0138277	0.0171535	0.0168818	0.00220593	0.0137379	0.0167208	0.00256467	0.0148016	0.014146	0.0172084	0.0144238	0.00104886	0.000925327	0.0130795	0.0148974	0.0170443	0.000630904	0.000960483	0.0225297	0.0170988	0.00384434	0.000907791	0.016828	0.0137827	0.0132525	0.000733928	0.0164031	0.0143307	0.0126132	0.0170443	0.0141001	0.0143307	0.00475328	0.0168818	0.00071669	0.014192	0.00199198	0.0167743	0.0223838	0.0172634	0.0128659	0.0130366
ultraplex_48x-Koeln_1073_assembly	0.01699	0	0.00148299	0.0143307	0.00236402	0.00979292	0.0123234	0.0160398	0.0174852	0.0177664	0.012951	0.0110627	0.0194903	0.0135597	0.00972351	0.00172525	0.0136485	0.0173186	0.0173186	0.0116804	0.0101094	0.0117593	0.0170988	0.0174852	0.0188772	0.0113685	0.0146589	0.0166674	0.00148299	0.0127391	0.0139634	0.0172084	0.0017441	0.00917961	0.0146589	0.00124577	0.0128235	0.00917961	0.0146116	0.000890282	0.0172084	0.0151392	0.018817	0.0137827	0.0189376	0.00159417	0.0118387	0.0116018
ultraplex_48x-Koeln_1108_assembly	0.0167743	0.00148299	0	0.0144706	0.00270716	0.00958564	0.0122008	0.0160398	0.0173739	0.0175411	0.0129084	0.0110249	0.0191812	0.0136041	0.00951718	0.00172525	0.0137827	0.0168818	0.0167743	0.0115236	0.00993274	0.0114071	0.0168818	0.0172084	0.0186972	0.0112915	0.014146	0.0162465	0.00106662	0.0122825	0.0139634	0.0168818	0.00122773	0.00921302	0.0145645	0.000907791	0.0130366	0.00921302	0.014146	0.00110222	0.01699	0.0153353	0.0186972	0.0137827	0.018817	0.00170644	0.0112915	0.0111767
ultraplex_48x-Koeln_1150_assembly	0.015188	0.0143307	0.0144706	0	0.0150906	0.0101806	0.0092465	0.00329469	0.014192	0.0159373	0.00901369	0.0135154	0.0172634	0.00868743	0.0103964	0.0146589	0.00888231	0.0153846	0.0153353	0.00802548	0.00951718	0.0140088	0.015237	0.0158355	0.0184599	0.0135597	0.0127391	0.0146116	0.0144706	0.00898073	0.0174852	0.0153846	0.0144706	0.00862306	0.0176534	0.0142381	0.00921302	0.00862306	0.0126132	0.014192	0.0153353	0.0169358	0.0168818	0.0115236	0.0186376	0.014146	0.00849516	0.00827405
ultraplex_48x-Koeln_1186_assembly	0.0185782	0.00236402	0.00270716	0.0150906	0	0.0113685	0.0130366	0.0167743	0.0182258	0.0192426	0.0140544	0.0122416	0.020648	0.0144238	0.0112531	0.00256467	0.0144706	0.0184599	0.0184011	0.0128659	0.0109496	0.0129084	0.0184599	0.0189376	0.0198683	0.0125299	0.0153353	0.0175411	0.00276876	0.0136485	0.015188	0.018519	0.00306045	0.0104326	0.0154342	0.00218632	0.0138728	0.0104326	0.0153353	0.00228471	0.0185782	0.0159885	0.019996	0.0146589	0.0198683	0.00226497	0.0130795	0.0130795
ultraplex_48x-Koeln_1209_assembly	0.0139634	0.00979292	0.00958564	0.0101806	0.0113685	0	0.0070442	0.0120792	0.0144706	0.0143772	0.00811819	0.00843164	0.0159885	0.00931371	0.00115584	0.0101806	0.00911301	0.014146	0.0141001	0.00653694	0.00599473	0.00884964	0.0137827	0.0141001	0.0160398	0.00888231	0.0111386	0.0134273	0.00965441	0.00793338	0.0138277	0.0138277	0.00928007	0.00487467	0.0136931	0.00993274	0.00859098	0.00494805	0.0110627	0.00979292	0.0138277	0.0129937	0.0150421	0.00979292	0.0160912	0.00982776	0.00673197	0.00664804
ultraplex_48x-Koeln_1239_assembly	0.0138277	0.0123234	0.0122008	0.0092465	0.0130366	0.0070442	0	0.0109121	0.0128659	0.0140088	0.00836839	0.0109496	0.0154838	0.00757088	0.00701552	0.0121602	0.00775096	0.0134713	0.0134713	0.00610143	0.00733433	0.0117198	0.0134273	0.0137827	0.0169358	0.0111386	0.0106521	0.0129937	0.0123645	0.00742257	0.0147063	0.013296	0.0124884	0.00653694	0.0148494	0.0118785	0.00695834	0.00648172	0.010542	0.0120792	0.0133397	0.0139634	0.0148494	0.00948308	0.016828	0.0119184	0.00736368	0.00701552
ultraplex_48x-Koeln_1278_assembly	0.0171535	0.0160398	0.0160398	0.00329469	0.0167743	0.0120792	0.0109121	0	0.0154838	0.0174295	0.0108374	0.0152861	0.0185782	0.0100739	0.0122416	0.0162985	0.0105054	0.0170443	0.0170988	0.00986267	0.0118387	0.0157343	0.0170988	0.0173186	0.0207812	0.0153846	0.0144238	0.0164031	0.0161946	0.0104326	0.0200602	0.0170443	0.0161946	0.0112531	0.0203191	0.0159373	0.0109496	0.0111767	0.0140544	0.0160398	0.0170988	0.019059	0.0183425	0.0136931	0.0207812	0.0159373	0.0101094	0.0100385
ultraplex_48x-Koeln_1313_assembly	0.0168818	0.0174852	0.0173739	0.014192	0.0182258	0.0144706	0.0128659	0.0154838	0	0.0172634	0.0106889	0.0172634	0.0177098	0.0125299	0.0144706	0.0173186	0.0122825	0.0167208	0.0166143	0.011641	0.013918	0.0178801	0.0167743	0.01699	0.0215309	0.0177098	0.0141001	0.0160398	0.0177098	0.0129937	0.0200602	0.0167743	0.0176534	0.0135597	0.02045	0.0171535	0.0117989	0.0135154	0.0139634	0.0173186	0.016828	0.0127391	0.0175971	0.0147063	0.021811	0.0172084	0.0108374	0.0109496
ultraplex_48x-Koeln_1352_assembly	0.00220593	0.0177664	0.0175411	0.0159373	0.0192426	0.0143772	0.0140088	0.0174295	0.0172634	0	0.0140088	0.0174295	0.00335936	0.0148016	0.0143772	0.0179946	0.0147063	0.0017441	0.00212768	0.0134273	0.0153846	0.0175411	0.0017441	0.00214719	0.0226767	0.0175411	0.00512092	0.00151993	0.0177098	0.0139634	0.0147063	0.00165017	0.0172084	0.0146116	0.0143772	0.0177098	0.0143307	0.0146116	0.0049726	0.0175971	0.00166889	0.0146116	0.00270716	0.01699	0.0225297	0.0177664	0.0129084	0.0129937
ultraplex_48x-Koeln_1395_assembly	0.0137379	0.012951	0.0129084	0.00901369	0.0140544	0.00811819	0.00836839	0.0108374	0.0106889	0.0140088	0	0.0119585	0.0157343	0.00931371	0.00833688	0.0134273	0.00934743	0.0135154	0.0135154	0.00418622	0.00871973	0.0113299	0.0133834	0.0138277	0.0179946	0.0122008	0.0111386	0.0132091	0.0128235	0.0049972	0.0155336	0.0134273	0.0127391	0.00772079	0.0155336	0.012951	0.00888231	0.00769068	0.0110627	0.0129937	0.0134273	0.0154342	0.0150421	0.0105054	0.0179946	0.0130795	0.00272766	0.00226497
ultraplex_48x-Koeln_1433_assembly	0.0167208	0.0110627	0.0110249	0.0135154	0.0122416	0.00843164	0.0109496	0.0152861	0.0172634	0.0174295	0.0119585	0	0.0191812	0.0119184	0.00843164	0.0113299	0.0122416	0.0167743	0.0166674	0.00982776	0.00898073	0.00142781	0.0166674	0.0171535	0.0172634	0.000613826	0.0143307	0.0159885	0.0114071	0.0110249	0.00884964	0.016828	0.0112531	0.00805632	0.00888231	0.0111767	0.0116018	0.00811819	0.0141001	0.0110249	0.0167743	0.0148016	0.0184599	0.00648172	0.0170988	0.0111386	0.0103602	0.0106153
ultraplex_48x-Koeln_1452_assembly	0.00256467	0.0194903	0.0191812	0.0172634	0.020648	0.0159885	0.0154838	0.0185782	0.0177098	0.00335936	0.0157343	0.0191812	0	0.0160912	0.0159885	0.0196154	0.0158355	0.0023243	0.002484	0.0148016	0.016828	0.0191812	0.00224526	0.00236402	0.0235827	0.0192426	0.00519571	0.00285138	0.0192426	0.0156336	0.0155336	0.00197272	0.0186972	0.0162985	0.0148016	0.0191812	0.0155836	0.0162985	0.00586254	0.019059	0.00199198	0.0161428	0.00314511	0.018519	0.0235827	0.0193042	0.0142381	0.0143307
ultraplex_48x-Koeln_1484_assembly	0.0148016	0.0135597	0.0136041	0.00868743	0.0144238	0.00931371	0.00757088	0.0100739	0.0125299	0.0148016	0.00931371	0.0119184	0.0160912	0	0.00921302	0.0136485	0.000837919	0.014192	0.0142843	0.00710174	0.00859098	0.012447	0.0144238	0.0147063	0.0181677	0.0121196	0.0114847	0.0136931	0.0138728	0.00793338	0.0166674	0.0143307	0.013918	0.00787231	0.016828	0.0133397	0.00159417	0.00781151	0.0112531	0.0134273	0.0143307	0.0157343	0.0156336	0.00989766	0.0182258	0.0133397	0.00802548	0.00811819
ultraplex_48x-Koeln_1500_assembly	0.014146	0.00972351	0.00951718	0.0103964	0.0112531	0.00115584	0.00701552	0.0122416	0.0144706	0.0143772	0.00833688	0.00843164	0.0159885	0.00921302	0	0.0101094	0.00904672	0.0142843	0.014192	0.00667596	0.00604797	0.00891504	0.0138277	0.014146	0.0159373	0.00894785	0.0111386	0.0134273	0.00961999	0.0082115	0.0136931	0.013918	0.00921302	0.00509608	0.0136485	0.00982776	0.00852703	0.0051458	0.0110627	0.00972351	0.013918	0.0126551	0.015237	0.0092465	0.0158355	0.00979292	0.00692984	0.00684469
ultraplex_48x-Koeln_1522_assembly	0.0172084	0.00172525	0.00172525	0.0146589	0.00256467	0.0101806	0.0121602	0.0162985	0.0173186	0.0179946	0.0134273	0.0113299	0.0196154	0.0136485	0.0101094	0	0.0136931	0.0172084	0.0172634	0.011641	0.0100739	0.0119184	0.0172634	0.0177098	0.0189376	0.0116018	0.0145645	0.0165084	0.00206933	0.0128659	0.0142381	0.0173186	0.00203059	0.00931371	0.0145645	0.00126384	0.012951	0.00934743	0.0146116	0.00144617	0.0174852	0.0150906	0.01912	0.0138277	0.0189376	0.00133643	0.0119184	0.0119184
ultraplex_48x-Koeln_1539_assembly	0.0144238	0.0136485	0.0137827	0.00888231	0.0144706	0.00911301	0.00775096	0.0105054	0.0122825	0.0147063	0.00934743	0.0122416	0.0158355	0.000837919	0.00904672	0.0136931	0	0.0141001	0.0140088	0.00707294	0.00852703	0.0124884	0.0140544	0.0144706	0.0183425	0.012447	0.0112148	0.0136485	0.0136931	0.00793338	0.0165612	0.0139634	0.0138728	0.00802548	0.016828	0.0134273	0.00155699	0.00799471	0.0109872	0.0135154	0.013918	0.0156839	0.0155836	0.00982776	0.0184011	0.0134273	0.00784188	0.00805632
ultraplex_48x-Koeln_1559_assembly	0.00104886	0.0173186	0.0168818	0.0153846	0.0184599	0.014146	0.0134713	0.0170443	0.0167208	0.0017441	0.0135154	0.0167743	0.0023243	0.014192	0.0142843	0.0172084	0.0141001	0	0.000960483	0.0128659	0.0150421	0.0168818	0.000837919	0.00108441	0.0220953	0.01699	0.00348974	0.00101343	0.01699	0.0133397	0.0136931	0.000613826	0.0167743	0.0144238	0.0126132	0.0170988	0.0136485	0.0144238	0.00439591	0.0172084	0.00069948	0.014192	0.0017441	0.0165084	0.0220238	0.0171535	0.0123645	0.0126551
ultraplex_48x-Koeln_1572_assembly	0.000925327	0.0173186	0.0167743	0.0153353	0.0184011	0.0141001	0.0134713	0.0170988	0.0166143	0.00212768	0.0135154	0.0166674	0.002484	0.0142843	0.014192	0.0172634	0.0140088	0.000960483	0	0.012951	0.0144706	0.0168818	0.00057975	0.000837919	0.0223113	0.01699	0.00348974	0.00101343	0.01699	0.0134273	0.0133834	0.000613826	0.0166674	0.0142381	0.0124884	0.01699	0.0137827	0.0142381	0.00444298	0.0171535	0.000630904	0.0142843	0.00203059	0.0165084	0.022167	0.0170988	0.012447	0.0127391
ultraplex_48x-Koeln_1591_assembly	0.0130795	0.0116804	0.0115236	0.00802548	0.0128659	0.00653694	0.00610143	0.00986267	0.011641	0.0134273	0.00418622	0.00982776	0.0148016	0.00710174	0.00667596	0.011641	0.00707294	0.0128659	0.012951	0	0.00687301	0.0102522	0.0128659	0.0131658	0.0162465	0.0100031	0.0101806	0.0122008	0.011641	0.00329469	0.0146116	0.0129937	0.0114847	0.00604797	0.0147063	0.0114071	0.00676006	0.00604797	0.0100739	0.0116804	0.0129084	0.013296	0.0140544	0.00833688	0.0162465	0.0114071	0.00312389	0.00276876
ultraplex_48x-Koeln_1612_assembly	0.0148974	0.0101094	0.00993274	0.00951718	0.0109496	0.00599473	0.00733433	0.0118387	0.013918	0.0153846	0.00871973	0.00898073	0.016828	0.00859098	0.00604797	0.0100739	0.00852703	0.0150421	0.0144706	0.00687301	0	0.00955137	0.0146116	0.0149937	0.015237	0.00921302	0.0119184	0.0142381	0.0101094	0.00760074	0.0131658	0.0148016	0.0102164	0.00117377	0.0136931	0.00975818	0.00808722	0.00144617	0.0119184	0.00972351	0.0147063	0.0131226	0.0159373	0.0100385	0.015237	0.00986267	0.00760074	0.0074817
ultraplex_48x-Koeln_1632_assembly	0.0170443	0.0117593	0.0114071	0.0140088	0.0129084	0.00884964	0.0117198	0.0157343	0.0178801	0.0175411	0.0113299	0.00142781	0.0191812	0.012447	0.00891504	0.0119184	0.0124884	0.0168818	0.0168818	0.0102522	0.00955137	0	0.0168818	0.0172634	0.0182258	0.00163147	0.0144706	0.0161428	0.011641	0.0114459	0.00955137	0.0170443	0.0115236	0.0087521	0.00951718	0.0117593	0.0121196	0.00878454	0.0142843	0.0116804	0.0170988	0.0149937	0.0184599	0.00684469	0.018284	0.0117593	0.010763	0.0109121
ultraplex_48x-Koeln_1654_assembly	0.000630904	0.0170988	0.0168818	0.015237	0.0184599	0.0137827	0.0134273	0.0170988	0.0167743	0.0017441	0.0133834	0.0166674	0.00224526	0.0144238	0.0138277	0.0172634	0.0140544	0.000837919	0.00057975	0.0128659	0.0146116	0.0168818	0	0.00057975	0.0223113	0.0169358	0.00346792	0.000925327	0.0168818	0.0134273	0.0134273	0.000327496	0.0165084	0.014192	0.0126551	0.0168818	0.0138277	0.014192	0.00427898	0.016828	0.000360796	0.0142381	0.00163147	0.0166143	0.022167	0.01699	0.0124884	0.0125715
ultraplex_48x-Koeln_248_assembly	0.000960483	0.0174852	0.0172084	0.0158355	0.0189376	0.0141001	0.0137827	0.0173186	0.01699	0.00214719	0.0138277	0.0171535	0.00236402	0.0147063	0.014146	0.0177098	0.0144706	0.00108441	0.000837919	0.0131658	0.0149937	0.0172634	0.00057975	0	0.0223838	0.0173186	0.00384434	0.00119173	0.0174295	0.0138277	0.0139634	0.000613826	0.016828	0.0144238	0.0130366	0.0173186	0.0140544	0.0144238	0.004657	0.0172634	0.000665138	0.0145645	0.00191514	0.016828	0.0223838	0.0174295	0.0127391	0.0128235
ultraplex_48x-Koeln_274_assembly	0.0225297	0.0188772	0.0186972	0.0184599	0.0198683	0.0160398	0.0169358	0.0207812	0.0215309	0.0226767	0.0179946	0.0172634	0.0235827	0.0181677	0.0159373	0.0189376	0.0183425	0.0220953	0.0223113	0.0162465	0.015237	0.0182258	0.0223113	0.0223838	0	0.0174852	0.0207812	0.0220953	0.0192426	0.0175411	0.0213235	0.022239	0.01912	0.0146589	0.0218817	0.0186972	0.0179946	0.0146589	0.0205158	0.018757	0.0223838	0.0217406	0.0234287	0.0184599	0.000244689	0.018757	0.0167208	0.0168818
ultraplex_48x-Koeln_296_assembly	0.0170988	0.0113685	0.0112915	0.0135597	0.0125299	0.00888231	0.0111386	0.0153846	0.0177098	0.0175411	0.0122008	0.000613826	0.0192426	0.0121196	0.00894785	0.0116018	0.012447	0.01699	0.01699	0.0100031	0.00921302	0.00163147	0.0169358	0.0173186	0.0174852	0	0.0145174	0.0161946	0.011641	0.0112531	0.00914627	0.0171535	0.011641	0.00830543	0.00914627	0.0114459	0.0117593	0.00833688	0.0142843	0.0114071	0.0171535	0.0149937	0.0185782	0.00653694	0.0174852	0.0114459	0.0106889	0.0109121
ultraplex_48x-Koeln_322_assembly	0.00384434	0.0146589	0.014146	0.0127391	0.0153353	0.0111386	0.0106521	0.0144238	0.0141001	0.00512092	0.0111386	0.0143307	0.00519571	0.0114847	0.0111386	0.0145645	0.0112148	0.00348974	0.00348974	0.0101806	0.0119184	0.0144706	0.00346792	0.00384434	0.0207812	0.0145174	0	0.00418622	0.0142843	0.0109121	0.016828	0.00329469	0.0139634	0.0114847	0.0162985	0.0142843	0.0109496	0.0115236	0.00131824	0.0145174	0.00331621	0.0177664	0.00482597	0.0136931	0.0205818	0.0143772	0.00975818	0.0100739
ultraplex_48x-Koeln_338_assembly	0.000907791	0.0166674	0.0162465	0.0146116	0.0175411	0.0134273	0.0129937	0.0164031	0.0160398	0.00151993	0.0132091	0.0159885	0.00285138	0.0136931	0.0134273	0.0165084	0.0136485	0.00101343	0.00101343	0.0122008	0.0142381	0.0161428	0.000925327	0.00119173	0.0220953	0.0161946	0.00418622	0	0.0163508	0.0130795	0.0128659	0.000978103	0.0161428	0.0136931	0.012697	0.0163508	0.0131226	0.0136931	0.00409413	0.0165084	0.00099575	0.0133834	0.00210819	0.0156336	0.0220953	0.0164557	0.0118785	0.0122008
ultraplex_48x-Koeln_378_assembly	0.016828	0.00148299	0.00106662	0.0144706	0.00276876	0.00965441	0.0123645	0.0161946	0.0177098	0.0177098	0.0128235	0.0114071	0.0192426	0.0138728	0.00961999	0.00206933	0.0136931	0.01699	0.01699	0.011641	0.0101094	0.011641	0.0168818	0.0174295	0.0192426	0.011641	0.0142843	0.0163508	0	0.0123645	0.0141001	0.0170443	0.00151993	0.00938122	0.0146116	0.00099575	0.0132525	0.00944905	0.0142843	0.00108441	0.0170988	0.015188	0.018817	0.0138277	0.0193042	0.00181981	0.0115627	0.0114459
ultraplex_48x-Koeln_403_assembly	0.0137827	0.0127391	0.0122825	0.00898073	0.0136485	0.00793338	0.00742257	0.0104326	0.0129937	0.0139634	0.0049972	0.0110249	0.0156336	0.00793338	0.0082115	0.0128659	0.00793338	0.0133397	0.0134273	0.00329469	0.00760074	0.0114459	0.0134273	0.0138277	0.0175411	0.0112531	0.0109121	0.0130795	0.0123645	0	0.0154838	0.0133397	0.0122416	0.00724665	0.0155836	0.0124884	0.00763065	0.00718851	0.0108374	0.0127391	0.0133397	0.0150421	0.0114071	0.0102522	0.0175411	0.0126132	0.00397997	0.00375473
ultraplex_48x-Koeln_426_assembly	0.0132525	0.0139634	0.0139634	0.0174852	0.015188	0.0138277	0.0147063	0.0200602	0.0200602	0.0147063	0.0155336	0.00884964	0.0155336	0.0166674	0.0136931	0.0142381	0.0165612	0.0136931	0.0133834	0.0146116	0.0131658	0.00955137	0.0134273	0.0139634	0.0213235	0.00914627	0.016828	0.0128659	0.0141001	0.0154838	0	0.0133397	0.0145645	0.0129084	0.00159417	0.0139634	0.0160398	0.0129937	0.0167743	0.0140088	0.0135597	0.010469	0.0154838	0.0111006	0.0212548	0.0144706	0.0147539	0.0148016
ultraplex_48x-Koeln_462_assembly	0.000733928	0.0172084	0.0168818	0.0153846	0.018519	0.0138277	0.013296	0.0170443	0.0167743	0.00165017	0.0134273	0.016828	0.00197272	0.0143307	0.013918	0.0173186	0.0139634	0.000613826	0.000613826	0.0129937	0.0148016	0.0170443	0.000327496	0.000613826	0.022239	0.0171535	0.00329469	0.000978103	0.0170443	0.0133397	0.0133397	0	0.0165612	0.014192	0.0125715	0.01699	0.0136485	0.014192	0.00400272	0.01699	0.000211743	0.0142843	0.00153845	0.0165612	0.022167	0.0170988	0.0125299	0.0126551
ultraplex_48x-Koeln_490_assembly	0.0164031	0.0017441	0.00122773	0.0144706	0.00306045	0.00928007	0.0124884	0.0161946	0.0176534	0.0172084	0.0127391	0.0112531	0.0186972	0.013918	0.00921302	0.00203059	0.0138728	0.0167743	0.0166674	0.0114847	0.0102164	0.0115236	0.0165084	0.016828	0.01912	0.011641	0.0139634	0.0161428	0.00151993	0.0122416	0.0145645	0.0165612	0	0.0092465	0.0147539	0.00165017	0.0134273	0.0092465	0.0140088	0.00137289	0.0166143	0.0151392	0.0183425	0.0138277	0.01912	0.00197272	0.0114071	0.0111006
ultraplex_48x-Koeln_522_assembly	0.0143307	0.00917961	0.00921302	0.00862306	0.0104326	0.00487467	0.00653694	0.0112531	0.0135597	0.0146116	0.00772079	0.00805632	0.0162985	0.00787231	0.00509608	0.00931371	0.00802548	0.0144238	0.0142381	0.00604797	0.00117377	0.0087521	0.014192	0.0144238	0.0146589	0.00830543	0.0114847	0.0136931	0.00938122	0.00724665	0.0129084	0.014192	0.0092465	0	0.0130366	0.00917961	0.00733433	0.000344133	0.0114071	0.00898073	0.014192	0.0124884	0.0153353	0.00938122	0.0146589	0.00904672	0.00673197	0.00634467
ultraplex_48x-Koeln_551_assembly	0.0126132	0.0146589	0.0145645	0.0176534	0.0154342	0.0136931	0.0148494	0.0203191	0.02045	0.0143772	0.0155336	0.00888231	0.0148016	0.016828	0.0136485	0.0145645	0.016828	0.0126132	0.0124884	0.0147063	0.0136931	0.00951718	0.0126551	0.0130366	0.0218817	0.00914627	0.0162985	0.012697	0.0146116	0.0155836	0.00159417	0.0125715	0.0147539	0.0130366	0	0.0145174	0.0163508	0.0130795	0.0174295	0.0146589	0.0127391	0.0105054	0.0142381	0.0111006	0.0217406	0.0146116	0.0148494	0.0148494
ultraplex_48x-Koeln_591_assembly	0.0170443	0.00124577	0.000907791	0.0142381	0.00218632	0.00993274	0.0118785	0.0159373	0.0171535	0.0177098	0.012951	0.0111767	0.0191812	0.0133397	0.00982776	0.00126384	0.0134273	0.0170988	0.01699	0.0114071	0.00975818	0.0117593	0.0168818	0.0173186	0.0186972	0.0114459	0.0142843	0.0163508	0.00099575	0.0124884	0.0139634	0.01699	0.00165017	0.00917961	0.0145174	0	0.0126551	0.0092465	0.0143307	0.00047815	0.0170443	0.0148974	0.0188772	0.0135154	0.018757	0.00108441	0.0114847	0.0116018
ultraplex_48x-Koeln_620_assembly	0.0141001	0.0128235	0.0130366	0.00921302	0.0138728	0.00859098	0.00695834	0.0109496	0.0117989	0.0143307	0.00888231	0.0116018	0.0155836	0.00159417	0.00852703	0.012951	0.00155699	0.0136485	0.0137827	0.00676006	0.00808722	0.0121196	0.0138277	0.0140544	0.0179946	0.0117593	0.0109496	0.0131226	0.0132525	0.00763065	0.0160398	0.0136485	0.0134273	0.00733433	0.0163508	0.0126551	0	0.00724665	0.0106889	0.0127391	0.0137379	0.0149937	0.0150421	0.00888231	0.0181098	0.0127391	0.00757088	0.00769068
ultraplex_48x-Koeln_644_assembly	0.0143307	0.00917961	0.00921302	0.00862306	0.0104326	0.00494805	0.00648172	0.0111767	0.0135154	0.0146116	0.00769068	0.00811819	0.0162985	0.00781151	0.0051458	0.00934743	0.00799471	0.0144238	0.0142381	0.00604797	0.00144617	0.00878454	0.014192	0.0144238	0.0146589	0.00833688	0.0115236	0.0136931	0.00944905	0.00718851	0.0129937	0.014192	0.0092465	0.000344133	0.0130795	0.0092465	0.00724665	0	0.0114847	0.00901369	0.014192	0.0124884	0.0153353	0.00944905	0.0146589	0.00907983	0.00681642	0.00639932
ultraplex_48x-Koeln_678_assembly	0.00475328	0.0146116	0.014146	0.0126132	0.0153353	0.0110627	0.010542	0.0140544	0.0139634	0.0049726	0.0110627	0.0141001	0.00586254	0.0112531	0.0110627	0.0146116	0.0109872	0.00439591	0.00444298	0.0100739	0.0119184	0.0142843	0.00427898	0.004657	0.0205158	0.0142843	0.00131824	0.00409413	0.0142843	0.0108374	0.0167743	0.00400272	0.0140088	0.0114071	0.0174295	0.0143307	0.0106889	0.0114847	0	0.0145174	0.00393459	0.0176534	0.00555056	0.0134713	0.0203191	0.0143307	0.00968892	0.00993274
ultraplex_48x-Koeln_719_assembly	0.0168818	0.000890282	0.00110222	0.014192	0.00228471	0.00979292	0.0120792	0.0160398	0.0173186	0.0175971	0.0129937	0.0110249	0.019059	0.0134273	0.00972351	0.00144617	0.0135154	0.0172084	0.0171535	0.0116804	0.00972351	0.0116804	0.016828	0.0172634	0.018757	0.0114071	0.0145174	0.0165084	0.00108441	0.0127391	0.0140088	0.01699	0.00137289	0.00898073	0.0146589	0.00047815	0.0127391	0.00901369	0.0145174	0	0.0168818	0.0150421	0.0186972	0.0137379	0.018757	0.00128195	0.0117593	0.0116804
ultraplex_48x-Koeln_764_assembly	0.00071669	0.0172084	0.01699	0.0153353	0.0185782	0.0138277	0.0133397	0.0170988	0.016828	0.00166889	0.0134273	0.0167743	0.00199198	0.0143307	0.013918	0.0174852	0.013918	0.00069948	0.000630904	0.0129084	0.0147063	0.0170988	0.000360796	0.000665138	0.0223838	0.0171535	0.00331621	0.00099575	0.0170988	0.0133397	0.0135597	0.000211743	0.0166143	0.014192	0.0127391	0.0170443	0.0137379	0.014192	0.00393459	0.0168818	0	0.0142843	0.00155699	0.0165612	0.0223113	0.01699	0.0125299	0.0126551
ultraplex_48x-Koeln_794_assembly	0.014192	0.0151392	0.0153353	0.0169358	0.0159885	0.0129937	0.0139634	0.019059	0.0127391	0.0146116	0.0154342	0.0148016	0.0161428	0.0157343	0.0126551	0.0150906	0.0156839	0.014192	0.0142843	0.013296	0.0131226	0.0149937	0.0142381	0.0145645	0.0217406	0.0149937	0.0177664	0.0133834	0.015188	0.0150421	0.010469	0.0142843	0.0151392	0.0124884	0.0105054	0.0148974	0.0149937	0.0124884	0.0176534	0.0150421	0.0142843	0	0.0155836	0.0154342	0.021811	0.0150421	0.0142843	0.0143307
ultraplex_48x-Koeln_818_assembly	0.00199198	0.018817	0.0186972	0.0168818	0.019996	0.0150421	0.0148494	0.0183425	0.0175971	0.00270716	0.0150421	0.0184599	0.00314511	0.0156336	0.015237	0.01912	0.0155836	0.0017441	0.00203059	0.0140544	0.0159373	0.0184599	0.00163147	0.00191514	0.0234287	0.0185782	0.00482597	0.00210819	0.018817	0.0114071	0.0154838	0.00153845	0.0183425	0.0153353	0.0142381	0.0188772	0.0150421	0.0153353	0.00555056	0.0186972	0.00155699	0.0155836	0	0.0179373	0.0233522	0.0188772	0.0136041	0.0136485
ultraplex_48x-Koeln_830_assembly	0.0167743	0.0137827	0.0137827	0.0115236	0.0146589	0.00979292	0.00948308	0.0136931	0.0147063	0.01699	0.0105054	0.00648172	0.018519	0.00989766	0.0092465	0.0138277	0.00982776	0.0165084	0.0165084	0.00833688	0.0100385	0.00684469	0.0166143	0.016828	0.0184599	0.00653694	0.0136931	0.0156336	0.0138277	0.0102522	0.0111006	0.0165612	0.0138277	0.00938122	0.0111006	0.0135154	0.00888231	0.00944905	0.0134713	0.0137379	0.0165612	0.0154342	0.0179373	0	0.018757	0.0135154	0.00934743	0.00931371
ultraplex_48x-Koeln_883_assembly	0.0223838	0.0189376	0.018817	0.0186376	0.0198683	0.0160912	0.016828	0.0207812	0.021811	0.0225297	0.0179946	0.0170988	0.0235827	0.0182258	0.0158355	0.0189376	0.0184011	0.0220238	0.022167	0.0162465	0.015237	0.018284	0.022167	0.0223838	0.000244689	0.0174852	0.0205818	0.0220953	0.0193042	0.0175411	0.0212548	0.022167	0.01912	0.0146589	0.0217406	0.018757	0.0181098	0.0146589	0.0203191	0.018757	0.0223113	0.021811	0.0233522	0.018757	0	0.0188772	0.0166674	0.0167743
ultraplex_48x-Koeln_926_assembly	0.0172634	0.00159417	0.00170644	0.014146	0.00226497	0.00982776	0.0119184	0.0159373	0.0172084	0.0177664	0.0130795	0.0111386	0.0193042	0.0133397	0.00979292	0.00133643	0.0134273	0.0171535	0.0170988	0.0114071	0.00986267	0.0117593	0.01699	0.0174295	0.018757	0.0114459	0.0143772	0.0164557	0.00181981	0.0126132	0.0144706	0.0170988	0.00197272	0.00904672	0.0146116	0.00108441	0.0127391	0.00907983	0.0143307	0.00128195	0.01699	0.0150421	0.0188772	0.0135154	0.0188772	0	0.011641	0.0116804
ultraplex_48x-Koeln_967_assembly	0.0128659	0.0118387	0.0112915	0.00849516	0.0130795	0.00673197	0.00736368	0.0101094	0.0108374	0.0129084	0.00272766	0.0103602	0.0142381	0.00802548	0.00692984	0.0119184	0.00784188	0.0123645	0.012447	0.00312389	0.00760074	0.010763	0.0124884	0.0127391	0.0167208	0.0106889	0.00975818	0.0118785	0.0115627	0.00397997	0.0147539	0.0125299	0.0114071	0.00673197	0.0148494	0.0114847	0.00757088	0.00681642	0.00968892	0.0117593	0.0125299	0.0142843	0.0136041	0.00934743	0.0166674	0.011641	0	0.00150145
ultraplex_48x-Koeln_996_assembly	0.0130366	0.0116018	0.0111767	0.00827405	0.0130795	0.00664804	0.00701552	0.0100385	0.0109496	0.0129937	0.00226497	0.0106153	0.0143307	0.00811819	0.00684469	0.0119184	0.00805632	0.0126551	0.0127391	0.00276876	0.0074817	0.0109121	0.0125715	0.0128235	0.0168818	0.0109121	0.0100739	0.0122008	0.0114459	0.00375473	0.0148016	0.0126551	0.0111006	0.00634467	0.0148494	0.0116018	0.00769068	0.00639932	0.00993274	0.0116804	0.0126551	0.0143307	0.0136485	0.00931371	0.0167743	0.0116804	0.00150145	0
