# Supplementary material for: Ultraplexing: increasing the efficiency of long-read sequencing for hybrid assembly with k-mer-based multiplexing
Source: Genome Biol. 2020 Mar 14;21:68. doi: 10.1186/s13059-020-01974-9 (PMC7071681; doi:10.1186/s13059-020-01974-9)
Supplement: Supplementary file 4 — Additional file 4. Evaluation 3 Additional Simulation Experiments. Read classification and assembly accuracy for 3 additional simulation experiments (5 species x 2 strains, class I and class III S. aureus, 10 Pseudomonas). [file 13059_2020_1974_MOESM4_ESM.xlsx]

## Sheet: Classifier
Multi-species_5x2, Single-species_high_complexity, Single-species_repeat_richness
set	run	id1	id2	false	true	ratio
Multi-species_5x2	Multi-species_5x2	GCF_000007785.1_ASM778v1_genomic	E_faecalis_1	28988	30749	51.474
Multi-species_5x2	Multi-species_5x2_random	GCF_000007785.1_ASM778v1_genomic	E_faecalis_1	53701	6036	10.1043
Multi-species_5x2	Multi-species_5x2	GCF_006494835.1_ASM649483v1_genomic	E_faecalis_2	28370	31367	52.5085
Multi-species_5x2	Multi-species_5x2_random	GCF_006494835.1_ASM649483v1_genomic	E_faecalis_2	53763	5974	10.0005
Multi-species_5x2	Multi-species_5x2	GCF_000174395.2_ASM17439v2_genomic	E_faecium_1	17689	42048	70.3885
Multi-species_5x2	Multi-species_5x2_random	GCF_000174395.2_ASM17439v2_genomic	E_faecium_1	53803	5934	9.93354
Multi-species_5x2	Multi-species_5x2	GCF_900639535.1_E8202_hybrid_assembly_genomic	E_faecium_2	13533	46204	77.3457
Multi-species_5x2	Multi-species_5x2_random	GCF_900639535.1_E8202_hybrid_assembly_genomic	E_faecium_2	53722	6015	10.0691
Multi-species_5x2	Multi-species_5x2	GCF_000091005.1_ASM9100v1_genomic	E_coli_1	21295	38442	64.3521
Multi-species_5x2	Multi-species_5x2_random	GCF_000091005.1_ASM9100v1_genomic	E_coli_1	53776	5961	9.97874
Multi-species_5x2	Multi-species_5x2	GCF_005037725.1_ASM503772v2_genomic	E_coli_2	22217	37520	62.8086
Multi-species_5x2	Multi-species_5x2_random	GCF_005037725.1_ASM503772v2_genomic	E_coli_2	53848	5889	9.85821
Multi-species_5x2	Multi-species_5x2	GCF_003574255.1_ASM357425v1_genomic	K_pneumoniae_1	29321	30416	50.9165
Multi-species_5x2	Multi-species_5x2_random	GCF_003574255.1_ASM357425v1_genomic	K_pneumoniae_1	53670	6067	10.1562
Multi-species_5x2	Multi-species_5x2	GCF_003574275.1_ASM357427v1_genomic	K_pneumoniae_2	29758	29979	50.185
Multi-species_5x2	Multi-species_5x2_random	GCF_003574275.1_ASM357427v1_genomic	K_pneumoniae_2	53741	5996	10.0373
Multi-species_5x2	Multi-species_5x2	GCF_000007645.1_ASM764v1_genomic	S_epidermidis_1	7556	52181	87.3512
Multi-species_5x2	Multi-species_5x2_random	GCF_000007645.1_ASM764v1_genomic	S_epidermidis_1	53749	5988	10.0239
Multi-species_5x2	Multi-species_5x2	GCF_006094375.1_ASM609437v1_genomic	S_epidermidis_2	8413	51324	85.9166
Multi-species_5x2	Multi-species_5x2_random	GCF_006094375.1_ASM609437v1_genomic	S_epidermidis_2	53808	5929	9.92517
Single-species_high_complexity	Single-species_high_complexity_I	GCF_000969225.1_ASM96922v1_genomic	GCF_000969225.1_ASM96922v1_genomic	12765	7147	35.8929
Single-species_high_complexity	Single-species_high_complexity_I	GCF_001018835.2_ASM101883v2_genomic	GCF_001018835.2_ASM101883v2_genomic	462	19450	97.6798
Single-species_high_complexity	Single-species_high_complexity_I	GCF_001019305.2_ASM101930v2_genomic	GCF_001019305.2_ASM101930v2_genomic	16055	3857	19.3702
Single-species_high_complexity	Single-species_high_complexity_I	GCF_001019395.2_ASM101939v2_genomic	GCF_001019395.2_ASM101939v2_genomic	208	19704	98.9554
Single-species_high_complexity	Single-species_high_complexity_I	GCF_001019435.2_ASM101943v2_genomic	GCF_001019435.2_ASM101943v2_genomic	14885	5027	25.2461
Single-species_high_complexity	Single-species_high_complexity_I	GCF_001019535.2_ASM101953v2_genomic	GCF_001019535.2_ASM101953v2_genomic	11369	8543	42.9038
Single-species_high_complexity	Single-species_high_complexity_I	GCF_001027045.1_ASM102704v1_genomic	GCF_001027045.1_ASM102704v1_genomic	2016	17896	89.8755
Single-species_high_complexity	Single-species_high_complexity_I	GCF_001457495.1_NCTC13435_genomic	GCF_001457495.1_NCTC13435_genomic	1581	18331	92.0601
Single-species_high_complexity	Single-species_high_complexity_I	GCF_001465635.1_ASM146563v1_genomic	GCF_001465635.1_ASM146563v1_genomic	6709	13203	66.3067
Single-species_high_complexity	Single-species_high_complexity_I	GCF_001465675.1_ASM146567v1_genomic	GCF_001465675.1_ASM146567v1_genomic	6724	13188	66.2314
Single-species_high_complexity	Single-species_high_complexity_I	GCF_001548415.1_ASM154841v1_genomic	GCF_001548415.1_ASM154841v1_genomic	12846	7066	35.4861
Single-species_high_complexity	Single-species_high_complexity_I	GCF_001594205.1_ASM159420v1_genomic	GCF_001594205.1_ASM159420v1_genomic	5127	14785	74.2517
Single-species_high_complexity	Single-species_high_complexity_I	GCF_001611325.1_ASM161132v1_genomic	GCF_001611325.1_ASM161132v1_genomic	13743	6169	30.9813
Single-species_high_complexity	Single-species_high_complexity_I	GCF_001611345.1_ASM161134v1_genomic	GCF_001611345.1_ASM161134v1_genomic	13611	6301	31.6442
Single-species_high_complexity	Single-species_high_complexity_I	GCF_001611365.1_ASM161136v1_genomic	GCF_001611365.1_ASM161136v1_genomic	10216	9696	48.6943
Single-species_high_complexity	Single-species_high_complexity_I	GCF_001611385.1_ASM161138v1_genomic	GCF_001611385.1_ASM161138v1_genomic	10031	9881	49.6233
Single-species_high_complexity	Single-species_high_complexity_I	GCF_001611405.1_ASM161140v1_genomic	GCF_001611405.1_ASM161140v1_genomic	13493	6419	32.2368
Single-species_high_complexity	Single-species_high_complexity_I	GCF_001611425.1_ASM161142v1_genomic	GCF_001611425.1_ASM161142v1_genomic	13570	6342	31.8501
Single-species_high_complexity	Single-species_high_complexity_I	GCF_001640885.1_ASM164088v1_genomic	GCF_001640885.1_ASM164088v1_genomic	14312	5600	28.1237
Single-species_high_complexity	Single-species_high_complexity_I	GCF_001640905.1_ASM164090v1_genomic	GCF_001640905.1_ASM164090v1_genomic	13997	5915	29.7057
Single-species_high_complexity	Single-species_high_complexity_I	GCF_001640925.1_ASM164092v1_genomic	GCF_001640925.1_ASM164092v1_genomic	14975	4937	24.7941
Single-species_high_complexity	Single-species_high_complexity_I	GCF_001656075.1_ASM165607v1_genomic	GCF_001656075.1_ASM165607v1_genomic	1591	18321	92.0098
Single-species_high_complexity	Single-species_high_complexity_I	GCF_001725965.1_ASM172596v1_genomic	GCF_001725965.1_ASM172596v1_genomic	13979	5933	29.7961
Single-species_high_complexity	Single-species_high_complexity_I	GCF_002204555.1_ASM220455v1_genomic	GCF_002204555.1_ASM220455v1_genomic	12058	7854	39.4436
Single-species_high_complexity	Single-species_high_complexity_I	GCF_002209325.1_ASM220932v1_genomic	GCF_002209325.1_ASM220932v1_genomic	8410	11502	57.7642
Single-species_high_complexity	Single-species_high_complexity_I	GCF_002356675.1_ASM235667v1_genomic	GCF_002356675.1_ASM235667v1_genomic	1741	18171	91.2565
Single-species_high_complexity	Single-species_high_complexity_I	GCF_002442975.1_ASM244297v1_genomic	GCF_002442975.1_ASM244297v1_genomic	5580	14332	71.9767
Single-species_high_complexity	Single-species_high_complexity_I	GCF_002633765.1_ASM263376v1_genomic	GCF_002633765.1_ASM263376v1_genomic	4876	15036	75.5123
Single-species_high_complexity	Single-species_high_complexity_I	GCF_002633845.1_ASM263384v1_genomic	GCF_002633845.1_ASM263384v1_genomic	5985	13927	69.9427
Single-species_high_complexity	Single-species_high_complexity_I	GCF_002795285.1_ASM279528v1_genomic	GCF_002795285.1_ASM279528v1_genomic	10114	9798	49.2065
Single-species_high_complexity	Single-species_high_complexity_I_random	GCF_000969225.1_ASM96922v1_genomic	GCF_000969225.1_ASM96922v1_genomic	19259	653	3.27943
Single-species_high_complexity	Single-species_high_complexity_I_random	GCF_001018835.2_ASM101883v2_genomic	GCF_001018835.2_ASM101883v2_genomic	19237	675	3.38992
Single-species_high_complexity	Single-species_high_complexity_I_random	GCF_001019305.2_ASM101930v2_genomic	GCF_001019305.2_ASM101930v2_genomic	19236	676	3.39494
Single-species_high_complexity	Single-species_high_complexity_I_random	GCF_001019395.2_ASM101939v2_genomic	GCF_001019395.2_ASM101939v2_genomic	19226	686	3.44516
Single-species_high_complexity	Single-species_high_complexity_I_random	GCF_001019435.2_ASM101943v2_genomic	GCF_001019435.2_ASM101943v2_genomic	19221	691	3.47027
Single-species_high_complexity	Single-species_high_complexity_I_random	GCF_001019535.2_ASM101953v2_genomic	GCF_001019535.2_ASM101953v2_genomic	19234	678	3.40498
Single-species_high_complexity	Single-species_high_complexity_I_random	GCF_001027045.1_ASM102704v1_genomic	GCF_001027045.1_ASM102704v1_genomic	19246	666	3.34472
Single-species_high_complexity	Single-species_high_complexity_I_random	GCF_001457495.1_NCTC13435_genomic	GCF_001457495.1_NCTC13435_genomic	19241	671	3.36983
Single-species_high_complexity	Single-species_high_complexity_I_random	GCF_001465635.1_ASM146563v1_genomic	GCF_001465635.1_ASM146563v1_genomic	19228	684	3.43511
Single-species_high_complexity	Single-species_high_complexity_I_random	GCF_001465675.1_ASM146567v1_genomic	GCF_001465675.1_ASM146567v1_genomic	19224	688	3.4552
Single-species_high_complexity	Single-species_high_complexity_I_random	GCF_001548415.1_ASM154841v1_genomic	GCF_001548415.1_ASM154841v1_genomic	19262	650	3.26436
Single-species_high_complexity	Single-species_high_complexity_I_random	GCF_001594205.1_ASM159420v1_genomic	GCF_001594205.1_ASM159420v1_genomic	19239	673	3.37987
Single-species_high_complexity	Single-species_high_complexity_I_random	GCF_001611325.1_ASM161132v1_genomic	GCF_001611325.1_ASM161132v1_genomic	19239	673	3.37987
Single-species_high_complexity	Single-species_high_complexity_I_random	GCF_001611345.1_ASM161134v1_genomic	GCF_001611345.1_ASM161134v1_genomic	19266	646	3.24427
Single-species_high_complexity	Single-species_high_complexity_I_random	GCF_001611365.1_ASM161136v1_genomic	GCF_001611365.1_ASM161136v1_genomic	19245	667	3.34974
Single-species_high_complexity	Single-species_high_complexity_I_random	GCF_001611385.1_ASM161138v1_genomic	GCF_001611385.1_ASM161138v1_genomic	19302	610	3.06348
Single-species_high_complexity	Single-species_high_complexity_I_random	GCF_001611405.1_ASM161140v1_genomic	GCF_001611405.1_ASM161140v1_genomic	19267	645	3.23925
Single-species_high_complexity	Single-species_high_complexity_I_random	GCF_001611425.1_ASM161142v1_genomic	GCF_001611425.1_ASM161142v1_genomic	19272	640	3.21414
Single-species_high_complexity	Single-species_high_complexity_I_random	GCF_001640885.1_ASM164088v1_genomic	GCF_001640885.1_ASM164088v1_genomic	19283	629	3.1589
Single-species_high_complexity	Single-species_high_complexity_I_random	GCF_001640905.1_ASM164090v1_genomic	GCF_001640905.1_ASM164090v1_genomic	19240	672	3.37485
Single-species_high_complexity	Single-species_high_complexity_I_random	GCF_001640925.1_ASM164092v1_genomic	GCF_001640925.1_ASM164092v1_genomic	19218	694	3.48534
Single-species_high_complexity	Single-species_high_complexity_I_random	GCF_001656075.1_ASM165607v1_genomic	GCF_001656075.1_ASM165607v1_genomic	19246	666	3.34472
Single-species_high_complexity	Single-species_high_complexity_I_random	GCF_001725965.1_ASM172596v1_genomic	GCF_001725965.1_ASM172596v1_genomic	19267	645	3.23925
Single-species_high_complexity	Single-species_high_complexity_I_random	GCF_002204555.1_ASM220455v1_genomic	GCF_002204555.1_ASM220455v1_genomic	19248	664	3.33467
Single-species_high_complexity	Single-species_high_complexity_I_random	GCF_002209325.1_ASM220932v1_genomic	GCF_002209325.1_ASM220932v1_genomic	19265	647	3.2493
Single-species_high_complexity	Single-species_high_complexity_I_random	GCF_002356675.1_ASM235667v1_genomic	GCF_002356675.1_ASM235667v1_genomic	19250	662	3.32463
Single-species_high_complexity	Single-species_high_complexity_I_random	GCF_002442975.1_ASM244297v1_genomic	GCF_002442975.1_ASM244297v1_genomic	19252	660	3.31458
Single-species_high_complexity	Single-species_high_complexity_I_random	GCF_002633765.1_ASM263376v1_genomic	GCF_002633765.1_ASM263376v1_genomic	19216	696	3.49538
Single-species_high_complexity	Single-species_high_complexity_I_random	GCF_002633845.1_ASM263384v1_genomic	GCF_002633845.1_ASM263384v1_genomic	19237	675	3.38992
Single-species_high_complexity	Single-species_high_complexity_I_random	GCF_002795285.1_ASM279528v1_genomic	GCF_002795285.1_ASM279528v1_genomic	19246	666	3.34472
Single-species_high_complexity	Single-species_high_complexity_III	GCA_001641045.1_ASM164104v1_genomic	GCA_001641045.1_ASM164104v1_genomic	14654	5258	26.4062
Single-species_high_complexity	Single-species_high_complexity_III	GCF_000009585.1_ASM958v1_genomic	GCF_000009585.1_ASM958v1_genomic	11994	7918	39.765
Single-species_high_complexity	Single-species_high_complexity_III	GCF_000016805.1_ASM1680v1_genomic	GCF_000016805.1_ASM1680v1_genomic	11859	8053	40.4429
Single-species_high_complexity	Single-species_high_complexity_III	GCF_000017125.1_ASM1712v1_genomic	GCF_000017125.1_ASM1712v1_genomic	11870	8042	40.3877
Single-species_high_complexity	Single-species_high_complexity_III	GCF_000145595.1_ASM14559v1_genomic	GCF_000145595.1_ASM14559v1_genomic	12387	7525	37.7913
Single-species_high_complexity	Single-species_high_complexity_III	GCF_000189455.2_ASM18945v3_genomic	GCF_000189455.2_ASM18945v3_genomic	312	19600	98.4331
Single-species_high_complexity	Single-species_high_complexity_III	GCF_000709475.1_ASM70947v1_genomic	GCF_000709475.1_ASM70947v1_genomic	12220	7692	38.63
Single-species_high_complexity	Single-species_high_complexity_III	GCF_000769575.1_ASM76957v1_genomic	GCF_000769575.1_ASM76957v1_genomic	13132	6780	34.0498
Single-species_high_complexity	Single-species_high_complexity_III	GCF_000772025.1_ASM77202v1_genomic	GCF_000772025.1_ASM77202v1_genomic	4783	15129	75.9793
Single-species_high_complexity	Single-species_high_complexity_III	GCF_001019275.2_ASM101927v2_genomic	GCF_001019275.2_ASM101927v2_genomic	11725	8187	41.1159
Single-species_high_complexity	Single-species_high_complexity_III	GCF_001046095.2_ASM104609v2_genomic	GCF_001046095.2_ASM104609v2_genomic	12664	7248	36.4002
Single-species_high_complexity	Single-species_high_complexity_III	GCF_001278745.1_ASM127874v1_genomic	GCF_001278745.1_ASM127874v1_genomic	7916	11996	60.2451
Single-species_high_complexity	Single-species_high_complexity_III	GCF_001298325.2_ASM129832v2_genomic	GCF_001298325.2_ASM129832v2_genomic	1290	18622	93.5215
Single-species_high_complexity	Single-species_high_complexity_III	GCF_001444345.1_ASM144434v1_genomic	GCF_001444345.1_ASM144434v1_genomic	323	19589	98.3779
Single-species_high_complexity	Single-species_high_complexity_III	GCF_001456215.1_ASM145621v1_genomic	GCF_001456215.1_ASM145621v1_genomic	245	19667	98.7696
Single-species_high_complexity	Single-species_high_complexity_III	GCF_001465755.1_ASM146575v1_genomic	GCF_001465755.1_ASM146575v1_genomic	11929	7983	40.0914
Single-species_high_complexity	Single-species_high_complexity_III	GCF_001515745.1_ASM151574v1_genomic	GCF_001515745.1_ASM151574v1_genomic	14254	5658	28.415
Single-species_high_complexity	Single-species_high_complexity_III	GCF_001580515.1_ASM158051v1_genomic	GCF_001580515.1_ASM158051v1_genomic	11955	7957	39.9608
Single-species_high_complexity	Single-species_high_complexity_III	GCF_001641025.1_ASM164102v1_genomic	GCF_001641025.1_ASM164102v1_genomic	15105	4807	24.1412
Single-species_high_complexity	Single-species_high_complexity_III	GCF_001717665.1_ASM171766v2_genomic	GCF_001717665.1_ASM171766v2_genomic	1077	18835	94.5912
Single-species_high_complexity	Single-species_high_complexity_III	GCF_002089035.2_ASM208903v2_genomic	GCF_002089035.2_ASM208903v2_genomic	12382	7530	37.8164
Single-species_high_complexity	Single-species_high_complexity_III	GCF_002089055.1_ASM208905v1_genomic	GCF_002089055.1_ASM208905v1_genomic	12972	6940	34.8534
Single-species_high_complexity	Single-species_high_complexity_III	GCF_002089075.2_ASM208907v2_genomic	GCF_002089075.2_ASM208907v2_genomic	12865	7047	35.3907
Single-species_high_complexity	Single-species_high_complexity_III	GCF_002089095.2_ASM208909v2_genomic	GCF_002089095.2_ASM208909v2_genomic	12220	7692	38.63
Single-species_high_complexity	Single-species_high_complexity_III	GCF_002089115.2_ASM208911v2_genomic	GCF_002089115.2_ASM208911v2_genomic	12420	7492	37.6256
Single-species_high_complexity	Single-species_high_complexity_III	GCF_002097595.2_ASM209759v2_genomic	GCF_002097595.2_ASM209759v2_genomic	14776	5136	25.7935
Single-species_high_complexity	Single-species_high_complexity_III	GCF_002202095.1_ASM220209v1_genomic	GCF_002202095.1_ASM220209v1_genomic	5351	14561	73.1268
Single-species_high_complexity	Single-species_high_complexity_III	GCF_002310395.1_ASM231039v1_genomic	GCF_002310395.1_ASM231039v1_genomic	14971	4941	24.8142
Single-species_high_complexity	Single-species_high_complexity_III	GCF_002310435.1_ASM231043v1_genomic	GCF_002310435.1_ASM231043v1_genomic	15038	4874	24.4777
Single-species_high_complexity	Single-species_high_complexity_III	GCF_002895385.1_ASM289538v1_genomic	GCF_002895385.1_ASM289538v1_genomic	14292	5620	28.2242
Single-species_high_complexity	Single-species_high_complexity_III_random	GCA_001641045.1_ASM164104v1_genomic	GCA_001641045.1_ASM164104v1_genomic	19264	648	3.25432
Single-species_high_complexity	Single-species_high_complexity_III_random	GCF_000009585.1_ASM958v1_genomic	GCF_000009585.1_ASM958v1_genomic	19240	672	3.37485
Single-species_high_complexity	Single-species_high_complexity_III_random	GCF_000016805.1_ASM1680v1_genomic	GCF_000016805.1_ASM1680v1_genomic	19243	669	3.35978
Single-species_high_complexity	Single-species_high_complexity_III_random	GCF_000017125.1_ASM1712v1_genomic	GCF_000017125.1_ASM1712v1_genomic	19302	610	3.06348
Single-species_high_complexity	Single-species_high_complexity_III_random	GCF_000145595.1_ASM14559v1_genomic	GCF_000145595.1_ASM14559v1_genomic	19251	661	3.31961
Single-species_high_complexity	Single-species_high_complexity_III_random	GCF_000189455.2_ASM18945v3_genomic	GCF_000189455.2_ASM18945v3_genomic	19240	672	3.37485
Single-species_high_complexity	Single-species_high_complexity_III_random	GCF_000709475.1_ASM70947v1_genomic	GCF_000709475.1_ASM70947v1_genomic	19261	651	3.26939
Single-species_high_complexity	Single-species_high_complexity_III_random	GCF_000769575.1_ASM76957v1_genomic	GCF_000769575.1_ASM76957v1_genomic	19262	650	3.26436
Single-species_high_complexity	Single-species_high_complexity_III_random	GCF_000772025.1_ASM77202v1_genomic	GCF_000772025.1_ASM77202v1_genomic	19234	678	3.40498
Single-species_high_complexity	Single-species_high_complexity_III_random	GCF_001019275.2_ASM101927v2_genomic	GCF_001019275.2_ASM101927v2_genomic	19308	604	3.03335
Single-species_high_complexity	Single-species_high_complexity_III_random	GCF_001046095.2_ASM104609v2_genomic	GCF_001046095.2_ASM104609v2_genomic	19211	701	3.52049
Single-species_high_complexity	Single-species_high_complexity_III_random	GCF_001278745.1_ASM127874v1_genomic	GCF_001278745.1_ASM127874v1_genomic	19244	668	3.35476
Single-species_high_complexity	Single-species_high_complexity_III_random	GCF_001298325.2_ASM129832v2_genomic	GCF_001298325.2_ASM129832v2_genomic	19275	637	3.19908
Single-species_high_complexity	Single-species_high_complexity_III_random	GCF_001444345.1_ASM144434v1_genomic	GCF_001444345.1_ASM144434v1_genomic	19303	609	3.05846
Single-species_high_complexity	Single-species_high_complexity_III_random	GCF_001456215.1_ASM145621v1_genomic	GCF_001456215.1_ASM145621v1_genomic	19289	623	3.12877
Single-species_high_complexity	Single-species_high_complexity_III_random	GCF_001465755.1_ASM146575v1_genomic	GCF_001465755.1_ASM146575v1_genomic	19258	654	3.28445
Single-species_high_complexity	Single-species_high_complexity_III_random	GCF_001515745.1_ASM151574v1_genomic	GCF_001515745.1_ASM151574v1_genomic	19278	634	3.18401
Single-species_high_complexity	Single-species_high_complexity_III_random	GCF_001580515.1_ASM158051v1_genomic	GCF_001580515.1_ASM158051v1_genomic	19248	664	3.33467
Single-species_high_complexity	Single-species_high_complexity_III_random	GCF_001641025.1_ASM164102v1_genomic	GCF_001641025.1_ASM164102v1_genomic	19229	683	3.43009
Single-species_high_complexity	Single-species_high_complexity_III_random	GCF_001717665.1_ASM171766v2_genomic	GCF_001717665.1_ASM171766v2_genomic	19292	620	3.1137
Single-species_high_complexity	Single-species_high_complexity_III_random	GCF_002089035.2_ASM208903v2_genomic	GCF_002089035.2_ASM208903v2_genomic	19249	663	3.32965
Single-species_high_complexity	Single-species_high_complexity_III_random	GCF_002089055.1_ASM208905v1_genomic	GCF_002089055.1_ASM208905v1_genomic	19246	666	3.34472
Single-species_high_complexity	Single-species_high_complexity_III_random	GCF_002089075.2_ASM208907v2_genomic	GCF_002089075.2_ASM208907v2_genomic	19246	666	3.34472
Single-species_high_complexity	Single-species_high_complexity_III_random	GCF_002089095.2_ASM208909v2_genomic	GCF_002089095.2_ASM208909v2_genomic	19208	704	3.53556
Single-species_high_complexity	Single-species_high_complexity_III_random	GCF_002089115.2_ASM208911v2_genomic	GCF_002089115.2_ASM208911v2_genomic	19259	653	3.27943
Single-species_high_complexity	Single-species_high_complexity_III_random	GCF_002097595.2_ASM209759v2_genomic	GCF_002097595.2_ASM209759v2_genomic	19256	656	3.2945
Single-species_high_complexity	Single-species_high_complexity_III_random	GCF_002202095.1_ASM220209v1_genomic	GCF_002202095.1_ASM220209v1_genomic	19212	700	3.51547
Single-species_high_complexity	Single-species_high_complexity_III_random	GCF_002310395.1_ASM231039v1_genomic	GCF_002310395.1_ASM231039v1_genomic	19292	620	3.1137
Single-species_high_complexity	Single-species_high_complexity_III_random	GCF_002310435.1_ASM231043v1_genomic	GCF_002310435.1_ASM231043v1_genomic	19213	699	3.51045
Single-species_high_complexity	Single-species_high_complexity_III_random	GCF_002895385.1_ASM289538v1_genomic	GCF_002895385.1_ASM289538v1_genomic	19262	650	3.26436
Single-species_repeat_richness	Single-species_repeat_richness	GCA_003049825.1_ASM304982v1_genomic	GCA_003049825.1_ASM304982v1_genomic	254	59483	99.5748
Single-species_repeat_richness	Single-species_repeat_richness	GCF_001722005.2_ASM172200v2_genomic	GCF_001722005.2_ASM172200v2_genomic	22820	36917	61.7992
Single-species_repeat_richness	Single-species_repeat_richness	GCF_001870265.1_ASM187026v1_genomic	GCF_001870265.1_ASM187026v1_genomic	2258	57479	96.2201
Single-species_repeat_richness	Single-species_repeat_richness	GCF_002215345.1_ASM221534v1_genomic	GCF_002215345.1_ASM221534v1_genomic	2060	57677	96.5516
Single-species_repeat_richness	Single-species_repeat_richness	GCF_002812865.1_ASM281286v1_genomic	GCF_002812865.1_ASM281286v1_genomic	2251	57486	96.2318
Single-species_repeat_richness	Single-species_repeat_richness	GCF_002968755.1_ASM296875v1_genomic	GCF_002968755.1_ASM296875v1_genomic	29150	30587	51.2028
Single-species_repeat_richness	Single-species_repeat_richness	GCF_003073695.1_ASM307369v1_genomic	GCF_003073695.1_ASM307369v1_genomic	28679	31058	51.9912
Single-species_repeat_richness	Single-species_repeat_richness	GCF_003073895.1_ASM307389v1_genomic	GCF_003073895.1_ASM307389v1_genomic	2504	57233	95.8083
Single-species_repeat_richness	Single-species_repeat_richness	GCF_007833895.1_ASM783389v1_genomic	GCF_007833895.1_ASM783389v1_genomic	24540	35197	58.9199
Single-species_repeat_richness	Single-species_repeat_richness	GCF_900243355.1_RW109_genomic	GCF_900243355.1_RW109_genomic	2677	57060	95.5187
Single-species_repeat_richness	Single-species_repeat_richness_random	GCA_003049825.1_ASM304982v1_genomic	GCA_003049825.1_ASM304982v1_genomic	53778	5959	9.97539
Single-species_repeat_richness	Single-species_repeat_richness_random	GCF_001722005.2_ASM172200v2_genomic	GCF_001722005.2_ASM172200v2_genomic	53579	6158	10.3085
Single-species_repeat_richness	Single-species_repeat_richness_random	GCF_001870265.1_ASM187026v1_genomic	GCF_001870265.1_ASM187026v1_genomic	53655	6082	10.1813
Single-species_repeat_richness	Single-species_repeat_richness_random	GCF_002215345.1_ASM221534v1_genomic	GCF_002215345.1_ASM221534v1_genomic	53814	5923	9.91513
Single-species_repeat_richness	Single-species_repeat_richness_random	GCF_002812865.1_ASM281286v1_genomic	GCF_002812865.1_ASM281286v1_genomic	53734	6003	10.049
Single-species_repeat_richness	Single-species_repeat_richness_random	GCF_002968755.1_ASM296875v1_genomic	GCF_002968755.1_ASM296875v1_genomic	53714	6023	10.0825
Single-species_repeat_richness	Single-species_repeat_richness_random	GCF_003073695.1_ASM307369v1_genomic	GCF_003073695.1_ASM307369v1_genomic	53770	5967	9.98878
Single-species_repeat_richness	Single-species_repeat_richness_random	GCF_003073895.1_ASM307389v1_genomic	GCF_003073895.1_ASM307389v1_genomic	53799	5938	9.94024
Single-species_repeat_richness	Single-species_repeat_richness_random	GCF_007833895.1_ASM783389v1_genomic	GCF_007833895.1_ASM783389v1_genomic	53819	5918	9.90676
Single-species_repeat_richness	Single-species_repeat_richness_random	GCF_900243355.1_RW109_genomic	GCF_900243355.1_RW109_genomic	53786	5951	9.962
saureus	30x	GCF_000009645.1_ASM964v1	GCF_000009645.1_ASM964v1	11534	8378	42.0751
saureus	30x	GCF_000010465.1_ASM1046v1	GCF_000010465.1_ASM1046v1	15878	4034	20.2591
saureus	30x	GCF_000016805.1_ASM1680v1	GCF_000016805.1_ASM1680v1	13936	5976	30.0121
saureus	30x	GCF_000017085.1_ASM1708v1	GCF_000017085.1_ASM1708v1	17087	2825	14.1874
saureus	30x	GCF_000017125.1_ASM1712v1	GCF_000017125.1_ASM1712v1	14205	5707	28.6611
saureus	30x	GCF_000027045.1_ASM2704v1	GCF_000027045.1_ASM2704v1	12730	7182	36.0687
saureus	30x	GCF_000245495.1_ASM24549v1	GCF_000245495.1_ASM24549v1	11790	8122	40.7895
saureus	30x	GCF_000284535.1_ASM28453v1	GCF_000284535.1_ASM28453v1	450	19462	97.7401
saureus	30x	GCF_000382965.1_ASM38296v1	GCF_000382965.1_ASM38296v1	10749	9163	46.0175
saureus	30x	GCF_000626615.1_ASM62661v1	GCF_000626615.1_ASM62661v1	12493	7419	37.2589
saureus	30x	GCF_000815125.1_ASM81512v1	GCF_000815125.1_ASM81512v1	17077	2835	14.2376
saureus	30x	GCF_000828035.1_ASM82803v1	GCF_000828035.1_ASM82803v1	2270	17642	88.5998
saureus	30x	GCF_000953255.1_Staphylococcus_aureus_Sa_ILRI_217	GCF_000953255.1_Staphylococcus_aureus_Sa_ILRI_217	5463	14449	72.5643
saureus	30x	GCF_001515685.1_ASM151568v1	GCF_001515685.1_ASM151568v1	10245	9667	48.5486
saureus	30x	GCF_001548295.1_ASM154829v1	GCF_001548295.1_ASM154829v1	1824	18088	90.8397
saureus	30x	GCF_001641025.1_ASM164102v1	GCF_001641025.1_ASM164102v1	12426	7486	37.5954
saureus	30x	GCF_001656075.1_ASM165607v1	GCF_001656075.1_ASM165607v1	1264	18648	93.6521
saureus	30x	GCF_001879545.1_ASM187954v1	GCF_001879545.1_ASM187954v1	1729	18183	91.3168
saureus	30x	GCF_001956755.1_ASM195675v1	GCF_001956755.1_ASM195675v1	6629	13283	66.7085
saureus	30x	GCF_001975045.1_ASM197504v1	GCF_001975045.1_ASM197504v1	12509	7403	37.1786
saureus	30x	GCF_002000565.1_ASM200056v1	GCF_002000565.1_ASM200056v1	16022	3890	19.536
saureus	30x	GCF_002000625.1_ASM200062v1	GCF_002000625.1_ASM200062v1	16749	3163	15.8849
saureus	30x	GCF_002025125.1_ASM202512v1	GCF_002025125.1_ASM202512v1	160	19752	99.1965
saureus	30x	GCF_002085525.1_ASM208552v1	GCF_002085525.1_ASM208552v1	17243	2669	13.404
saureus	30x	GCF_002202075.1_ASM220207v1	GCF_002202075.1_ASM220207v1	6854	13058	65.5785
saureus	30x	GCF_002310395.1_ASM231039v1	GCF_002310395.1_ASM231039v1	15910	4002	20.0984
saureus	30x	GCF_002355355.1_ASM235535v1	GCF_002355355.1_ASM235535v1	12144	7768	39.0117
saureus	30x	GCF_002850395.1_ASM285039v1	GCF_002850395.1_ASM285039v1	1809	18103	90.915
saureus	30x	GCF_900004855.1_BB155	GCF_900004855.1_BB155	146	19766	99.2668
saureus	30x	GCF_900129335.1_PP_HGAG_QV30_2SC_T4	GCF_900129335.1_PP_HGAG_QV30_2SC_T4	13068	6844	34.3712
saureus	30x_random	GCF_000009645.1_ASM964v1	GCF_000009645.1_ASM964v1	19256	656	3.2945
saureus	30x_random	GCF_000010465.1_ASM1046v1	GCF_000010465.1_ASM1046v1	19227	685	3.44014
saureus	30x_random	GCF_000016805.1_ASM1680v1	GCF_000016805.1_ASM1680v1	19245	667	3.34974
saureus	30x_random	GCF_000017085.1_ASM1708v1	GCF_000017085.1_ASM1708v1	19289	623	3.12877
saureus	30x_random	GCF_000017125.1_ASM1712v1	GCF_000017125.1_ASM1712v1	19259	653	3.27943
saureus	30x_random	GCF_000027045.1_ASM2704v1	GCF_000027045.1_ASM2704v1	19281	631	3.16894
saureus	30x_random	GCF_000245495.1_ASM24549v1	GCF_000245495.1_ASM24549v1	19264	648	3.25432
saureus	30x_random	GCF_000284535.1_ASM28453v1	GCF_000284535.1_ASM28453v1	19250	662	3.32463
saureus	30x_random	GCF_000382965.1_ASM38296v1	GCF_000382965.1_ASM38296v1	19206	706	3.5456
saureus	30x_random	GCF_000626615.1_ASM62661v1	GCF_000626615.1_ASM62661v1	19273	639	3.20912
saureus	30x_random	GCF_000815125.1_ASM81512v1	GCF_000815125.1_ASM81512v1	19286	626	3.14383
saureus	30x_random	GCF_000828035.1_ASM82803v1	GCF_000828035.1_ASM82803v1	19232	680	3.41503
saureus	30x_random	GCF_000953255.1_Staphylococcus_aureus_Sa_ILRI_217	GCF_000953255.1_Staphylococcus_aureus_Sa_ILRI_217	19260	652	3.27441
saureus	30x_random	GCF_001515685.1_ASM151568v1	GCF_001515685.1_ASM151568v1	19205	707	3.55062
saureus	30x_random	GCF_001548295.1_ASM154829v1	GCF_001548295.1_ASM154829v1	19250	662	3.32463
saureus	30x_random	GCF_001641025.1_ASM164102v1	GCF_001641025.1_ASM164102v1	19241	671	3.36983
saureus	30x_random	GCF_001656075.1_ASM165607v1	GCF_001656075.1_ASM165607v1	19213	699	3.51045
saureus	30x_random	GCF_001879545.1_ASM187954v1	GCF_001879545.1_ASM187954v1	19224	688	3.4552
saureus	30x_random	GCF_001956755.1_ASM195675v1	GCF_001956755.1_ASM195675v1	19231	681	3.42005
saureus	30x_random	GCF_001975045.1_ASM197504v1	GCF_001975045.1_ASM197504v1	19285	627	3.14885
saureus	30x_random	GCF_002000565.1_ASM200056v1	GCF_002000565.1_ASM200056v1	19243	669	3.35978
saureus	30x_random	GCF_002000625.1_ASM200062v1	GCF_002000625.1_ASM200062v1	19256	656	3.2945
saureus	30x_random	GCF_002025125.1_ASM202512v1	GCF_002025125.1_ASM202512v1	19269	643	3.22921
saureus	30x_random	GCF_002085525.1_ASM208552v1	GCF_002085525.1_ASM208552v1	19270	642	3.22419
saureus	30x_random	GCF_002202075.1_ASM220207v1	GCF_002202075.1_ASM220207v1	19224	688	3.4552
saureus	30x_random	GCF_002310395.1_ASM231039v1	GCF_002310395.1_ASM231039v1	19309	603	3.02832
saureus	30x_random	GCF_002355355.1_ASM235535v1	GCF_002355355.1_ASM235535v1	19277	635	3.18903
saureus	30x_random	GCF_002850395.1_ASM285039v1	GCF_002850395.1_ASM285039v1	19276	636	3.19405
saureus	30x_random	GCF_900004855.1_BB155	GCF_900004855.1_BB155	19225	687	3.45018
saureus	30x_random	GCF_900129335.1_PP_HGAG_QV30_2SC_T4	GCF_900129335.1_PP_HGAG_QV30_2SC_T4	19239	673	3.37987
saureus_plus_plasmid	10x	GCA_000024585.1_ASM2458v1	GCA_000024585.1_ASM2458v1	14284	45453	76.0885
saureus_plus_plasmid	10x	GCA_000027045.1_ASM2704v1	GCA_000027045.1_ASM2704v1	17519	42218	70.6731
saureus_plus_plasmid	10x	GCA_000237265.1_ASM23726v1	GCA_000237265.1_ASM23726v1	214	59523	99.6418
saureus_plus_plasmid	10x	GCA_000967345.1_ASM96734v1	GCA_000967345.1_ASM96734v1	15968	43769	73.2695
saureus_plus_plasmid	10x	GCA_001018645.2_ASM101864v2	GCA_001018645.2_ASM101864v2	2744	56993	95.4065
saureus_plus_plasmid	10x	GCA_001021875.1_ASM102187v1	GCA_001021875.1_ASM102187v1	38981	20756	34.7456
saureus_plus_plasmid	10x	GCA_001021895.1_ASM102189v1	GCA_001021895.1_ASM102189v1	39230	20507	34.3288
saureus_plus_plasmid	10x	GCA_001717705.2_ASM171770v2	GCA_001717705.2_ASM171770v2	42150	17587	29.4407
saureus_plus_plasmid	10x	GCA_002000705.1_ASM200070v1	GCA_002000705.1_ASM200070v1	42379	17358	29.0574
saureus_plus_plasmid	10x	GCA_003203595.1_ASM320359v1	GCA_003203595.1_ASM320359v1	43168	16569	27.7366
saureus_plus_plasmid	10x_random	GCA_000024585.1_ASM2458v1	GCA_000024585.1_ASM2458v1	53709	6028	10.0909
saureus_plus_plasmid	10x_random	GCA_000027045.1_ASM2704v1	GCA_000027045.1_ASM2704v1	53731	6006	10.0541
saureus_plus_plasmid	10x_random	GCA_000237265.1_ASM23726v1	GCA_000237265.1_ASM23726v1	53895	5842	9.77953
saureus_plus_plasmid	10x_random	GCA_000967345.1_ASM96734v1	GCA_000967345.1_ASM96734v1	53833	5904	9.88332
saureus_plus_plasmid	10x_random	GCA_001018645.2_ASM101864v2	GCA_001018645.2_ASM101864v2	53798	5939	9.94191
saureus_plus_plasmid	10x_random	GCA_001021875.1_ASM102187v1	GCA_001021875.1_ASM102187v1	53657	6080	10.1779
saureus_plus_plasmid	10x_random	GCA_001021895.1_ASM102189v1	GCA_001021895.1_ASM102189v1	53715	6022	10.0809
saureus_plus_plasmid	10x_random	GCA_001717705.2_ASM171770v2	GCA_001717705.2_ASM171770v2	53786	5951	9.962
saureus_plus_plasmid	10x_random	GCA_002000705.1_ASM200070v1	GCA_002000705.1_ASM200070v1	53780	5957	9.97204
saureus_plus_plasmid	10x_random	GCA_003203595.1_ASM320359v1	GCA_003203595.1_ASM320359v1	53861	5876	9.83645

## Sheet: Prediction Scores
Multi-species_5x2, Single-species_high_complexity, Single-species_repeat_richness
Set	Read_ID	Origin_ID	Prediction_ID	Origin_Score	Prediction_Score	Score_Difference	Score_Difference_per_Genome
Multi-species_5x2_random	GCF_000007645.1_ASM764v1_genomic_@S1_59217	GCF_000007645.1_ASM764v1_genomic	GCF_900639535.1_E8202_hybrid_assembly_genomic	1021	4813	-3792	-37.301
Multi-species_5x2_random	GCF_000174395.2_ASM17439v2_genomic_@S1_91427	GCF_000174395.2_ASM17439v2_genomic	GCF_000007785.1_ASM778v1_genomic	706	3102	-2396	-33.991
Multi-species_5x2_random	GCF_005037725.1_ASM503772v2_genomic_@S1_49095	GCF_005037725.1_ASM503772v2_genomic	GCF_000007645.1_ASM764v1_genomic	215	1053	-838	-37.562
Multi-species_5x2_random	GCF_006094375.1_ASM609437v1_genomic_@S1_79508	GCF_006094375.1_ASM609437v1_genomic	GCF_005037725.1_ASM503772v2_genomic	907	4688	-3781	-38.378
Multi-species_5x2_random	GCF_900639535.1_E8202_hybrid_assembly_genomic_@S1_69433	GCF_900639535.1_E8202_hybrid_assembly_genomic	GCF_003574255.1_ASM357425v1_genomic	242	938	-696	-34.218
Multi-species_5x2_random	GCF_000007785.1_ASM778v1_genomic_@S1_44297	GCF_000007785.1_ASM778v1_genomic	GCF_003574255.1_ASM357425v1_genomic	2428	12041	-9613	-39.661
Multi-species_5x2_random	GCF_000007785.1_ASM778v1_genomic_@S1_73931	GCF_000007785.1_ASM778v1_genomic	GCF_006094375.1_ASM609437v1_genomic	410	1739	-1329	-35.987
Multi-species_5x2_random	GCF_005037725.1_ASM503772v2_genomic_@S1_30139	GCF_005037725.1_ASM503772v2_genomic	GCF_000007645.1_ASM764v1_genomic	1001	4514	-3513	-38.758
Multi-species_5x2_random	GCF_000174395.2_ASM17439v2_genomic_@S1_23444	GCF_000174395.2_ASM17439v2_genomic	GCF_006494835.1_ASM649483v1_genomic	362	1092	-730	-24.22
Multi-species_5x2_random	GCF_000007785.1_ASM778v1_genomic_@S1_143126	GCF_000007785.1_ASM778v1_genomic	GCF_000007645.1_ASM764v1_genomic	1207	4565	-3358	-35.568
Multi-species_5x2_random	GCF_006094375.1_ASM609437v1_genomic_@S1_1703	GCF_006094375.1_ASM609437v1_genomic	GCF_003574275.1_ASM357427v1_genomic	219	952	-733	-36.002
Multi-species_5x2_random	GCF_000091005.1_ASM9100v1_genomic_@S1_99706	GCF_000091005.1_ASM9100v1_genomic	GCF_003574275.1_ASM357427v1_genomic	455	2288	-1833	-38.63
Multi-species_5x2_random	GCF_005037725.1_ASM503772v2_genomic_@S1_16914	GCF_005037725.1_ASM503772v2_genomic	GCF_000007785.1_ASM778v1_genomic	655	2840	-2185	-32.322
Multi-species_5x2_random	GCF_003574275.1_ASM357427v1_genomic_@S1_176067	GCF_003574275.1_ASM357427v1_genomic	GCF_006094375.1_ASM609437v1_genomic	834	4393	-3559	-40.462
Multi-species_5x2_random	GCF_000007785.1_ASM778v1_genomic_@S1_62924	GCF_000007785.1_ASM778v1_genomic	GCF_000007645.1_ASM764v1_genomic	1762	6348	-4586	-33.938
Multi-species_5x2_random	GCF_900639535.1_E8202_hybrid_assembly_genomic_@S1_65371	GCF_900639535.1_E8202_hybrid_assembly_genomic	GCF_006494835.1_ASM649483v1_genomic	3492	17335	-13843	-37.799
Multi-species_5x2_random	GCF_000174395.2_ASM17439v2_genomic_@S1_88611	GCF_000174395.2_ASM17439v2_genomic	GCF_003574275.1_ASM357427v1_genomic	957	5310	-4353	-39.75
Multi-species_5x2_random	GCF_003574275.1_ASM357427v1_genomic_@S1_237043	GCF_003574275.1_ASM357427v1_genomic	GCF_000007645.1_ASM764v1_genomic	1709	7387	-5678	-38.623
Multi-species_5x2_random	GCF_003574275.1_ASM357427v1_genomic_@S1_37455	GCF_003574275.1_ASM357427v1_genomic	GCF_000174395.2_ASM17439v2_genomic	362	1713	-1351	-38.755
Multi-species_5x2_random	GCF_005037725.1_ASM503772v2_genomic_@S1_68592	GCF_005037725.1_ASM503772v2_genomic	GCF_003574255.1_ASM357425v1_genomic	649	2573	-1924	-36.571
Multi-species_5x2_random	GCF_000007645.1_ASM764v1_genomic_@S1_99829	GCF_000007645.1_ASM764v1_genomic	GCF_900639535.1_E8202_hybrid_assembly_genomic	170	721	-551	-34.545
Multi-species_5x2_random	GCF_003574275.1_ASM357427v1_genomic_@S1_69242	GCF_003574275.1_ASM357427v1_genomic	GCF_000007645.1_ASM764v1_genomic	430	1751	-1321	-37.433
Multi-species_5x2_random	GCF_003574275.1_ASM357427v1_genomic_@S1_249623	GCF_003574275.1_ASM357427v1_genomic	GCF_005037725.1_ASM503772v2_genomic	670	2816	-2146	-29.337
Multi-species_5x2_random	GCF_900639535.1_E8202_hybrid_assembly_genomic_@S1_82330	GCF_900639535.1_E8202_hybrid_assembly_genomic	GCF_000174395.2_ASM17439v2_genomic	533	534	-1	-0.021
Multi-species_5x2_random	GCF_000007785.1_ASM778v1_genomic_@S1_93796	GCF_000007785.1_ASM778v1_genomic	GCF_900639535.1_E8202_hybrid_assembly_genomic	649	2597	-1948	-34.163
Multi-species_5x2_random	GCF_000174395.2_ASM17439v2_genomic_@S1_46645	GCF_000174395.2_ASM17439v2_genomic	GCF_006494835.1_ASM649483v1_genomic	894	3039	-2145	-22.86
Multi-species_5x2_random	GCF_000091005.1_ASM9100v1_genomic_@S1_64466	GCF_000091005.1_ASM9100v1_genomic	GCF_005037725.1_ASM503772v2_genomic	588	589	-1	-0.018
Multi-species_5x2_random	GCF_000007645.1_ASM764v1_genomic_@S1_29274	GCF_000007645.1_ASM764v1_genomic	GCF_900639535.1_E8202_hybrid_assembly_genomic	177	792	-615	-30.873
Multi-species_5x2_random	GCF_003574255.1_ASM357425v1_genomic_@S1_209075	GCF_003574255.1_ASM357425v1_genomic	GCF_003574275.1_ASM357427v1_genomic	911	911	0	0
Multi-species_5x2_random	GCF_003574255.1_ASM357425v1_genomic_@S1_82179	GCF_003574255.1_ASM357425v1_genomic	GCF_000091005.1_ASM9100v1_genomic	251	1001	-750	-28.174
Multi-species_5x2_random	GCF_006094375.1_ASM609437v1_genomic_@S1_99195	GCF_006094375.1_ASM609437v1_genomic	GCF_000091005.1_ASM9100v1_genomic	1611	8941	-7330	-39.347
Multi-species_5x2_random	GCF_003574275.1_ASM357427v1_genomic_@S1_167112	GCF_003574275.1_ASM357427v1_genomic	GCF_005037725.1_ASM503772v2_genomic	552	1318	-766	-14.557
Multi-species_5x2_random	GCF_000174395.2_ASM17439v2_genomic_@S1_74972	GCF_000174395.2_ASM17439v2_genomic	GCF_003574275.1_ASM357427v1_genomic	780	2890	-2110	-35.745
Multi-species_5x2_random	GCF_006494835.1_ASM649483v1_genomic_@S1_13525	GCF_006494835.1_ASM649483v1_genomic	GCF_000174395.2_ASM17439v2_genomic	882	4069	-3187	-37.153
Multi-species_5x2_random	GCF_000174395.2_ASM17439v2_genomic_@S1_84852	GCF_000174395.2_ASM17439v2_genomic	GCF_006094375.1_ASM609437v1_genomic	841	3736	-2895	-37.011
Multi-species_5x2_random	GCF_900639535.1_E8202_hybrid_assembly_genomic_@S1_28258	GCF_900639535.1_E8202_hybrid_assembly_genomic	GCF_000091005.1_ASM9100v1_genomic	1081	4701	-3620	-36.935
Multi-species_5x2_random	GCF_006494835.1_ASM649483v1_genomic_@S1_63656	GCF_006494835.1_ASM649483v1_genomic	GCF_006094375.1_ASM609437v1_genomic	857	3635	-2778	-36.423
Multi-species_5x2_random	GCF_006494835.1_ASM649483v1_genomic_@S1_130224	GCF_006494835.1_ASM649483v1_genomic	GCF_000007645.1_ASM764v1_genomic	683	3334	-2651	-36.886
Multi-species_5x2_random	GCF_003574255.1_ASM357425v1_genomic_@S1_16712	GCF_003574255.1_ASM357425v1_genomic	GCF_005037725.1_ASM503772v2_genomic	849	2844	-1995	-22.253
Multi-species_5x2_random	GCF_006094375.1_ASM609437v1_genomic_@S1_5453	GCF_006094375.1_ASM609437v1_genomic	GCF_006494835.1_ASM649483v1_genomic	296	1423	-1127	-36.951
Multi-species_5x2_random	GCF_006494835.1_ASM649483v1_genomic_@S1_71191	GCF_006494835.1_ASM649483v1_genomic	GCF_003574275.1_ASM357427v1_genomic	445	2253	-1808	-38.452
Multi-species_5x2_random	GCF_000091005.1_ASM9100v1_genomic_@S1_128471	GCF_000091005.1_ASM9100v1_genomic	GCF_003574255.1_ASM357425v1_genomic	875	2597	-1722	-19.889
Multi-species_5x2_random	GCF_003574275.1_ASM357427v1_genomic_@S1_222762	GCF_003574275.1_ASM357427v1_genomic	GCF_900639535.1_E8202_hybrid_assembly_genomic	3040	16229	-13189	-41.573
Multi-species_5x2_random	GCF_000091005.1_ASM9100v1_genomic_@S1_202399	GCF_000091005.1_ASM9100v1_genomic	GCF_003574255.1_ASM357425v1_genomic	2709	10992	-8283	-33.427
Multi-species_5x2_random	GCF_900639535.1_E8202_hybrid_assembly_genomic_@S1_79960	GCF_900639535.1_E8202_hybrid_assembly_genomic	GCF_000091005.1_ASM9100v1_genomic	674	2991	-2317	-37.456
Multi-species_5x2_random	GCF_000174395.2_ASM17439v2_genomic_@S1_76675	GCF_000174395.2_ASM17439v2_genomic	GCF_003574275.1_ASM357427v1_genomic	681	2458	-1777	-35.126
Multi-species_5x2_random	GCF_000174395.2_ASM17439v2_genomic_@S1_94290	GCF_000174395.2_ASM17439v2_genomic	GCF_000091005.1_ASM9100v1_genomic	575	2653	-2078	-37.706
Multi-species_5x2_random	GCF_005037725.1_ASM503772v2_genomic_@S1_24882	GCF_005037725.1_ASM503772v2_genomic	GCF_006494835.1_ASM649483v1_genomic	627	2929	-2302	-38.521
Multi-species_5x2_random	GCF_000091005.1_ASM9100v1_genomic_@S1_220854	GCF_000091005.1_ASM9100v1_genomic	GCF_005037725.1_ASM503772v2_genomic	1175	1206	-31	-0.291
Multi-species_5x2_random	GCF_003574255.1_ASM357425v1_genomic_@S1_187758	GCF_003574255.1_ASM357425v1_genomic	GCF_000091005.1_ASM9100v1_genomic	445	1149	-704	-19.648
Multi-species_5x2_random	GCF_006494835.1_ASM649483v1_genomic_@S1_117059	GCF_006494835.1_ASM649483v1_genomic	GCF_000174395.2_ASM17439v2_genomic	378	1816	-1438	-39.023
Multi-species_5x2_random	GCF_005037725.1_ASM503772v2_genomic_@S1_88690	GCF_005037725.1_ASM503772v2_genomic	GCF_900639535.1_E8202_hybrid_assembly_genomic	546	2305	-1759	-37.893
Multi-species_5x2_random	GCF_000007785.1_ASM778v1_genomic_@S1_113856	GCF_000007785.1_ASM778v1_genomic	GCF_005037725.1_ASM503772v2_genomic	932	3794	-2862	-36.939
Multi-species_5x2_random	GCF_003574255.1_ASM357425v1_genomic_@S1_43831	GCF_003574255.1_ASM357425v1_genomic	GCF_000007785.1_ASM778v1_genomic	2236	8096	-5860	-35.656
Multi-species_5x2_random	GCF_006094375.1_ASM609437v1_genomic_@S1_104408	GCF_006094375.1_ASM609437v1_genomic	GCF_005037725.1_ASM503772v2_genomic	1603	8490	-6887	-38.857
Multi-species_5x2_random	GCF_000174395.2_ASM17439v2_genomic_@S1_50082	GCF_000174395.2_ASM17439v2_genomic	GCF_006094375.1_ASM609437v1_genomic	2387	11169	-8782	-38.154
Multi-species_5x2_random	GCF_000007785.1_ASM778v1_genomic_@S1_73850	GCF_000007785.1_ASM778v1_genomic	GCF_000007645.1_ASM764v1_genomic	787	3478	-2691	-37.271
Multi-species_5x2_random	GCF_000091005.1_ASM9100v1_genomic_@S1_163422	GCF_000091005.1_ASM9100v1_genomic	GCF_003574255.1_ASM357425v1_genomic	494	1808	-1314	-31.778
Multi-species_5x2_random	GCF_006494835.1_ASM649483v1_genomic_@S1_16555	GCF_006494835.1_ASM649483v1_genomic	GCF_000091005.1_ASM9100v1_genomic	526	2285	-1759	-37.196
Multi-species_5x2_random	GCF_006494835.1_ASM649483v1_genomic_@S1_100961	GCF_006494835.1_ASM649483v1_genomic	GCF_000007645.1_ASM764v1_genomic	1277	5356	-4079	-36.563
Multi-species_5x2_random	GCF_005037725.1_ASM503772v2_genomic_@S1_165763	GCF_005037725.1_ASM503772v2_genomic	GCF_000007645.1_ASM764v1_genomic	475	2713	-2238	-40.317
Multi-species_5x2_random	GCF_900639535.1_E8202_hybrid_assembly_genomic_@S1_109594	GCF_900639535.1_E8202_hybrid_assembly_genomic	GCF_006494835.1_ASM649483v1_genomic	979	3434	-2455	-31.222
Multi-species_5x2_random	GCF_005037725.1_ASM503772v2_genomic_@S1_153650	GCF_005037725.1_ASM503772v2_genomic	GCF_000174395.2_ASM17439v2_genomic	1714	7718	-6004	-38.485
Multi-species_5x2_random	GCF_900639535.1_E8202_hybrid_assembly_genomic_@S1_81001	GCF_900639535.1_E8202_hybrid_assembly_genomic	GCF_006094375.1_ASM609437v1_genomic	520	2853	-2333	-38.645
Multi-species_5x2_random	GCF_900639535.1_E8202_hybrid_assembly_genomic_@S1_28289	GCF_900639535.1_E8202_hybrid_assembly_genomic	GCF_003574255.1_ASM357425v1_genomic	975	5766	-4791	-40.695
Multi-species_5x2_random	GCF_003574255.1_ASM357425v1_genomic_@S1_135315	GCF_003574255.1_ASM357425v1_genomic	GCF_006094375.1_ASM609437v1_genomic	471	1864	-1393	-36.999
Multi-species_5x2_random	GCF_003574275.1_ASM357427v1_genomic_@S1_90291	GCF_003574275.1_ASM357427v1_genomic	GCF_006094375.1_ASM609437v1_genomic	1892	9280	-7388	-40.128
Multi-species_5x2_random	GCF_000007645.1_ASM764v1_genomic_@S1_25985	GCF_000007645.1_ASM764v1_genomic	GCF_003574255.1_ASM357425v1_genomic	1139	4566	-3427	-35.855
Multi-species_5x2_random	GCF_005037725.1_ASM503772v2_genomic_@S1_217306	GCF_005037725.1_ASM503772v2_genomic	GCF_003574275.1_ASM357427v1_genomic	1032	2967	-1935	-18.884
Multi-species_5x2_random	GCF_006494835.1_ASM649483v1_genomic_@S1_143417	GCF_006494835.1_ASM649483v1_genomic	GCF_003574255.1_ASM357425v1_genomic	1945	7788	-5843	-36.925
Multi-species_5x2_random	GCF_006494835.1_ASM649483v1_genomic_@S1_75337	GCF_006494835.1_ASM649483v1_genomic	GCF_000091005.1_ASM9100v1_genomic	624	2858	-2234	-37.389
Multi-species_5x2_random	GCF_000091005.1_ASM9100v1_genomic_@S1_167155	GCF_000091005.1_ASM9100v1_genomic	GCF_900639535.1_E8202_hybrid_assembly_genomic	6541	14263	-7722	-26.938
Multi-species_5x2_random	GCF_006494835.1_ASM649483v1_genomic_@S1_129458	GCF_006494835.1_ASM649483v1_genomic	GCF_003574275.1_ASM357427v1_genomic	734	2815	-2081	-36.091
Multi-species_5x2_random	GCF_003574255.1_ASM357425v1_genomic_@S1_98552	GCF_003574255.1_ASM357425v1_genomic	GCF_006494835.1_ASM649483v1_genomic	636	3021	-2385	-38.818
Multi-species_5x2_random	GCF_900639535.1_E8202_hybrid_assembly_genomic_@S1_15505	GCF_900639535.1_E8202_hybrid_assembly_genomic	GCF_000007785.1_ASM778v1_genomic	1605	6015	-4410	-31.599
Multi-species_5x2_random	GCF_000091005.1_ASM9100v1_genomic_@S1_70036	GCF_000091005.1_ASM9100v1_genomic	GCF_000007785.1_ASM778v1_genomic	660	3481	-2821	-39.811
Multi-species_5x2_random	GCF_006494835.1_ASM649483v1_genomic_@S1_13141	GCF_006494835.1_ASM649483v1_genomic	GCF_005037725.1_ASM503772v2_genomic	121	495	-374	-35.052
Multi-species_5x2_random	GCF_000174395.2_ASM17439v2_genomic_@S1_103808	GCF_000174395.2_ASM17439v2_genomic	GCF_006494835.1_ASM649483v1_genomic	1336	5060	-3724	-28.178
Multi-species_5x2_random	GCF_000174395.2_ASM17439v2_genomic_@S1_11496	GCF_000174395.2_ASM17439v2_genomic	GCF_006494835.1_ASM649483v1_genomic	1535	4511	-2976	-27.255
Multi-species_5x2_random	GCF_005037725.1_ASM503772v2_genomic_@S1_136289	GCF_005037725.1_ASM503772v2_genomic	GCF_003574255.1_ASM357425v1_genomic	1344	3221	-1877	-16.722
Multi-species_5x2_random	GCF_900639535.1_E8202_hybrid_assembly_genomic_@S1_77456	GCF_900639535.1_E8202_hybrid_assembly_genomic	GCF_006494835.1_ASM649483v1_genomic	500	1265	-765	-14.125
Multi-species_5x2_random	GCF_003574255.1_ASM357425v1_genomic_@S1_135133	GCF_003574255.1_ASM357425v1_genomic	GCF_000091005.1_ASM9100v1_genomic	746	2633	-1887	-27.495
Multi-species_5x2_random	GCF_000174395.2_ASM17439v2_genomic_@S1_69559	GCF_000174395.2_ASM17439v2_genomic	GCF_000091005.1_ASM9100v1_genomic	531	2612	-2081	-38.731
Multi-species_5x2_random	GCF_006094375.1_ASM609437v1_genomic_@S1_94395	GCF_006094375.1_ASM609437v1_genomic	GCF_006494835.1_ASM649483v1_genomic	575	3162	-2587	-38.128
Multi-species_5x2_random	GCF_003574275.1_ASM357427v1_genomic_@S1_4155	GCF_003574275.1_ASM357427v1_genomic	GCF_003574255.1_ASM357425v1_genomic	436	436	0	0
Multi-species_5x2_random	GCF_006094375.1_ASM609437v1_genomic_@S1_33324	GCF_006094375.1_ASM609437v1_genomic	GCF_000007785.1_ASM778v1_genomic	1869	8988	-7119	-37.401
Multi-species_5x2_random	GCF_006494835.1_ASM649483v1_genomic_@S1_141319	GCF_006494835.1_ASM649483v1_genomic	GCF_006094375.1_ASM609437v1_genomic	573	2145	-1572	-33.785
Multi-species_5x2_random	GCF_003574255.1_ASM357425v1_genomic_@S1_21905	GCF_003574255.1_ASM357425v1_genomic	GCF_000007645.1_ASM764v1_genomic	1141	4796	-3655	-38.353
Multi-species_5x2_random	GCF_000007785.1_ASM778v1_genomic_@S1_78584	GCF_000007785.1_ASM778v1_genomic	GCF_000007645.1_ASM764v1_genomic	812	3563	-2751	-36.51
Multi-species_5x2_random	GCF_006494835.1_ASM649483v1_genomic_@S1_75962	GCF_006494835.1_ASM649483v1_genomic	GCF_000174395.2_ASM17439v2_genomic	684	3055	-2371	-36.094
Multi-species_5x2_random	GCF_006094375.1_ASM609437v1_genomic_@S1_8764	GCF_006094375.1_ASM609437v1_genomic	GCF_000007785.1_ASM778v1_genomic	556	2399	-1843	-36.038
Multi-species_5x2_random	GCF_006094375.1_ASM609437v1_genomic_@S1_48231	GCF_006094375.1_ASM609437v1_genomic	GCF_003574275.1_ASM357427v1_genomic	1379	7035	-5656	-38.758
Multi-species_5x2_random	GCF_000174395.2_ASM17439v2_genomic_@S1_7248	GCF_000174395.2_ASM17439v2_genomic	GCF_000007785.1_ASM778v1_genomic	474	2291	-1817	-33.798
Multi-species_5x2_random	GCF_000091005.1_ASM9100v1_genomic_@S1_1375	GCF_000091005.1_ASM9100v1_genomic	GCF_000007785.1_ASM778v1_genomic	874	5381	-4507	-41.467
Multi-species_5x2_random	GCF_006494835.1_ASM649483v1_genomic_@S1_101070	GCF_006494835.1_ASM649483v1_genomic	GCF_000174395.2_ASM17439v2_genomic	700	3006	-2306	-32.153
Multi-species_5x2_random	GCF_006494835.1_ASM649483v1_genomic_@S1_113618	GCF_006494835.1_ASM649483v1_genomic	GCF_000091005.1_ASM9100v1_genomic	905	4407	-3502	-38.471
Multi-species_5x2_random	GCF_006494835.1_ASM649483v1_genomic_@S1_54888	GCF_006494835.1_ASM649483v1_genomic	GCF_005037725.1_ASM503772v2_genomic	962	3822	-2860	-36.088
Multi-species_5x2_random	GCF_003574275.1_ASM357427v1_genomic_@S1_167153	GCF_003574275.1_ASM357427v1_genomic	GCF_000007785.1_ASM778v1_genomic	518	2010	-1492	-35.797
Multi-species_5x2_random	GCF_006094375.1_ASM609437v1_genomic_@S1_87967	GCF_006094375.1_ASM609437v1_genomic	GCF_003574275.1_ASM357427v1_genomic	669	3858	-3189	-39.419
Multi-species_5x2_random	GCF_003574275.1_ASM357427v1_genomic_@S1_143498	GCF_003574275.1_ASM357427v1_genomic	GCF_005037725.1_ASM503772v2_genomic	951	3565	-2614	-30.555
Multi-species_5x2	GCF_005037725.1_ASM503772v2_genomic_@S1_49095	GCF_005037725.1_ASM503772v2_genomic	GCF_000091005.1_ASM9100v1_genomic	215	215	0	0
Multi-species_5x2	GCF_000007785.1_ASM778v1_genomic_@S1_73931	GCF_000007785.1_ASM778v1_genomic	GCF_006494835.1_ASM649483v1_genomic	410	410	0	0
Multi-species_5x2	GCF_003574275.1_ASM357427v1_genomic_@S1_32675	GCF_003574275.1_ASM357427v1_genomic	GCF_003574255.1_ASM357425v1_genomic	2018	2018	0	0
Multi-species_5x2	GCF_005037725.1_ASM503772v2_genomic_@S1_16914	GCF_005037725.1_ASM503772v2_genomic	GCF_000091005.1_ASM9100v1_genomic	655	661	-6	-0.089
Multi-species_5x2	GCF_000091005.1_ASM9100v1_genomic_@S1_197308	GCF_000091005.1_ASM9100v1_genomic	GCF_005037725.1_ASM503772v2_genomic	996	999	-3	-0.035
Multi-species_5x2	GCF_003574275.1_ASM357427v1_genomic_@S1_69242	GCF_003574275.1_ASM357427v1_genomic	GCF_003574255.1_ASM357425v1_genomic	430	430	0	0
Multi-species_5x2	GCF_003574275.1_ASM357427v1_genomic_@S1_249623	GCF_003574275.1_ASM357427v1_genomic	GCF_003574255.1_ASM357425v1_genomic	670	670	0	0
Multi-species_5x2	GCF_000174395.2_ASM17439v2_genomic_@S1_46645	GCF_000174395.2_ASM17439v2_genomic	GCF_900639535.1_E8202_hybrid_assembly_genomic	894	895	-1	-0.011
Multi-species_5x2	GCF_003574255.1_ASM357425v1_genomic_@S1_209075	GCF_003574255.1_ASM357425v1_genomic	GCF_003574275.1_ASM357427v1_genomic	911	911	0	0
Multi-species_5x2	GCF_003574255.1_ASM357425v1_genomic_@S1_82179	GCF_003574255.1_ASM357425v1_genomic	GCF_003574275.1_ASM357427v1_genomic	251	251	0	0
Multi-species_5x2	GCF_000174395.2_ASM17439v2_genomic_@S1_84852	GCF_000174395.2_ASM17439v2_genomic	GCF_900639535.1_E8202_hybrid_assembly_genomic	841	841	0	0
Multi-species_5x2	GCF_006494835.1_ASM649483v1_genomic_@S1_63656	GCF_006494835.1_ASM649483v1_genomic	GCF_000007785.1_ASM778v1_genomic	857	857	0	0
Multi-species_5x2	GCF_003574255.1_ASM357425v1_genomic_@S1_16712	GCF_003574255.1_ASM357425v1_genomic	GCF_003574275.1_ASM357427v1_genomic	849	850	-1	-0.011
Multi-species_5x2	GCF_006494835.1_ASM649483v1_genomic_@S1_71191	GCF_006494835.1_ASM649483v1_genomic	GCF_000007785.1_ASM778v1_genomic	445	445	0	0
Multi-species_5x2	GCF_003574275.1_ASM357427v1_genomic_@S1_222762	GCF_003574275.1_ASM357427v1_genomic	GCF_003574255.1_ASM357425v1_genomic	3040	3040	0	0
Multi-species_5x2	GCF_000174395.2_ASM17439v2_genomic_@S1_76675	GCF_000174395.2_ASM17439v2_genomic	GCF_900639535.1_E8202_hybrid_assembly_genomic	681	682	-1	-0.02
Multi-species_5x2	GCF_000091005.1_ASM9100v1_genomic_@S1_88200	GCF_000091005.1_ASM9100v1_genomic	GCF_005037725.1_ASM503772v2_genomic	380	380	0	0
Multi-species_5x2	GCF_900639535.1_E8202_hybrid_assembly_genomic_@S1_56761	GCF_900639535.1_E8202_hybrid_assembly_genomic	GCF_000174395.2_ASM17439v2_genomic	1038	1038	0	0
Multi-species_5x2	GCF_000091005.1_ASM9100v1_genomic_@S1_220854	GCF_000091005.1_ASM9100v1_genomic	GCF_005037725.1_ASM503772v2_genomic	1175	1206	-31	-0.291
Multi-species_5x2	GCF_003574255.1_ASM357425v1_genomic_@S1_187758	GCF_003574255.1_ASM357425v1_genomic	GCF_003574275.1_ASM357427v1_genomic	445	445	0	0
Multi-species_5x2	GCF_006494835.1_ASM649483v1_genomic_@S1_117059	GCF_006494835.1_ASM649483v1_genomic	GCF_000007785.1_ASM778v1_genomic	378	378	0	0
Multi-species_5x2	GCF_003574275.1_ASM357427v1_genomic_@S1_112598	GCF_003574275.1_ASM357427v1_genomic	GCF_003574255.1_ASM357425v1_genomic	1030	1030	0	0
Multi-species_5x2	GCF_000007785.1_ASM778v1_genomic_@S1_113856	GCF_000007785.1_ASM778v1_genomic	GCF_006494835.1_ASM649483v1_genomic	932	932	0	0
Multi-species_5x2	GCF_006094375.1_ASM609437v1_genomic_@S1_104408	GCF_006094375.1_ASM609437v1_genomic	GCF_000007645.1_ASM764v1_genomic	1603	1604	-1	-0.006
Multi-species_5x2	GCF_003574255.1_ASM357425v1_genomic_@S1_135315	GCF_003574255.1_ASM357425v1_genomic	GCF_003574275.1_ASM357427v1_genomic	471	471	0	0
Multi-species_5x2	GCF_000007645.1_ASM764v1_genomic_@S1_25985	GCF_000007645.1_ASM764v1_genomic	GCF_006094375.1_ASM609437v1_genomic	1139	1140	-1	-0.01
Multi-species_5x2	GCF_005037725.1_ASM503772v2_genomic_@S1_217306	GCF_005037725.1_ASM503772v2_genomic	GCF_000091005.1_ASM9100v1_genomic	1032	1032	0	0
Multi-species_5x2	GCF_006494835.1_ASM649483v1_genomic_@S1_13141	GCF_006494835.1_ASM649483v1_genomic	GCF_000007785.1_ASM778v1_genomic	121	121	0	0
Multi-species_5x2	GCF_900639535.1_E8202_hybrid_assembly_genomic_@S1_77456	GCF_900639535.1_E8202_hybrid_assembly_genomic	GCF_000174395.2_ASM17439v2_genomic	500	501	-1	-0.018
Multi-species_5x2	GCF_003574255.1_ASM357425v1_genomic_@S1_135133	GCF_003574255.1_ASM357425v1_genomic	GCF_003574275.1_ASM357427v1_genomic	746	746	0	0
Multi-species_5x2	GCF_000174395.2_ASM17439v2_genomic_@S1_69559	GCF_000174395.2_ASM17439v2_genomic	GCF_900639535.1_E8202_hybrid_assembly_genomic	531	531	0	0
Multi-species_5x2	GCF_003574275.1_ASM357427v1_genomic_@S1_4155	GCF_003574275.1_ASM357427v1_genomic	GCF_003574255.1_ASM357425v1_genomic	436	436	0	0
Multi-species_5x2	GCF_006494835.1_ASM649483v1_genomic_@S1_141319	GCF_006494835.1_ASM649483v1_genomic	GCF_000007785.1_ASM778v1_genomic	573	573	0	0
Multi-species_5x2	GCF_003574255.1_ASM357425v1_genomic_@S1_21905	GCF_003574255.1_ASM357425v1_genomic	GCF_003574275.1_ASM357427v1_genomic	1141	1141	0	0
Multi-species_5x2	GCF_006494835.1_ASM649483v1_genomic_@S1_75962	GCF_006494835.1_ASM649483v1_genomic	GCF_000007785.1_ASM778v1_genomic	684	684	0	0
Multi-species_5x2	GCF_000091005.1_ASM9100v1_genomic_@S1_1375	GCF_000091005.1_ASM9100v1_genomic	GCF_005037725.1_ASM503772v2_genomic	874	875	-1	-0.009
Multi-species_5x2	GCF_006494835.1_ASM649483v1_genomic_@S1_101070	GCF_006494835.1_ASM649483v1_genomic	GCF_000007785.1_ASM778v1_genomic	700	700	0	0
Multi-species_5x2	GCF_006494835.1_ASM649483v1_genomic_@S1_113618	GCF_006494835.1_ASM649483v1_genomic	GCF_000007785.1_ASM778v1_genomic	905	905	0	0
Multi-species_5x2	GCF_006494835.1_ASM649483v1_genomic_@S1_54888	GCF_006494835.1_ASM649483v1_genomic	GCF_000007785.1_ASM778v1_genomic	962	962	0	0
Multi-species_5x2	GCF_003574275.1_ASM357427v1_genomic_@S1_167153	GCF_003574275.1_ASM357427v1_genomic	GCF_003574255.1_ASM357425v1_genomic	518	518	0	0
Multi-species_5x2	GCF_000091005.1_ASM9100v1_genomic_@S1_187054	GCF_000091005.1_ASM9100v1_genomic	GCF_005037725.1_ASM503772v2_genomic	1319	1320	-1	-0.009
Multi-species_5x2	GCF_003574275.1_ASM357427v1_genomic_@S1_143498	GCF_003574275.1_ASM357427v1_genomic	GCF_003574255.1_ASM357425v1_genomic	951	951	0	0
Multi-species_5x2	GCF_000091005.1_ASM9100v1_genomic_@S1_168173	GCF_000091005.1_ASM9100v1_genomic	GCF_005037725.1_ASM503772v2_genomic	534	534	0	0
Multi-species_5x2	GCF_003574275.1_ASM357427v1_genomic_@S1_230018	GCF_003574275.1_ASM357427v1_genomic	GCF_003574255.1_ASM357425v1_genomic	589	589	0	0
Multi-species_5x2	GCF_003574275.1_ASM357427v1_genomic_@S1_111088	GCF_003574275.1_ASM357427v1_genomic	GCF_003574255.1_ASM357425v1_genomic	812	812	0	0
Multi-species_5x2	GCF_003574275.1_ASM357427v1_genomic_@S1_143309	GCF_003574275.1_ASM357427v1_genomic	GCF_003574255.1_ASM357425v1_genomic	916	916	0	0
Multi-species_5x2	GCF_000091005.1_ASM9100v1_genomic_@S1_49361	GCF_000091005.1_ASM9100v1_genomic	GCF_005037725.1_ASM503772v2_genomic	526	528	-2	-0.035
Multi-species_5x2	GCF_000174395.2_ASM17439v2_genomic_@S1_69451	GCF_000174395.2_ASM17439v2_genomic	GCF_900639535.1_E8202_hybrid_assembly_genomic	557	558	-1	-0.022
Multi-species_5x2	GCF_900639535.1_E8202_hybrid_assembly_genomic_@S1_134577	GCF_900639535.1_E8202_hybrid_assembly_genomic	GCF_000174395.2_ASM17439v2_genomic	428	428	0	0
Multi-species_5x2	GCF_003574275.1_ASM357427v1_genomic_@S1_203177	GCF_003574275.1_ASM357427v1_genomic	GCF_003574255.1_ASM357425v1_genomic	971	971	0	0
Multi-species_5x2	GCF_005037725.1_ASM503772v2_genomic_@S1_245930	GCF_005037725.1_ASM503772v2_genomic	GCF_000091005.1_ASM9100v1_genomic	546	547	-1	-0.018
Multi-species_5x2	GCF_003574255.1_ASM357425v1_genomic_@S1_227314	GCF_003574255.1_ASM357425v1_genomic	GCF_003574275.1_ASM357427v1_genomic	881	882	-1	-0.015
Multi-species_5x2	GCF_005037725.1_ASM503772v2_genomic_@S1_58508	GCF_005037725.1_ASM503772v2_genomic	GCF_000091005.1_ASM9100v1_genomic	1261	1263	-2	-0.016
Multi-species_5x2	GCF_003574275.1_ASM357427v1_genomic_@S1_174233	GCF_003574275.1_ASM357427v1_genomic	GCF_003574255.1_ASM357425v1_genomic	430	430	0	0
Multi-species_5x2	GCF_005037725.1_ASM503772v2_genomic_@S1_31705	GCF_005037725.1_ASM503772v2_genomic	GCF_000091005.1_ASM9100v1_genomic	290	777	-487	-18.064
Multi-species_5x2	GCF_003574255.1_ASM357425v1_genomic_@S1_200738	GCF_003574255.1_ASM357425v1_genomic	GCF_003574275.1_ASM357427v1_genomic	1829	1829	0	0
Multi-species_5x2	GCF_003574255.1_ASM357425v1_genomic_@S1_82070	GCF_003574255.1_ASM357425v1_genomic	GCF_003574275.1_ASM357427v1_genomic	925	925	0	0
Multi-species_5x2	GCF_006494835.1_ASM649483v1_genomic_@S1_132383	GCF_006494835.1_ASM649483v1_genomic	GCF_000007785.1_ASM778v1_genomic	256	256	0	0
Multi-species_5x2	GCF_006494835.1_ASM649483v1_genomic_@S1_66958	GCF_006494835.1_ASM649483v1_genomic	GCF_000007785.1_ASM778v1_genomic	814	814	0	0
Multi-species_5x2	GCF_006494835.1_ASM649483v1_genomic_@S1_38659	GCF_006494835.1_ASM649483v1_genomic	GCF_000007785.1_ASM778v1_genomic	379	379	0	0
Multi-species_5x2	GCF_000174395.2_ASM17439v2_genomic_@S1_92801	GCF_000174395.2_ASM17439v2_genomic	GCF_900639535.1_E8202_hybrid_assembly_genomic	307	307	0	0
Multi-species_5x2	GCF_000091005.1_ASM9100v1_genomic_@S1_69889	GCF_000091005.1_ASM9100v1_genomic	GCF_005037725.1_ASM503772v2_genomic	404	405	-1	-0.027
Multi-species_5x2	GCF_003574275.1_ASM357427v1_genomic_@S1_19931	GCF_003574275.1_ASM357427v1_genomic	GCF_003574255.1_ASM357425v1_genomic	831	831	0	0
Multi-species_5x2	GCF_003574255.1_ASM357425v1_genomic_@S1_298	GCF_003574255.1_ASM357425v1_genomic	GCF_003574275.1_ASM357427v1_genomic	294	294	0	0
Multi-species_5x2	GCF_003574255.1_ASM357425v1_genomic_@S1_247280	GCF_003574255.1_ASM357425v1_genomic	GCF_003574275.1_ASM357427v1_genomic	2750	2750	0	0
Multi-species_5x2	GCF_003574275.1_ASM357427v1_genomic_@S1_197512	GCF_003574275.1_ASM357427v1_genomic	GCF_003574255.1_ASM357425v1_genomic	1076	1076	0	0
Multi-species_5x2	GCF_003574275.1_ASM357427v1_genomic_@S1_84027	GCF_003574275.1_ASM357427v1_genomic	GCF_003574255.1_ASM357425v1_genomic	626	626	0	0
Multi-species_5x2	GCF_005037725.1_ASM503772v2_genomic_@S1_18272	GCF_005037725.1_ASM503772v2_genomic	GCF_000091005.1_ASM9100v1_genomic	459	546	-87	-1.894
Multi-species_5x2	GCF_000174395.2_ASM17439v2_genomic_@S1_77055	GCF_000174395.2_ASM17439v2_genomic	GCF_900639535.1_E8202_hybrid_assembly_genomic	605	606	-1	-0.018
Multi-species_5x2	GCF_000007645.1_ASM764v1_genomic_@S1_55182	GCF_000007645.1_ASM764v1_genomic	GCF_006094375.1_ASM609437v1_genomic	463	464	-1	-0.025
Multi-species_5x2	GCF_000174395.2_ASM17439v2_genomic_@S1_91322	GCF_000174395.2_ASM17439v2_genomic	GCF_900639535.1_E8202_hybrid_assembly_genomic	1043	1044	-1	-0.01
Multi-species_5x2	GCF_003574275.1_ASM357427v1_genomic_@S1_91014	GCF_003574275.1_ASM357427v1_genomic	GCF_003574255.1_ASM357425v1_genomic	685	685	0	0
Multi-species_5x2	GCF_006494835.1_ASM649483v1_genomic_@S1_123860	GCF_006494835.1_ASM649483v1_genomic	GCF_000007785.1_ASM778v1_genomic	519	519	0	0
Multi-species_5x2	GCF_000174395.2_ASM17439v2_genomic_@S1_29044	GCF_000174395.2_ASM17439v2_genomic	GCF_900639535.1_E8202_hybrid_assembly_genomic	685	686	-1	-0.014
Multi-species_5x2	GCF_000174395.2_ASM17439v2_genomic_@S1_79207	GCF_000174395.2_ASM17439v2_genomic	GCF_900639535.1_E8202_hybrid_assembly_genomic	852	853	-1	-0.011
Multi-species_5x2	GCF_000007645.1_ASM764v1_genomic_@S1_94997	GCF_000007645.1_ASM764v1_genomic	GCF_006094375.1_ASM609437v1_genomic	847	847	0	0
Multi-species_5x2	GCF_005037725.1_ASM503772v2_genomic_@S1_80979	GCF_005037725.1_ASM503772v2_genomic	GCF_000091005.1_ASM9100v1_genomic	834	834	0	0
Multi-species_5x2	GCF_006494835.1_ASM649483v1_genomic_@S1_128517	GCF_006494835.1_ASM649483v1_genomic	GCF_000007785.1_ASM778v1_genomic	706	706	0	0
Multi-species_5x2	GCF_900639535.1_E8202_hybrid_assembly_genomic_@S1_76586	GCF_900639535.1_E8202_hybrid_assembly_genomic	GCF_000174395.2_ASM17439v2_genomic	1563	1564	-1	-0.006
Multi-species_5x2	GCF_006494835.1_ASM649483v1_genomic_@S1_91128	GCF_006494835.1_ASM649483v1_genomic	GCF_000007785.1_ASM778v1_genomic	208	208	0	0
Multi-species_5x2	GCF_000007645.1_ASM764v1_genomic_@S1_64945	GCF_000007645.1_ASM764v1_genomic	GCF_006094375.1_ASM609437v1_genomic	608	613	-5	-0.096
Multi-species_5x2	GCF_000091005.1_ASM9100v1_genomic_@S1_40804	GCF_000091005.1_ASM9100v1_genomic	GCF_005037725.1_ASM503772v2_genomic	938	938	0	0
Multi-species_5x2	GCF_003574255.1_ASM357425v1_genomic_@S1_47839	GCF_003574255.1_ASM357425v1_genomic	GCF_003574275.1_ASM357427v1_genomic	2497	2497	0	0
Multi-species_5x2	GCF_000091005.1_ASM9100v1_genomic_@S1_212697	GCF_000091005.1_ASM9100v1_genomic	GCF_005037725.1_ASM503772v2_genomic	382	383	-1	-0.027
Multi-species_5x2	GCF_006494835.1_ASM649483v1_genomic_@S1_65512	GCF_006494835.1_ASM649483v1_genomic	GCF_000007785.1_ASM778v1_genomic	179	179	0	0
Multi-species_5x2	GCF_003574275.1_ASM357427v1_genomic_@S1_193229	GCF_003574275.1_ASM357427v1_genomic	GCF_003574255.1_ASM357425v1_genomic	487	487	0	0
Multi-species_5x2	GCF_006094375.1_ASM609437v1_genomic_@S1_5070	GCF_006094375.1_ASM609437v1_genomic	GCF_000007645.1_ASM764v1_genomic	821	823	-2	-0.026
Multi-species_5x2	GCF_000007785.1_ASM778v1_genomic_@S1_77365	GCF_000007785.1_ASM778v1_genomic	GCF_006494835.1_ASM649483v1_genomic	1917	1917	0	0
Multi-species_5x2	GCF_000091005.1_ASM9100v1_genomic_@S1_5846	GCF_000091005.1_ASM9100v1_genomic	GCF_005037725.1_ASM503772v2_genomic	487	487	0	0
Multi-species_5x2	GCF_006494835.1_ASM649483v1_genomic_@S1_67764	GCF_006494835.1_ASM649483v1_genomic	GCF_000007785.1_ASM778v1_genomic	555	555	0	0
Multi-species_5x2	GCF_000091005.1_ASM9100v1_genomic_@S1_146632	GCF_000091005.1_ASM9100v1_genomic	GCF_005037725.1_ASM503772v2_genomic	2309	2310	-1	-0.004
Multi-species_5x2	GCF_005037725.1_ASM503772v2_genomic_@S1_104478	GCF_005037725.1_ASM503772v2_genomic	GCF_000091005.1_ASM9100v1_genomic	5200	5215	-15	-0.031
Multi-species_5x2	GCF_003574275.1_ASM357427v1_genomic_@S1_184006	GCF_003574275.1_ASM357427v1_genomic	GCF_003574255.1_ASM357425v1_genomic	218	218	0	0
Multi-species_5x2	GCF_005037725.1_ASM503772v2_genomic_@S1_18611	GCF_005037725.1_ASM503772v2_genomic	GCF_000091005.1_ASM9100v1_genomic	307	307	0	0
Multi-species_5x2	GCF_000007785.1_ASM778v1_genomic_@S1_119737	GCF_000007785.1_ASM778v1_genomic	GCF_006494835.1_ASM649483v1_genomic	1103	1103	0	0
Multi-species_5x2	GCF_005037725.1_ASM503772v2_genomic_@S1_143840	GCF_005037725.1_ASM503772v2_genomic	GCF_000091005.1_ASM9100v1_genomic	615	615	0	0
Multi-species_5x2	GCF_003574275.1_ASM357427v1_genomic_@S1_144719	GCF_003574275.1_ASM357427v1_genomic	GCF_003574255.1_ASM357425v1_genomic	571	571	0	0
Multi-species_5x2	GCF_003574255.1_ASM357425v1_genomic_@S1_123925	GCF_003574255.1_ASM357425v1_genomic	GCF_003574275.1_ASM357427v1_genomic	351	351	0	0
Multi-species_5x2	GCF_000091005.1_ASM9100v1_genomic_@S1_107922	GCF_000091005.1_ASM9100v1_genomic	GCF_005037725.1_ASM503772v2_genomic	1023	1023	0	0
Multi-species_5x2	GCF_000007785.1_ASM778v1_genomic_@S1_104392	GCF_000007785.1_ASM778v1_genomic	GCF_006494835.1_ASM649483v1_genomic	1355	1355	0	0
Single-species_high_complexity_III_random	GCF_002089055.1_ASM208905v1_genomic_@S1_95615	GCF_002089055.1_ASM208905v1_genomic	GCF_001444345.1_ASM144434v1_genomic	353	426	-73	-1.975
Single-species_high_complexity_III_random	GCF_002089115.2_ASM208911v2_genomic_@S1_76542	GCF_002089115.2_ASM208911v2_genomic	GCF_000145595.1_ASM14559v1_genomic	2197	6197	-4000	-20.113
Single-species_high_complexity_III_random	GCF_001515745.1_ASM151574v1_genomic_@S1_52313	GCF_001515745.1_ASM151574v1_genomic	GCF_002097595.2_ASM209759v2_genomic	300	300	0	0
Single-species_high_complexity_III_random	GCF_002895385.1_ASM289538v1_genomic_@S1_19045	GCF_002895385.1_ASM289538v1_genomic	GCF_001465755.1_ASM146575v1_genomic	857	1105	-248	-2.587
Single-species_high_complexity_III_random	GCF_001444345.1_ASM144434v1_genomic_@S1_120555	GCF_001444345.1_ASM144434v1_genomic	GCF_000145595.1_ASM14559v1_genomic	1269	2227	-958	-8.437
Single-species_high_complexity_III_random	GCF_000189455.2_ASM18945v3_genomic_@S1_109939	GCF_000189455.2_ASM18945v3_genomic	GCF_001298325.2_ASM129832v2_genomic	1753	2030	-277	-1.962
Single-species_high_complexity_III_random	GCF_002089115.2_ASM208911v2_genomic_@S1_71784	GCF_002089115.2_ASM208911v2_genomic	GCF_001046095.2_ASM104609v2_genomic	463	502	-39	-0.942
Single-species_high_complexity_III_random	GCF_001456215.1_ASM145621v1_genomic_@S1_31525	GCF_001456215.1_ASM145621v1_genomic	GCF_002097595.2_ASM209759v2_genomic	615	683	-68	-1.374
Single-species_high_complexity_III_random	GCF_002310395.1_ASM231039v1_genomic_@S1_126578	GCF_002310395.1_ASM231039v1_genomic	GCF_000709475.1_ASM70947v1_genomic	501	503	-2	-0.042
Single-species_high_complexity_III_random	GCF_002089115.2_ASM208911v2_genomic_@S1_116921	GCF_002089115.2_ASM208911v2_genomic	GCA_001641045.1_ASM164104v1_genomic	1188	1428	-240	-2.26
Single-species_high_complexity_III_random	GCF_002089075.2_ASM208907v2_genomic_@S1_57663	GCF_002089075.2_ASM208907v2_genomic	GCF_002089115.2_ASM208911v2_genomic	330	330	0	0
Single-species_high_complexity_III_random	GCF_000772025.1_ASM77202v1_genomic_@S1_35070	GCF_000772025.1_ASM77202v1_genomic	GCF_001046095.2_ASM104609v2_genomic	440	496	-56	-1.286
Single-species_high_complexity_III_random	GCF_002089115.2_ASM208911v2_genomic_@S1_91610	GCF_002089115.2_ASM208911v2_genomic	GCF_000009585.1_ASM958v1_genomic	260	260	0	0
Single-species_high_complexity_III_random	GCF_001278745.1_ASM127874v1_genomic_@S1_75701	GCF_001278745.1_ASM127874v1_genomic	GCF_001019275.2_ASM101927v2_genomic	597	616	-19	-0.301
Single-species_high_complexity_III_random	GCF_001465755.1_ASM146575v1_genomic_@S1_75803	GCF_001465755.1_ASM146575v1_genomic	GCF_000145595.1_ASM14559v1_genomic	1680	2928	-1248	-7.615
Single-species_high_complexity_III_random	GCF_001717665.1_ASM171766v2_genomic_@S1_41805	GCF_001717665.1_ASM171766v2_genomic	GCF_001046095.2_ASM104609v2_genomic	570	575	-5	-0.102
Single-species_high_complexity_III_random	GCF_000009585.1_ASM958v1_genomic_@S1_104228	GCF_000009585.1_ASM958v1_genomic	GCF_001515745.1_ASM151574v1_genomic	765	2054	-1289	-14.94
Single-species_high_complexity_III_random	GCF_001298325.2_ASM129832v2_genomic_@S1_18315	GCF_001298325.2_ASM129832v2_genomic	GCF_001046095.2_ASM104609v2_genomic	1463	1512	-49	-0.335
Single-species_high_complexity_III_random	GCF_002089035.2_ASM208903v2_genomic_@S1_100907	GCF_002089035.2_ASM208903v2_genomic	GCF_001580515.1_ASM158051v1_genomic	937	2289	-1352	-14.056
Single-species_high_complexity_III_random	GCF_001465755.1_ASM146575v1_genomic_@S1_12583	GCF_001465755.1_ASM146575v1_genomic	GCF_000769575.1_ASM76957v1_genomic	1917	2115	-198	-0.978
Single-species_high_complexity_III_random	GCF_000009585.1_ASM958v1_genomic_@S1_92775	GCF_000009585.1_ASM958v1_genomic	GCF_001046095.2_ASM104609v2_genomic	300	323	-23	-1.011
Single-species_high_complexity_III_random	GCF_000769575.1_ASM76957v1_genomic_@S1_23621	GCF_000769575.1_ASM76957v1_genomic	GCF_000016805.1_ASM1680v1_genomic	1804	3463	-1659	-9.841
Single-species_high_complexity_III_random	GCF_001515745.1_ASM151574v1_genomic_@S1_73771	GCF_001515745.1_ASM151574v1_genomic	GCF_000772025.1_ASM77202v1_genomic	452	1122	-670	-17.157
Single-species_high_complexity_III_random	GCF_001298325.2_ASM129832v2_genomic_@S1_126952	GCF_001298325.2_ASM129832v2_genomic	GCF_000189455.2_ASM18945v3_genomic	466	495	-29	-0.809
Single-species_high_complexity_III_random	GCF_000016805.1_ASM1680v1_genomic_@S1_16689	GCF_000016805.1_ASM1680v1_genomic	GCF_002895385.1_ASM289538v1_genomic	686	1859	-1173	-17.087
Single-species_high_complexity_III_random	GCF_002089075.2_ASM208907v2_genomic_@S1_105642	GCF_002089075.2_ASM208907v2_genomic	GCF_000016805.1_ASM1680v1_genomic	1610	1919	-309	-1.923
Single-species_high_complexity_III_random	GCF_002202095.1_ASM220209v1_genomic_@S1_32750	GCF_002202095.1_ASM220209v1_genomic	GCF_001046095.2_ASM104609v2_genomic	634	791	-157	-3.124
Single-species_high_complexity_III_random	GCF_002895385.1_ASM289538v1_genomic_@S1_35927	GCF_002895385.1_ASM289538v1_genomic	GCF_001580515.1_ASM158051v1_genomic	439	1414	-975	-20.626
Single-species_high_complexity_III_random	GCF_002310435.1_ASM231043v1_genomic_@S1_112911	GCF_002310435.1_ASM231043v1_genomic	GCF_000145595.1_ASM14559v1_genomic	1417	1486	-69	-0.457
Single-species_high_complexity_III_random	GCF_001046095.2_ASM104609v2_genomic_@S1_32754	GCF_001046095.2_ASM104609v2_genomic	GCF_001580515.1_ASM158051v1_genomic	836	836	0	0
Single-species_high_complexity_III_random	GCF_001019275.2_ASM101927v2_genomic_@S1_88941	GCF_001019275.2_ASM101927v2_genomic	GCF_000189455.2_ASM18945v3_genomic	1453	2167	-714	-5.452
Single-species_high_complexity_III_random	GCF_000709475.1_ASM70947v1_genomic_@S1_15222	GCF_000709475.1_ASM70947v1_genomic	GCF_001717665.1_ASM171766v2_genomic	1719	1973	-254	-1.735
Single-species_high_complexity_III_random	GCF_000769575.1_ASM76957v1_genomic_@S1_22066	GCF_000769575.1_ASM76957v1_genomic	GCF_001046095.2_ASM104609v2_genomic	342	344	-2	-0.055
Single-species_high_complexity_III_random	GCF_000189455.2_ASM18945v3_genomic_@S1_19547	GCF_000189455.2_ASM18945v3_genomic	GCF_002310435.1_ASM231043v1_genomic	224	262	-38	-1.65
Single-species_high_complexity_III_random	GCF_000017125.1_ASM1712v1_genomic_@S1_24821	GCF_000017125.1_ASM1712v1_genomic	GCF_001515745.1_ASM151574v1_genomic	696	720	-24	-0.435
Single-species_high_complexity_III_random	GCF_002089055.1_ASM208905v1_genomic_@S1_117767	GCF_002089055.1_ASM208905v1_genomic	GCF_001515745.1_ASM151574v1_genomic	2245	2603	-358	-2.017
Single-species_high_complexity_III_random	GCF_002089055.1_ASM208905v1_genomic_@S1_52706	GCF_002089055.1_ASM208905v1_genomic	GCA_001641045.1_ASM164104v1_genomic	749	2099	-1350	-20.048
Single-species_high_complexity_III_random	GCF_000145595.1_ASM14559v1_genomic_@S1_96738	GCF_000145595.1_ASM14559v1_genomic	GCF_002089075.2_ASM208907v2_genomic	556	771	-215	-4.079
Single-species_high_complexity_III_random	GCF_001046095.2_ASM104609v2_genomic_@S1_24783	GCF_001046095.2_ASM104609v2_genomic	GCF_002202095.1_ASM220209v1_genomic	667	1566	-899	-15.548
Single-species_high_complexity_III_random	GCF_002089075.2_ASM208907v2_genomic_@S1_71800	GCF_002089075.2_ASM208907v2_genomic	GCF_002097595.2_ASM209759v2_genomic	1340	1432	-92	-0.837
Single-species_high_complexity_III_random	GCA_001641045.1_ASM164104v1_genomic_@S1_27519	GCA_001641045.1_ASM164104v1_genomic	GCF_002310435.1_ASM231043v1_genomic	345	349	-4	-0.12
Single-species_high_complexity_III_random	GCF_000145595.1_ASM14559v1_genomic_@S1_106137	GCF_000145595.1_ASM14559v1_genomic	GCF_002310395.1_ASM231039v1_genomic	1670	1266	404	4.457
Single-species_high_complexity_III_random	GCF_002089035.2_ASM208903v2_genomic_@S1_67255	GCF_002089035.2_ASM208903v2_genomic	GCF_001019275.2_ASM101927v2_genomic	1682	2345	-663	-4.176
Single-species_high_complexity_III_random	GCF_002089115.2_ASM208911v2_genomic_@S1_69131	GCF_002089115.2_ASM208911v2_genomic	GCF_001465755.1_ASM146575v1_genomic	106	106	0	0
Single-species_high_complexity_III_random	GCF_000016805.1_ASM1680v1_genomic_@S1_104659	GCF_000016805.1_ASM1680v1_genomic	GCF_001456215.1_ASM145621v1_genomic	214	235	-21	-1.148
Single-species_high_complexity_III_random	GCF_001580515.1_ASM158051v1_genomic_@S1_71942	GCF_001580515.1_ASM158051v1_genomic	GCF_001046095.2_ASM104609v2_genomic	931	932	-1	-0.01
Single-species_high_complexity_III_random	GCF_000009585.1_ASM958v1_genomic_@S1_88623	GCF_000009585.1_ASM958v1_genomic	GCA_001641045.1_ASM164104v1_genomic	555	599	-44	-0.886
Single-species_high_complexity_III_random	GCA_001641045.1_ASM164104v1_genomic_@S1_37710	GCA_001641045.1_ASM164104v1_genomic	GCF_002089075.2_ASM208907v2_genomic	208	218	-10	-0.539
Single-species_high_complexity_III_random	GCF_001580515.1_ASM158051v1_genomic_@S1_75587	GCF_001580515.1_ASM158051v1_genomic	GCF_001046095.2_ASM104609v2_genomic	192	192	0	0
Single-species_high_complexity_III_random	GCF_000009585.1_ASM958v1_genomic_@S1_26560	GCF_000009585.1_ASM958v1_genomic	GCF_002310395.1_ASM231039v1_genomic	182	305	-123	-6.945
Single-species_high_complexity_III_random	GCF_002089035.2_ASM208903v2_genomic_@S1_106663	GCF_002089035.2_ASM208903v2_genomic	GCF_000772025.1_ASM77202v1_genomic	616	660	-44	-0.711
Single-species_high_complexity_III_random	GCF_001444345.1_ASM144434v1_genomic_@S1_114136	GCF_001444345.1_ASM144434v1_genomic	GCA_001641045.1_ASM164104v1_genomic	959	1335	-376	-4.804
Single-species_high_complexity_III_random	GCF_001641025.1_ASM164102v1_genomic_@S1_27478	GCF_001641025.1_ASM164102v1_genomic	GCF_001515745.1_ASM151574v1_genomic	827	2446	-1619	-19.572
Single-species_high_complexity_III_random	GCF_002097595.2_ASM209759v2_genomic_@S1_64670	GCF_002097595.2_ASM209759v2_genomic	GCF_000009585.1_ASM958v1_genomic	2789	3291	-502	-1.841
Single-species_high_complexity_III_random	GCF_002089075.2_ASM208907v2_genomic_@S1_6108	GCF_002089075.2_ASM208907v2_genomic	GCF_001019275.2_ASM101927v2_genomic	2636	9028	-6392	-26.823
Single-species_high_complexity_III_random	GCF_000009585.1_ASM958v1_genomic_@S1_74830	GCF_000009585.1_ASM958v1_genomic	GCF_001465755.1_ASM146575v1_genomic	1198	1198	0	0
Single-species_high_complexity_III_random	GCF_002089055.1_ASM208905v1_genomic_@S1_73501	GCF_002089055.1_ASM208905v1_genomic	GCF_001641025.1_ASM164102v1_genomic	951	1425	-474	-4.457
Single-species_high_complexity_III_random	GCF_000769575.1_ASM76957v1_genomic_@S1_43000	GCF_000769575.1_ASM76957v1_genomic	GCF_001641025.1_ASM164102v1_genomic	930	933	-3	-0.036
Single-species_high_complexity_III_random	GCF_000769575.1_ASM76957v1_genomic_@S1_33094	GCF_000769575.1_ASM76957v1_genomic	GCF_001717665.1_ASM171766v2_genomic	1247	4863	-3616	-34.836
Single-species_high_complexity_III_random	GCF_001717665.1_ASM171766v2_genomic_@S1_15715	GCF_001717665.1_ASM171766v2_genomic	GCF_002089095.2_ASM208909v2_genomic	1268	3588	-2320	-22.102
Single-species_high_complexity_III_random	GCF_002895385.1_ASM289538v1_genomic_@S1_99934	GCF_002895385.1_ASM289538v1_genomic	GCF_000009585.1_ASM958v1_genomic	650	708	-58	-0.953
Single-species_high_complexity_III_random	GCF_000709475.1_ASM70947v1_genomic_@S1_68142	GCF_000709475.1_ASM70947v1_genomic	GCF_001444345.1_ASM144434v1_genomic	399	441	-42	-0.979
Single-species_high_complexity_III_random	GCF_000017125.1_ASM1712v1_genomic_@S1_118001	GCF_000017125.1_ASM1712v1_genomic	GCA_001641045.1_ASM164104v1_genomic	339	355	-16	-0.441
Single-species_high_complexity_III_random	GCF_002089115.2_ASM208911v2_genomic_@S1_48940	GCF_002089115.2_ASM208911v2_genomic	GCF_002097595.2_ASM209759v2_genomic	742	814	-72	-1.129
Single-species_high_complexity_III_random	GCF_000016805.1_ASM1680v1_genomic_@S1_121598	GCF_000016805.1_ASM1680v1_genomic	GCF_001465755.1_ASM146575v1_genomic	545	803	-258	-5.057
Single-species_high_complexity_III_random	GCF_001717665.1_ASM171766v2_genomic_@S1_62869	GCF_001717665.1_ASM171766v2_genomic	GCF_001298325.2_ASM129832v2_genomic	525	1775	-1250	-23.841
Single-species_high_complexity_III_random	GCF_001465755.1_ASM146575v1_genomic_@S1_77077	GCF_001465755.1_ASM146575v1_genomic	GCF_001515745.1_ASM151574v1_genomic	867	952	-85	-1.084
Single-species_high_complexity_III_random	GCF_001515745.1_ASM151574v1_genomic_@S1_12685	GCF_001515745.1_ASM151574v1_genomic	GCF_001641025.1_ASM164102v1_genomic	809	809	0	0
Single-species_high_complexity_III_random	GCF_002089095.2_ASM208909v2_genomic_@S1_67892	GCF_002089095.2_ASM208909v2_genomic	GCF_001515745.1_ASM151574v1_genomic	445	476	-31	-0.602
Single-species_high_complexity_III_random	GCF_001278745.1_ASM127874v1_genomic_@S1_53523	GCF_001278745.1_ASM127874v1_genomic	GCF_002089055.1_ASM208905v1_genomic	469	555	-86	-2.403
Single-species_high_complexity_III_random	GCF_002089055.1_ASM208905v1_genomic_@S1_124311	GCF_002089055.1_ASM208905v1_genomic	GCF_000145595.1_ASM14559v1_genomic	305	310	-5	-0.167
Single-species_high_complexity_III_random	GCF_002310395.1_ASM231039v1_genomic_@S1_42537	GCF_002310395.1_ASM231039v1_genomic	GCF_000772025.1_ASM77202v1_genomic	2046	4170	-2124	-10.434
Single-species_high_complexity_III_random	GCF_000016805.1_ASM1680v1_genomic_@S1_7286	GCF_000016805.1_ASM1680v1_genomic	GCA_001641045.1_ASM164104v1_genomic	1098	1130	-32	-0.277
Single-species_high_complexity_III_random	GCF_001515745.1_ASM151574v1_genomic_@S1_18832	GCF_001515745.1_ASM151574v1_genomic	GCF_000016805.1_ASM1680v1_genomic	1223	6621	-5398	-38.208
Single-species_high_complexity_III_random	GCF_001465755.1_ASM146575v1_genomic_@S1_122975	GCF_001465755.1_ASM146575v1_genomic	GCF_000772025.1_ASM77202v1_genomic	968	1104	-136	-1.136
Single-species_high_complexity_III_random	GCF_000772025.1_ASM77202v1_genomic_@S1_76723	GCF_000772025.1_ASM77202v1_genomic	GCF_001019275.2_ASM101927v2_genomic	895	2518	-1623	-17.62
Single-species_high_complexity_III_random	GCF_000145595.1_ASM14559v1_genomic_@S1_7325	GCF_000145595.1_ASM14559v1_genomic	GCF_000016805.1_ASM1680v1_genomic	294	299	-5	-0.192
Single-species_high_complexity_III_random	GCF_001717665.1_ASM171766v2_genomic_@S1_98113	GCF_001717665.1_ASM171766v2_genomic	GCF_000772025.1_ASM77202v1_genomic	364	383	-19	-0.577
Single-species_high_complexity_III_random	GCF_002089115.2_ASM208911v2_genomic_@S1_26761	GCF_002089115.2_ASM208911v2_genomic	GCF_000189455.2_ASM18945v3_genomic	268	447	-179	-7.061
Single-species_high_complexity_III_random	GCF_000769575.1_ASM76957v1_genomic_@S1_70987	GCF_000769575.1_ASM76957v1_genomic	GCF_000145595.1_ASM14559v1_genomic	531	533	-2	-0.036
Single-species_high_complexity_III_random	GCF_002895385.1_ASM289538v1_genomic_@S1_13101	GCF_002895385.1_ASM289538v1_genomic	GCA_001641045.1_ASM164104v1_genomic	544	2676	-2132	-37.221
Single-species_high_complexity_III_random	GCF_000709475.1_ASM70947v1_genomic_@S1_98692	GCF_000709475.1_ASM70947v1_genomic	GCF_001456215.1_ASM145621v1_genomic	602	3392	-2790	-39.169
Single-species_high_complexity_III_random	GCF_001046095.2_ASM104609v2_genomic_@S1_30781	GCF_001046095.2_ASM104609v2_genomic	GCF_002089035.2_ASM208903v2_genomic	277	302	-25	-0.912
Single-species_high_complexity_III_random	GCF_000017125.1_ASM1712v1_genomic_@S1_84477	GCF_000017125.1_ASM1712v1_genomic	GCA_001641045.1_ASM164104v1_genomic	158	161	-3	-0.19
Single-species_high_complexity_III_random	GCF_001444345.1_ASM144434v1_genomic_@S1_86835	GCF_001444345.1_ASM144434v1_genomic	GCF_002089115.2_ASM208911v2_genomic	363	421	-58	-1.739
Single-species_high_complexity_III_random	GCF_002089095.2_ASM208909v2_genomic_@S1_121940	GCF_002089095.2_ASM208909v2_genomic	GCF_000769575.1_ASM76957v1_genomic	5416	6743	-1327	-2.582
Single-species_high_complexity_III_random	GCF_001717665.1_ASM171766v2_genomic_@S1_115933	GCF_001717665.1_ASM171766v2_genomic	GCF_001515745.1_ASM151574v1_genomic	1242	2000	-758	-5.988
Single-species_high_complexity_III_random	GCF_002089115.2_ASM208911v2_genomic_@S1_34061	GCF_002089115.2_ASM208911v2_genomic	GCF_001515745.1_ASM151574v1_genomic	981	1323	-342	-3.732
Single-species_high_complexity_III_random	GCF_001580515.1_ASM158051v1_genomic_@S1_58129	GCF_001580515.1_ASM158051v1_genomic	GCF_001515745.1_ASM151574v1_genomic	707	2407	-1700	-27.283
Single-species_high_complexity_III_random	GCF_002310435.1_ASM231043v1_genomic_@S1_76971	GCF_002310435.1_ASM231043v1_genomic	GCF_000769575.1_ASM76957v1_genomic	983	986	-3	-0.03
Single-species_high_complexity_III_random	GCF_002089115.2_ASM208911v2_genomic_@S1_114960	GCF_002089115.2_ASM208911v2_genomic	GCF_000145595.1_ASM14559v1_genomic	843	1057	-214	-2.791
Single-species_high_complexity_III_random	GCF_000145595.1_ASM14559v1_genomic_@S1_86336	GCF_000145595.1_ASM14559v1_genomic	GCF_001278745.1_ASM127874v1_genomic	738	769	-31	-0.408
Single-species_high_complexity_III_random	GCF_000769575.1_ASM76957v1_genomic_@S1_116443	GCF_000769575.1_ASM76957v1_genomic	GCF_000709475.1_ASM70947v1_genomic	673	678	-5	-0.077
Single-species_high_complexity_III_random	GCF_002089115.2_ASM208911v2_genomic_@S1_49075	GCF_002089115.2_ASM208911v2_genomic	GCF_000769575.1_ASM76957v1_genomic	565	873	-308	-5.933
Single-species_high_complexity_III_random	GCF_000772025.1_ASM77202v1_genomic_@S1_99954	GCF_000772025.1_ASM77202v1_genomic	GCF_001046095.2_ASM104609v2_genomic	320	346	-26	-1.089
Single-species_high_complexity_III_random	GCF_001456215.1_ASM145621v1_genomic_@S1_59461	GCF_001456215.1_ASM145621v1_genomic	GCF_002202095.1_ASM220209v1_genomic	1710	1826	-116	-0.76
Single-species_high_complexity_III_random	GCF_001019275.2_ASM101927v2_genomic_@S1_111937	GCF_001019275.2_ASM101927v2_genomic	GCF_001046095.2_ASM104609v2_genomic	583	584	-1	-0.02
Single-species_high_complexity_III_random	GCF_000017125.1_ASM1712v1_genomic_@S1_97801	GCF_000017125.1_ASM1712v1_genomic	GCA_001641045.1_ASM164104v1_genomic	2189	2687	-498	-2.337
Single-species_high_complexity_III_random	GCF_000009585.1_ASM958v1_genomic_@S1_31955	GCF_000009585.1_ASM958v1_genomic	GCF_002310435.1_ASM231043v1_genomic	1438	1730	-292	-2.128
Single-species_high_complexity_III_random	GCF_001465755.1_ASM146575v1_genomic_@S1_91252	GCF_001465755.1_ASM146575v1_genomic	GCF_002097595.2_ASM209759v2_genomic	4082	5282	-1200	-3.499
Single-species_high_complexity_III	GCF_002089115.2_ASM208911v2_genomic_@S1_76542	GCF_002089115.2_ASM208911v2_genomic	GCF_001465755.1_ASM146575v1_genomic	2197	2197	0	0
Single-species_high_complexity_III	GCF_001515745.1_ASM151574v1_genomic_@S1_52313	GCF_001515745.1_ASM151574v1_genomic	GCF_002202095.1_ASM220209v1_genomic	300	300	0	0
Single-species_high_complexity_III	GCF_002089075.2_ASM208907v2_genomic_@S1_81134	GCF_002089075.2_ASM208907v2_genomic	GCF_002089115.2_ASM208911v2_genomic	358	359	-1	-0.024
Single-species_high_complexity_III	GCF_002089115.2_ASM208911v2_genomic_@S1_71784	GCF_002089115.2_ASM208911v2_genomic	GCF_002089055.1_ASM208905v1_genomic	463	463	0	0
Single-species_high_complexity_III	GCF_002310395.1_ASM231039v1_genomic_@S1_126578	GCF_002310395.1_ASM231039v1_genomic	GCF_000145595.1_ASM14559v1_genomic	501	502	-1	-0.021
Single-species_high_complexity_III	GCF_002089115.2_ASM208911v2_genomic_@S1_116921	GCF_002089115.2_ASM208911v2_genomic	GCF_002089095.2_ASM208909v2_genomic	1188	1189	-1	-0.009
Single-species_high_complexity_III	GCF_002089075.2_ASM208907v2_genomic_@S1_57663	GCF_002089075.2_ASM208907v2_genomic	GCF_002089055.1_ASM208905v1_genomic	330	330	0	0
Single-species_high_complexity_III	GCF_002089115.2_ASM208911v2_genomic_@S1_91610	GCF_002089115.2_ASM208911v2_genomic	GCF_002089055.1_ASM208905v1_genomic	260	260	0	0
Single-species_high_complexity_III	GCF_001465755.1_ASM146575v1_genomic_@S1_75803	GCF_001465755.1_ASM146575v1_genomic	GCF_002089035.2_ASM208903v2_genomic	1680	2115	-435	-2.654
Single-species_high_complexity_III	GCF_000009585.1_ASM958v1_genomic_@S1_104228	GCF_000009585.1_ASM958v1_genomic	GCF_001465755.1_ASM146575v1_genomic	765	766	-1	-0.012
Single-species_high_complexity_III	GCF_002089035.2_ASM208903v2_genomic_@S1_100907	GCF_002089035.2_ASM208903v2_genomic	GCF_000009585.1_ASM958v1_genomic	937	937	0	0
Single-species_high_complexity_III	GCF_000009585.1_ASM958v1_genomic_@S1_92775	GCF_000009585.1_ASM958v1_genomic	GCF_001465755.1_ASM146575v1_genomic	300	300	0	0
Single-species_high_complexity_III	GCF_000769575.1_ASM76957v1_genomic_@S1_23621	GCF_000769575.1_ASM76957v1_genomic	GCF_001515745.1_ASM151574v1_genomic	1804	1805	-1	-0.006
Single-species_high_complexity_III	GCF_001515745.1_ASM151574v1_genomic_@S1_73771	GCF_001515745.1_ASM151574v1_genomic	GCF_001641025.1_ASM164102v1_genomic	452	451	1	0.026
Single-species_high_complexity_III	GCF_001298325.2_ASM129832v2_genomic_@S1_126952	GCF_001298325.2_ASM129832v2_genomic	GCF_001717665.1_ASM171766v2_genomic	466	471	-5	-0.139
Single-species_high_complexity_III	GCF_000016805.1_ASM1680v1_genomic_@S1_16689	GCF_000016805.1_ASM1680v1_genomic	GCF_000017125.1_ASM1712v1_genomic	686	686	0	0
Single-species_high_complexity_III	GCF_002202095.1_ASM220209v1_genomic_@S1_32750	GCF_002202095.1_ASM220209v1_genomic	GCF_000772025.1_ASM77202v1_genomic	634	637	-3	-0.06
Single-species_high_complexity_III	GCF_001046095.2_ASM104609v2_genomic_@S1_32754	GCF_001046095.2_ASM104609v2_genomic	GCA_001641045.1_ASM164104v1_genomic	836	836	0	0
Single-species_high_complexity_III	GCF_000769575.1_ASM76957v1_genomic_@S1_22066	GCF_000769575.1_ASM76957v1_genomic	GCF_001515745.1_ASM151574v1_genomic	342	342	0	0
Single-species_high_complexity_III	GCF_000145595.1_ASM14559v1_genomic_@S1_96738	GCF_000145595.1_ASM14559v1_genomic	GCF_001515745.1_ASM151574v1_genomic	556	557	-1	-0.019
Single-species_high_complexity_III	GCF_001046095.2_ASM104609v2_genomic_@S1_24783	GCF_001046095.2_ASM104609v2_genomic	GCF_000709475.1_ASM70947v1_genomic	667	669	-2	-0.035
Single-species_high_complexity_III	GCF_002089075.2_ASM208907v2_genomic_@S1_71800	GCF_002089075.2_ASM208907v2_genomic	GCF_001465755.1_ASM146575v1_genomic	1340	1342	-2	-0.018
Single-species_high_complexity_III	GCA_001641045.1_ASM164104v1_genomic_@S1_27519	GCA_001641045.1_ASM164104v1_genomic	GCF_001641025.1_ASM164102v1_genomic	345	345	0	0
Single-species_high_complexity_III	GCF_000145595.1_ASM14559v1_genomic_@S1_106137	GCF_000145595.1_ASM14559v1_genomic	GCF_000709475.1_ASM70947v1_genomic	1670	1204	466	5.141
Single-species_high_complexity_III	GCF_000009585.1_ASM958v1_genomic_@S1_88623	GCF_000009585.1_ASM958v1_genomic	GCF_001465755.1_ASM146575v1_genomic	555	555	0	0
Single-species_high_complexity_III	GCA_001641045.1_ASM164104v1_genomic_@S1_37710	GCA_001641045.1_ASM164104v1_genomic	GCF_000145595.1_ASM14559v1_genomic	208	208	0	0
Single-species_high_complexity_III	GCF_001580515.1_ASM158051v1_genomic_@S1_75587	GCF_001580515.1_ASM158051v1_genomic	GCA_001641045.1_ASM164104v1_genomic	192	193	-1	-0.049
Single-species_high_complexity_III	GCF_000009585.1_ASM958v1_genomic_@S1_26560	GCF_000009585.1_ASM958v1_genomic	GCF_002089095.2_ASM208909v2_genomic	182	182	0	0
Single-species_high_complexity_III	GCF_002089035.2_ASM208903v2_genomic_@S1_106663	GCF_002089035.2_ASM208903v2_genomic	GCF_002089055.1_ASM208905v1_genomic	616	617	-1	-0.016
Single-species_high_complexity_III	GCF_001641025.1_ASM164102v1_genomic_@S1_27478	GCF_001641025.1_ASM164102v1_genomic	GCA_001641045.1_ASM164104v1_genomic	827	827	0	0
Single-species_high_complexity_III	GCF_002097595.2_ASM209759v2_genomic_@S1_64670	GCF_002097595.2_ASM209759v2_genomic	GCF_000145595.1_ASM14559v1_genomic	2789	2795	-6	-0.022
Single-species_high_complexity_III	GCF_000009585.1_ASM958v1_genomic_@S1_74830	GCF_000009585.1_ASM958v1_genomic	GCF_002089095.2_ASM208909v2_genomic	1198	1200	-2	-0.019
Single-species_high_complexity_III	GCF_002089055.1_ASM208905v1_genomic_@S1_73501	GCF_002089055.1_ASM208905v1_genomic	GCF_001465755.1_ASM146575v1_genomic	951	952	-1	-0.009
Single-species_high_complexity_III	GCF_000769575.1_ASM76957v1_genomic_@S1_43000	GCF_000769575.1_ASM76957v1_genomic	GCF_001515745.1_ASM151574v1_genomic	930	930	0	0
Single-species_high_complexity_III	GCF_000769575.1_ASM76957v1_genomic_@S1_33094	GCF_000769575.1_ASM76957v1_genomic	GCF_001515745.1_ASM151574v1_genomic	1247	1247	0	0
Single-species_high_complexity_III	GCF_002895385.1_ASM289538v1_genomic_@S1_99934	GCF_002895385.1_ASM289538v1_genomic	GCF_002310435.1_ASM231043v1_genomic	650	650	0	0
Single-species_high_complexity_III	GCF_000709475.1_ASM70947v1_genomic_@S1_68142	GCF_000709475.1_ASM70947v1_genomic	GCF_002895385.1_ASM289538v1_genomic	399	399	0	0
Single-species_high_complexity_III	GCF_002089115.2_ASM208911v2_genomic_@S1_48940	GCF_002089115.2_ASM208911v2_genomic	GCF_002089095.2_ASM208909v2_genomic	742	742	0	0
Single-species_high_complexity_III	GCF_000016805.1_ASM1680v1_genomic_@S1_121598	GCF_000016805.1_ASM1680v1_genomic	GCF_000017125.1_ASM1712v1_genomic	545	545	0	0
Single-species_high_complexity_III	GCF_001515745.1_ASM151574v1_genomic_@S1_12685	GCF_001515745.1_ASM151574v1_genomic	GCF_002310395.1_ASM231039v1_genomic	809	812	-3	-0.029
Single-species_high_complexity_III	GCF_002089095.2_ASM208909v2_genomic_@S1_67892	GCF_002089095.2_ASM208909v2_genomic	GCF_001465755.1_ASM146575v1_genomic	445	445	0	0
Single-species_high_complexity_III	GCF_002089055.1_ASM208905v1_genomic_@S1_124311	GCF_002089055.1_ASM208905v1_genomic	GCF_000772025.1_ASM77202v1_genomic	305	305	0	0
Single-species_high_complexity_III	GCF_002310395.1_ASM231039v1_genomic_@S1_42537	GCF_002310395.1_ASM231039v1_genomic	GCA_001641045.1_ASM164104v1_genomic	2046	2049	-3	-0.015
Single-species_high_complexity_III	GCF_001515745.1_ASM151574v1_genomic_@S1_18832	GCF_001515745.1_ASM151574v1_genomic	GCF_000769575.1_ASM76957v1_genomic	1223	1225	-2	-0.014
Single-species_high_complexity_III	GCF_001465755.1_ASM146575v1_genomic_@S1_122975	GCF_001465755.1_ASM146575v1_genomic	GCF_000009585.1_ASM958v1_genomic	968	969	-1	-0.008
Single-species_high_complexity_III	GCF_000145595.1_ASM14559v1_genomic_@S1_7325	GCF_000145595.1_ASM14559v1_genomic	GCF_001580515.1_ASM158051v1_genomic	294	294	0	0
Single-species_high_complexity_III	GCF_000769575.1_ASM76957v1_genomic_@S1_70987	GCF_000769575.1_ASM76957v1_genomic	GCF_001515745.1_ASM151574v1_genomic	531	531	0	0
Single-species_high_complexity_III	GCF_002895385.1_ASM289538v1_genomic_@S1_13101	GCF_002895385.1_ASM289538v1_genomic	GCF_001580515.1_ASM158051v1_genomic	544	546	-2	-0.035
Single-species_high_complexity_III	GCF_000709475.1_ASM70947v1_genomic_@S1_98692	GCF_000709475.1_ASM70947v1_genomic	GCF_002895385.1_ASM289538v1_genomic	602	607	-5	-0.07
Single-species_high_complexity_III	GCF_001046095.2_ASM104609v2_genomic_@S1_30781	GCF_001046095.2_ASM104609v2_genomic	GCF_000709475.1_ASM70947v1_genomic	277	277	0	0
Single-species_high_complexity_III	GCF_000017125.1_ASM1712v1_genomic_@S1_84477	GCF_000017125.1_ASM1712v1_genomic	GCF_000016805.1_ASM1680v1_genomic	158	158	0	0
Single-species_high_complexity_III	GCF_001580515.1_ASM158051v1_genomic_@S1_58129	GCF_001580515.1_ASM158051v1_genomic	GCF_002310395.1_ASM231039v1_genomic	707	707	0	0
Single-species_high_complexity_III	GCF_002310435.1_ASM231043v1_genomic_@S1_76971	GCF_002310435.1_ASM231043v1_genomic	GCF_002097595.2_ASM209759v2_genomic	983	985	-2	-0.02
Single-species_high_complexity_III	GCF_002089115.2_ASM208911v2_genomic_@S1_114960	GCF_002089115.2_ASM208911v2_genomic	GCF_002089095.2_ASM208909v2_genomic	843	843	0	0
Single-species_high_complexity_III	GCF_000145595.1_ASM14559v1_genomic_@S1_86336	GCF_000145595.1_ASM14559v1_genomic	GCF_002097595.2_ASM209759v2_genomic	738	738	0	0
Single-species_high_complexity_III	GCF_002089115.2_ASM208911v2_genomic_@S1_49075	GCF_002089115.2_ASM208911v2_genomic	GCF_002089035.2_ASM208903v2_genomic	565	565	0	0
Single-species_high_complexity_III	GCF_001019275.2_ASM101927v2_genomic_@S1_111937	GCF_001019275.2_ASM101927v2_genomic	GCF_002097595.2_ASM209759v2_genomic	583	583	0	0
Single-species_high_complexity_III	GCF_000009585.1_ASM958v1_genomic_@S1_31955	GCF_000009585.1_ASM958v1_genomic	GCF_002089035.2_ASM208903v2_genomic	1438	1437	1	0.007
Single-species_high_complexity_III	GCF_002089115.2_ASM208911v2_genomic_@S1_4492	GCF_002089115.2_ASM208911v2_genomic	GCF_001465755.1_ASM146575v1_genomic	646	647	-1	-0.016
Single-species_high_complexity_III	GCF_000017125.1_ASM1712v1_genomic_@S1_125987	GCF_000017125.1_ASM1712v1_genomic	GCF_001278745.1_ASM127874v1_genomic	801	801	0	0
Single-species_high_complexity_III	GCF_001515745.1_ASM151574v1_genomic_@S1_98863	GCF_001515745.1_ASM151574v1_genomic	GCF_001046095.2_ASM104609v2_genomic	434	434	0	0
Single-species_high_complexity_III	GCA_001641045.1_ASM164104v1_genomic_@S1_36226	GCA_001641045.1_ASM164104v1_genomic	GCF_001580515.1_ASM158051v1_genomic	602	603	-1	-0.02
Single-species_high_complexity_III	GCF_002202095.1_ASM220209v1_genomic_@S1_76043	GCF_002202095.1_ASM220209v1_genomic	GCF_000772025.1_ASM77202v1_genomic	382	383	-1	-0.026
Single-species_high_complexity_III	GCF_001641025.1_ASM164102v1_genomic_@S1_120582	GCF_001641025.1_ASM164102v1_genomic	GCF_000145595.1_ASM14559v1_genomic	375	375	0	0
Single-species_high_complexity_III	GCF_002089055.1_ASM208905v1_genomic_@S1_32597	GCF_002089055.1_ASM208905v1_genomic	GCF_002089115.2_ASM208911v2_genomic	259	259	0	0
Single-species_high_complexity_III	GCF_001298325.2_ASM129832v2_genomic_@S1_56712	GCF_001298325.2_ASM129832v2_genomic	GCF_001641025.1_ASM164102v1_genomic	728	730	-2	-0.031
Single-species_high_complexity_III	GCF_002310435.1_ASM231043v1_genomic_@S1_88404	GCF_002310435.1_ASM231043v1_genomic	GCF_001046095.2_ASM104609v2_genomic	666	667	-1	-0.018
Single-species_high_complexity_III	GCF_001515745.1_ASM151574v1_genomic_@S1_17472	GCF_001515745.1_ASM151574v1_genomic	GCF_001580515.1_ASM158051v1_genomic	129	129	0	0
Single-species_high_complexity_III	GCF_002089055.1_ASM208905v1_genomic_@S1_50160	GCF_002089055.1_ASM208905v1_genomic	GCF_001465755.1_ASM146575v1_genomic	664	665	-1	-0.015
Single-species_high_complexity_III	GCF_000016805.1_ASM1680v1_genomic_@S1_87627	GCF_000016805.1_ASM1680v1_genomic	GCF_000017125.1_ASM1712v1_genomic	801	801	0	0
Single-species_high_complexity_III	GCF_001515745.1_ASM151574v1_genomic_@S1_44647	GCF_001515745.1_ASM151574v1_genomic	GCF_000769575.1_ASM76957v1_genomic	948	949	-1	-0.014
Single-species_high_complexity_III	GCF_001465755.1_ASM146575v1_genomic_@S1_14271	GCF_001465755.1_ASM146575v1_genomic	GCF_000009585.1_ASM958v1_genomic	815	815	0	0
Single-species_high_complexity_III	GCF_001641025.1_ASM164102v1_genomic_@S1_9957	GCF_001641025.1_ASM164102v1_genomic	GCF_000145595.1_ASM14559v1_genomic	1328	1328	0	0
Single-species_high_complexity_III	GCF_002089035.2_ASM208903v2_genomic_@S1_118427	GCF_002089035.2_ASM208903v2_genomic	GCF_002089095.2_ASM208909v2_genomic	1881	1885	-4	-0.021
Single-species_high_complexity_III	GCF_001046095.2_ASM104609v2_genomic_@S1_58502	GCF_001046095.2_ASM104609v2_genomic	GCF_000145595.1_ASM14559v1_genomic	561	618	-57	-1.033
Single-species_high_complexity_III	GCF_001046095.2_ASM104609v2_genomic_@S1_22624	GCF_001046095.2_ASM104609v2_genomic	GCF_002310435.1_ASM231043v1_genomic	3765	4673	-908	-3.272
Single-species_high_complexity_III	GCF_001278745.1_ASM127874v1_genomic_@S1_124837	GCF_001278745.1_ASM127874v1_genomic	GCF_000016805.1_ASM1680v1_genomic	1082	1083	-1	-0.011
Single-species_high_complexity_III	GCF_002310435.1_ASM231043v1_genomic_@S1_68447	GCF_002310435.1_ASM231043v1_genomic	GCF_002310395.1_ASM231039v1_genomic	812	812	0	0
Single-species_high_complexity_III	GCF_001641025.1_ASM164102v1_genomic_@S1_92431	GCF_001641025.1_ASM164102v1_genomic	GCA_001641045.1_ASM164104v1_genomic	176	176	0	0
Single-species_high_complexity_III	GCF_001515745.1_ASM151574v1_genomic_@S1_29330	GCF_001515745.1_ASM151574v1_genomic	GCF_001641025.1_ASM164102v1_genomic	436	436	0	0
Single-species_high_complexity_III	GCF_000769575.1_ASM76957v1_genomic_@S1_81299	GCF_000769575.1_ASM76957v1_genomic	GCF_000709475.1_ASM70947v1_genomic	582	584	-2	-0.039
Single-species_high_complexity_III	GCF_002089035.2_ASM208903v2_genomic_@S1_13611	GCF_002089035.2_ASM208903v2_genomic	GCF_002089095.2_ASM208909v2_genomic	364	364	0	0
Single-species_high_complexity_III	GCF_002089035.2_ASM208903v2_genomic_@S1_111850	GCF_002089035.2_ASM208903v2_genomic	GCF_002089075.2_ASM208907v2_genomic	476	477	-1	-0.02
Single-species_high_complexity_III	GCF_000145595.1_ASM14559v1_genomic_@S1_48018	GCF_000145595.1_ASM14559v1_genomic	GCF_001580515.1_ASM158051v1_genomic	632	633	-1	-0.015
Single-species_high_complexity_III	GCA_001641045.1_ASM164104v1_genomic_@S1_133448	GCA_001641045.1_ASM164104v1_genomic	GCF_001580515.1_ASM158051v1_genomic	535	536	-1	-0.015
Single-species_high_complexity_III	GCF_002089075.2_ASM208907v2_genomic_@S1_56854	GCF_002089075.2_ASM208907v2_genomic	GCF_002089115.2_ASM208911v2_genomic	696	696	0	0
Single-species_high_complexity_III	GCA_001641045.1_ASM164104v1_genomic_@S1_75965	GCA_001641045.1_ASM164104v1_genomic	GCF_002202095.1_ASM220209v1_genomic	332	332	0	0
Single-species_high_complexity_III	GCF_001515745.1_ASM151574v1_genomic_@S1_52390	GCF_001515745.1_ASM151574v1_genomic	GCF_000145595.1_ASM14559v1_genomic	859	861	-2	-0.024
Single-species_high_complexity_III	GCF_001580515.1_ASM158051v1_genomic_@S1_7248	GCF_001580515.1_ASM158051v1_genomic	GCF_002097595.2_ASM209759v2_genomic	944	945	-1	-0.012
Single-species_high_complexity_III	GCF_002089075.2_ASM208907v2_genomic_@S1_36443	GCF_002089075.2_ASM208907v2_genomic	GCF_002089115.2_ASM208911v2_genomic	749	749	0	0
Single-species_high_complexity_III	GCF_002097595.2_ASM209759v2_genomic_@S1_47528	GCF_002097595.2_ASM209759v2_genomic	GCF_000769575.1_ASM76957v1_genomic	373	373	0	0
Single-species_high_complexity_III	GCF_001019275.2_ASM101927v2_genomic_@S1_25133	GCF_001019275.2_ASM101927v2_genomic	GCF_001298325.2_ASM129832v2_genomic	111	111	0	0
Single-species_high_complexity_III	GCF_002895385.1_ASM289538v1_genomic_@S1_64811	GCF_002895385.1_ASM289538v1_genomic	GCA_001641045.1_ASM164104v1_genomic	328	328	0	0
Single-species_high_complexity_III	GCA_001641045.1_ASM164104v1_genomic_@S1_33774	GCA_001641045.1_ASM164104v1_genomic	GCF_001641025.1_ASM164102v1_genomic	454	455	-1	-0.027
Single-species_high_complexity_III	GCF_000769575.1_ASM76957v1_genomic_@S1_13926	GCF_000769575.1_ASM76957v1_genomic	GCF_001019275.2_ASM101927v2_genomic	312	464	-152	-4.58
Single-species_high_complexity_III	GCF_000145595.1_ASM14559v1_genomic_@S1_39010	GCF_000145595.1_ASM14559v1_genomic	GCA_001641045.1_ASM164104v1_genomic	555	555	0	0
Single-species_high_complexity_III	GCF_002097595.2_ASM209759v2_genomic_@S1_89492	GCF_002097595.2_ASM209759v2_genomic	GCF_002895385.1_ASM289538v1_genomic	754	756	-2	-0.033
Single-species_high_complexity_III	GCF_002089055.1_ASM208905v1_genomic_@S1_29730	GCF_002089055.1_ASM208905v1_genomic	GCF_000009585.1_ASM958v1_genomic	930	932	-2	-0.021
Single-species_high_complexity_III	GCF_000016805.1_ASM1680v1_genomic_@S1_120595	GCF_000016805.1_ASM1680v1_genomic	GCF_000017125.1_ASM1712v1_genomic	2250	2250	0	0
Single-species_high_complexity_III	GCF_002097595.2_ASM209759v2_genomic_@S1_90628	GCF_002097595.2_ASM209759v2_genomic	GCF_001046095.2_ASM104609v2_genomic	150	149	1	0.074
Single-species_high_complexity_I_random	GCF_001611325.1_ASM161132v1_genomic_@S1_45574	GCF_001611325.1_ASM161132v1_genomic	GCF_001611405.1_ASM161140v1_genomic	285	285	0	0
Single-species_high_complexity_I_random	GCF_000969225.1_ASM96922v1_genomic_@S1_58820	GCF_000969225.1_ASM96922v1_genomic	GCF_001725965.1_ASM172596v1_genomic	1252	1254	-2	-0.018
Single-species_high_complexity_I_random	GCF_001611385.1_ASM161138v1_genomic_@S1_10788	GCF_001611385.1_ASM161138v1_genomic	GCF_001019395.2_ASM101939v2_genomic	341	388	-47	-1.369
Single-species_high_complexity_I_random	GCF_001611365.1_ASM161136v1_genomic_@S1_26043	GCF_001611365.1_ASM161136v1_genomic	GCF_001725965.1_ASM172596v1_genomic	412	423	-11	-0.343
Single-species_high_complexity_I_random	GCF_001465675.1_ASM146567v1_genomic_@S1_36151	GCF_001465675.1_ASM146567v1_genomic	GCF_001640885.1_ASM164088v1_genomic	207	383	-176	-9.767
Single-species_high_complexity_I_random	GCF_001548415.1_ASM154841v1_genomic_@S1_78329	GCF_001548415.1_ASM154841v1_genomic	GCF_001656075.1_ASM165607v1_genomic	295	1622	-1327	-38.023
Single-species_high_complexity_I_random	GCF_001465635.1_ASM146563v1_genomic_@S1_123544	GCF_001465635.1_ASM146563v1_genomic	GCF_002204555.1_ASM220455v1_genomic	1095	2046	-951	-10.706
Single-species_high_complexity_I_random	GCF_001640885.1_ASM164088v1_genomic_@S1_44147	GCF_001640885.1_ASM164088v1_genomic	GCF_002442975.1_ASM244297v1_genomic	1810	2069	-259	-1.545
Single-species_high_complexity_I_random	GCF_001611425.1_ASM161142v1_genomic_@S1_71328	GCF_001611425.1_ASM161142v1_genomic	GCF_001640885.1_ASM164088v1_genomic	2366	9129	-6763	-33.582
Single-species_high_complexity_I_random	GCF_001019435.2_ASM101943v2_genomic_@S1_90187	GCF_001019435.2_ASM101943v2_genomic	GCF_001465635.1_ASM146563v1_genomic	971	4117	-3146	-33.839
Single-species_high_complexity_I_random	GCF_001027045.1_ASM102704v1_genomic_@S1_107523	GCF_001027045.1_ASM102704v1_genomic	GCF_001019395.2_ASM101939v2_genomic	367	401	-34	-0.878
Single-species_high_complexity_I_random	GCF_001611365.1_ASM161136v1_genomic_@S1_63507	GCF_001611365.1_ASM161136v1_genomic	GCF_001640905.1_ASM164090v1_genomic	590	712	-122	-2.253
Single-species_high_complexity_I_random	GCF_001611325.1_ASM161132v1_genomic_@S1_14433	GCF_001611325.1_ASM161132v1_genomic	GCF_001611425.1_ASM161142v1_genomic	345	394	-49	-1.596
Single-species_high_complexity_I_random	GCF_001640905.1_ASM164090v1_genomic_@S1_4342	GCF_001640905.1_ASM164090v1_genomic	GCF_001465635.1_ASM146563v1_genomic	558	2167	-1609	-34.707
Single-species_high_complexity_I_random	GCF_001457495.1_NCTC13435_genomic_@S1_39616	GCF_001457495.1_NCTC13435_genomic	GCF_001611385.1_ASM161138v1_genomic	666	1617	-951	-14.541
Single-species_high_complexity_I_random	GCF_001019305.2_ASM101930v2_genomic_@S1_75124	GCF_001019305.2_ASM101930v2_genomic	GCF_001640885.1_ASM164088v1_genomic	705	705	0	0
Single-species_high_complexity_I_random	GCF_001640905.1_ASM164090v1_genomic_@S1_127710	GCF_001640905.1_ASM164090v1_genomic	GCF_001465635.1_ASM146563v1_genomic	666	1625	-959	-15.425
Single-species_high_complexity_I_random	GCF_001611425.1_ASM161142v1_genomic_@S1_103717	GCF_001611425.1_ASM161142v1_genomic	GCF_001640925.1_ASM164092v1_genomic	1092	1563	-471	-5.568
Single-species_high_complexity_I_random	GCF_001019535.2_ASM101953v2_genomic_@S1_126744	GCF_001019535.2_ASM101953v2_genomic	GCF_001640905.1_ASM164090v1_genomic	760	828	-68	-1.008
Single-species_high_complexity_I_random	GCF_002204555.1_ASM220455v1_genomic_@S1_39323	GCF_002204555.1_ASM220455v1_genomic	GCF_001640905.1_ASM164090v1_genomic	350	352	-2	-0.057
Single-species_high_complexity_I_random	GCF_001019395.2_ASM101939v2_genomic_@S1_66194	GCF_001019395.2_ASM101939v2_genomic	GCF_000969225.1_ASM96922v1_genomic	637	733	-96	-1.532
Single-species_high_complexity_I_random	GCF_001611405.1_ASM161140v1_genomic_@S1_67058	GCF_001611405.1_ASM161140v1_genomic	GCF_001465675.1_ASM146567v1_genomic	166	177	-11	-0.584
Single-species_high_complexity_I_random	GCF_002209325.1_ASM220932v1_genomic_@S1_52094	GCF_002209325.1_ASM220932v1_genomic	GCF_001019435.2_ASM101943v2_genomic	1675	2051	-376	-2.552
Single-species_high_complexity_I_random	GCF_001019395.2_ASM101939v2_genomic_@S1_93239	GCF_001019395.2_ASM101939v2_genomic	GCF_001018835.2_ASM101883v2_genomic	621	707	-86	-1.326
Single-species_high_complexity_I_random	GCF_002633765.1_ASM263376v1_genomic_@S1_64673	GCF_002633765.1_ASM263376v1_genomic	GCF_001725965.1_ASM172596v1_genomic	1351	1479	-128	-1.159
Single-species_high_complexity_I_random	GCF_001465635.1_ASM146563v1_genomic_@S1_122538	GCF_001465635.1_ASM146563v1_genomic	GCF_001640905.1_ASM164090v1_genomic	705	1901	-1196	-17.167
Single-species_high_complexity_I_random	GCF_001457495.1_NCTC13435_genomic_@S1_75484	GCF_001457495.1_NCTC13435_genomic	GCF_001611385.1_ASM161138v1_genomic	449	522	-73	-2.035
Single-species_high_complexity_I_random	GCF_001019535.2_ASM101953v2_genomic_@S1_85516	GCF_001019535.2_ASM101953v2_genomic	GCF_002204555.1_ASM220455v1_genomic	662	682	-20	-0.341
Single-species_high_complexity_I_random	GCF_002795285.1_ASM279528v1_genomic_@S1_79140	GCF_002795285.1_ASM279528v1_genomic	GCF_002633765.1_ASM263376v1_genomic	880	1000	-120	-1.454
Single-species_high_complexity_I_random	GCF_001548415.1_ASM154841v1_genomic_@S1_79686	GCF_001548415.1_ASM154841v1_genomic	GCF_001656075.1_ASM165607v1_genomic	1085	1146	-61	-0.664
Single-species_high_complexity_I_random	GCF_001019535.2_ASM101953v2_genomic_@S1_42108	GCF_001019535.2_ASM101953v2_genomic	GCF_001457495.1_NCTC13435_genomic	633	642	-9	-0.132
Single-species_high_complexity_I_random	GCF_001465635.1_ASM146563v1_genomic_@S1_63413	GCF_001465635.1_ASM146563v1_genomic	GCF_001465675.1_ASM146567v1_genomic	1422	1425	-3	-0.021
Single-species_high_complexity_I_random	GCF_001019535.2_ASM101953v2_genomic_@S1_10468	GCF_001019535.2_ASM101953v2_genomic	GCF_001548415.1_ASM154841v1_genomic	1086	1144	-58	-0.688
Single-species_high_complexity_I_random	GCF_001640905.1_ASM164090v1_genomic_@S1_46690	GCF_001640905.1_ASM164090v1_genomic	GCF_001548415.1_ASM154841v1_genomic	746	1494	-748	-10.093
Single-species_high_complexity_I_random	GCF_001027045.1_ASM102704v1_genomic_@S1_10094	GCF_001027045.1_ASM102704v1_genomic	GCF_001594205.1_ASM159420v1_genomic	3954	8719	-4765	-13.027
Single-species_high_complexity_I_random	GCF_001548415.1_ASM154841v1_genomic_@S1_19091	GCF_001548415.1_ASM154841v1_genomic	GCF_001027045.1_ASM102704v1_genomic	1204	5646	-4442	-37.029
Single-species_high_complexity_I_random	GCF_001019535.2_ASM101953v2_genomic_@S1_4496	GCF_001019535.2_ASM101953v2_genomic	GCF_001594205.1_ASM159420v1_genomic	3546	6836	-3290	-10.302
Single-species_high_complexity_I_random	GCF_001611365.1_ASM161136v1_genomic_@S1_11695	GCF_001611365.1_ASM161136v1_genomic	GCF_002633765.1_ASM263376v1_genomic	418	926	-508	-12.5
Single-species_high_complexity_I_random	GCF_001457495.1_NCTC13435_genomic_@S1_69695	GCF_001457495.1_NCTC13435_genomic	GCF_001611405.1_ASM161140v1_genomic	1702	1857	-155	-0.906
Single-species_high_complexity_I_random	GCF_001027045.1_ASM102704v1_genomic_@S1_56112	GCF_001027045.1_ASM102704v1_genomic	GCF_001611325.1_ASM161132v1_genomic	958	1140	-182	-2.073
Single-species_high_complexity_I_random	GCF_002795285.1_ASM279528v1_genomic_@S1_85898	GCF_002795285.1_ASM279528v1_genomic	GCF_001548415.1_ASM154841v1_genomic	710	1326	-616	-7.766
Single-species_high_complexity_I_random	GCF_001548415.1_ASM154841v1_genomic_@S1_48845	GCF_001548415.1_ASM154841v1_genomic	GCF_002633845.1_ASM263384v1_genomic	395	425	-30	-0.835
Single-species_high_complexity_I_random	GCF_001611365.1_ASM161136v1_genomic_@S1_45148	GCF_001611365.1_ASM161136v1_genomic	GCF_001725965.1_ASM172596v1_genomic	565	596	-31	-0.484
Single-species_high_complexity_I_random	GCF_001640905.1_ASM164090v1_genomic_@S1_64455	GCF_001640905.1_ASM164090v1_genomic	GCF_002204555.1_ASM220455v1_genomic	536	1236	-700	-14.008
Single-species_high_complexity_I_random	GCF_001640905.1_ASM164090v1_genomic_@S1_2390	GCF_001640905.1_ASM164090v1_genomic	GCF_001027045.1_ASM102704v1_genomic	360	360	0	0
Single-species_high_complexity_I_random	GCF_001611405.1_ASM161140v1_genomic_@S1_7435	GCF_001611405.1_ASM161140v1_genomic	GCF_001640925.1_ASM164092v1_genomic	915	947	-32	-0.399
Single-species_high_complexity_I_random	GCF_001465675.1_ASM146567v1_genomic_@S1_9839	GCF_001465675.1_ASM146567v1_genomic	GCF_001457495.1_NCTC13435_genomic	1111	1267	-156	-1.287
Single-species_high_complexity_I_random	GCF_001611405.1_ASM161140v1_genomic_@S1_107054	GCF_001611405.1_ASM161140v1_genomic	GCF_001548415.1_ASM154841v1_genomic	879	1050	-171	-1.797
Single-species_high_complexity_I_random	GCF_001027045.1_ASM102704v1_genomic_@S1_99234	GCF_001027045.1_ASM102704v1_genomic	GCF_001019305.2_ASM101930v2_genomic	680	694	-14	-0.207
Single-species_high_complexity_I_random	GCF_001027045.1_ASM102704v1_genomic_@S1_21824	GCF_001027045.1_ASM102704v1_genomic	GCF_002204555.1_ASM220455v1_genomic	792	847	-55	-0.823
Single-species_high_complexity_I_random	GCF_002633845.1_ASM263384v1_genomic_@S1_53610	GCF_002633845.1_ASM263384v1_genomic	GCF_001027045.1_ASM102704v1_genomic	751	867	-116	-1.498
Single-species_high_complexity_I_random	GCF_001018835.2_ASM101883v2_genomic_@S1_80961	GCF_001018835.2_ASM101883v2_genomic	GCF_002633845.1_ASM263384v1_genomic	1414	4188	-2774	-20.185
Single-species_high_complexity_I_random	GCF_001656075.1_ASM165607v1_genomic_@S1_72424	GCF_001656075.1_ASM165607v1_genomic	GCF_001457495.1_NCTC13435_genomic	496	2472	-1976	-37.115
Single-species_high_complexity_I_random	GCF_002204555.1_ASM220455v1_genomic_@S1_126324	GCF_002204555.1_ASM220455v1_genomic	GCF_001611365.1_ASM161136v1_genomic	1443	2011	-568	-3.866
Single-species_high_complexity_I_random	GCF_001465635.1_ASM146563v1_genomic_@S1_114099	GCF_001465635.1_ASM146563v1_genomic	GCF_001019435.2_ASM101943v2_genomic	1772	3016	-1244	-7.643
Single-species_high_complexity_I_random	GCF_001640885.1_ASM164088v1_genomic_@S1_49378	GCF_001640885.1_ASM164088v1_genomic	GCF_001611325.1_ASM161132v1_genomic	622	1507	-885	-14.428
Single-species_high_complexity_I_random	GCF_001611325.1_ASM161132v1_genomic_@S1_89152	GCF_001611325.1_ASM161132v1_genomic	GCF_001656075.1_ASM165607v1_genomic	1427	2158	-731	-4.885
Single-species_high_complexity_I_random	GCF_000969225.1_ASM96922v1_genomic_@S1_54371	GCF_000969225.1_ASM96922v1_genomic	GCF_001019435.2_ASM101943v2_genomic	391	392	-1	-0.028
Single-species_high_complexity_I_random	GCF_000969225.1_ASM96922v1_genomic_@S1_114009	GCF_000969225.1_ASM96922v1_genomic	GCF_001611365.1_ASM161136v1_genomic	1199	1426	-227	-1.912
Single-species_high_complexity_I_random	GCF_001548415.1_ASM154841v1_genomic_@S1_4258	GCF_001548415.1_ASM154841v1_genomic	GCF_001457495.1_NCTC13435_genomic	513	527	-14	-0.32
Single-species_high_complexity_I_random	GCF_001019535.2_ASM101953v2_genomic_@S1_21612	GCF_001019535.2_ASM101953v2_genomic	GCF_001465635.1_ASM146563v1_genomic	610	688	-78	-1.352
Single-species_high_complexity_I_random	GCF_001640905.1_ASM164090v1_genomic_@S1_62864	GCF_001640905.1_ASM164090v1_genomic	GCF_001019435.2_ASM101943v2_genomic	974	2060	-1086	-14.323
Single-species_high_complexity_I_random	GCF_002209325.1_ASM220932v1_genomic_@S1_20755	GCF_002209325.1_ASM220932v1_genomic	GCF_001611385.1_ASM161138v1_genomic	558	712	-154	-3.007
Single-species_high_complexity_I_random	GCF_001611325.1_ASM161132v1_genomic_@S1_23829	GCF_001611325.1_ASM161132v1_genomic	GCF_001611405.1_ASM161140v1_genomic	623	625	-2	-0.036
Single-species_high_complexity_I_random	GCF_001027045.1_ASM102704v1_genomic_@S1_105355	GCF_001027045.1_ASM102704v1_genomic	GCF_001611425.1_ASM161142v1_genomic	445	449	-4	-0.085
Single-species_high_complexity_I_random	GCF_001611345.1_ASM161134v1_genomic_@S1_56437	GCF_001611345.1_ASM161134v1_genomic	GCF_001611425.1_ASM161142v1_genomic	447	448	-1	-0.023
Single-species_high_complexity_I_random	GCF_001594205.1_ASM159420v1_genomic_@S1_39472	GCF_001594205.1_ASM159420v1_genomic	GCF_000969225.1_ASM96922v1_genomic	1490	1893	-403	-3.365
Single-species_high_complexity_I_random	GCF_002356675.1_ASM235667v1_genomic_@S1_80667	GCF_002356675.1_ASM235667v1_genomic	GCF_000969225.1_ASM96922v1_genomic	357	377	-20	-0.526
Single-species_high_complexity_I_random	GCF_001019435.2_ASM101943v2_genomic_@S1_62302	GCF_001019435.2_ASM101943v2_genomic	GCF_001465635.1_ASM146563v1_genomic	737	902	-165	-2.621
Single-species_high_complexity_I_random	GCF_001465635.1_ASM146563v1_genomic_@S1_66257	GCF_001465635.1_ASM146563v1_genomic	GCF_001656075.1_ASM165607v1_genomic	474	523	-49	-1.135
Single-species_high_complexity_I_random	GCF_001594205.1_ASM159420v1_genomic_@S1_10682	GCF_001594205.1_ASM159420v1_genomic	GCF_002633765.1_ASM263376v1_genomic	650	651	-1	-0.018
Single-species_high_complexity_I_random	GCF_001019535.2_ASM101953v2_genomic_@S1_15232	GCF_001019535.2_ASM101953v2_genomic	GCF_001019305.2_ASM101930v2_genomic	503	585	-82	-1.989
Single-species_high_complexity_I_random	GCF_001018835.2_ASM101883v2_genomic_@S1_87780	GCF_001018835.2_ASM101883v2_genomic	GCF_002633845.1_ASM263384v1_genomic	316	339	-23	-0.832
Single-species_high_complexity_I_random	GCF_002633845.1_ASM263384v1_genomic_@S1_54328	GCF_002633845.1_ASM263384v1_genomic	GCF_002204555.1_ASM220455v1_genomic	1374	1574	-200	-1.159
Single-species_high_complexity_I_random	GCF_001611405.1_ASM161140v1_genomic_@S1_22870	GCF_001611405.1_ASM161140v1_genomic	GCF_001019305.2_ASM101930v2_genomic	152	153	-1	-0.069
Single-species_high_complexity_I_random	GCF_002442975.1_ASM244297v1_genomic_@S1_4646	GCF_002442975.1_ASM244297v1_genomic	GCF_001725965.1_ASM172596v1_genomic	759	2683	-1924	-26.035
Single-species_high_complexity_I_random	GCF_002209325.1_ASM220932v1_genomic_@S1_114992	GCF_002209325.1_ASM220932v1_genomic	GCF_001465675.1_ASM146567v1_genomic	347	456	-109	-3.702
Single-species_high_complexity_I_random	GCF_001457495.1_NCTC13435_genomic_@S1_102412	GCF_001457495.1_NCTC13435_genomic	GCF_001019395.2_ASM101939v2_genomic	1227	1312	-85	-0.741
Single-species_high_complexity_I_random	GCF_002204555.1_ASM220455v1_genomic_@S1_82359	GCF_002204555.1_ASM220455v1_genomic	GCF_001611385.1_ASM161138v1_genomic	469	508	-39	-0.852
Single-species_high_complexity_I_random	GCF_001019435.2_ASM101943v2_genomic_@S1_69182	GCF_001019435.2_ASM101943v2_genomic	GCF_001019395.2_ASM101939v2_genomic	694	795	-101	-1.642
Single-species_high_complexity_I_random	GCF_001611325.1_ASM161132v1_genomic_@S1_115049	GCF_001611325.1_ASM161132v1_genomic	GCF_001640885.1_ASM164088v1_genomic	221	874	-653	-30.773
Single-species_high_complexity_I_random	GCF_002633765.1_ASM263376v1_genomic_@S1_62055	GCF_002633765.1_ASM263376v1_genomic	GCF_002204555.1_ASM220455v1_genomic	375	416	-41	-1.017
Single-species_high_complexity_I_random	GCF_001611405.1_ASM161140v1_genomic_@S1_42211	GCF_001611405.1_ASM161140v1_genomic	GCF_001018835.2_ASM101883v2_genomic	1332	1385	-53	-0.487
Single-species_high_complexity_I_random	GCF_001548415.1_ASM154841v1_genomic_@S1_118296	GCF_001548415.1_ASM154841v1_genomic	GCF_001019535.2_ASM101953v2_genomic	622	659	-37	-0.511
Single-species_high_complexity_I_random	GCF_001640905.1_ASM164090v1_genomic_@S1_105469	GCF_001640905.1_ASM164090v1_genomic	GCF_001027045.1_ASM102704v1_genomic	145	667	-522	-36.225
Single-species_high_complexity_I_random	GCF_000969225.1_ASM96922v1_genomic_@S1_32240	GCF_000969225.1_ASM96922v1_genomic	GCF_001548415.1_ASM154841v1_genomic	812	815	-3	-0.037
Single-species_high_complexity_I_random	GCF_001465635.1_ASM146563v1_genomic_@S1_84745	GCF_001465635.1_ASM146563v1_genomic	GCF_002442975.1_ASM244297v1_genomic	723	855	-132	-1.809
Single-species_high_complexity_I_random	GCF_001548415.1_ASM154841v1_genomic_@S1_57428	GCF_001548415.1_ASM154841v1_genomic	GCF_002795285.1_ASM279528v1_genomic	1110	1150	-40	-0.352
Single-species_high_complexity_I_random	GCF_001019395.2_ASM101939v2_genomic_@S1_80154	GCF_001019395.2_ASM101939v2_genomic	GCF_001018835.2_ASM101883v2_genomic	1550	1984	-434	-3.442
Single-species_high_complexity_I_random	GCF_002209325.1_ASM220932v1_genomic_@S1_19183	GCF_002209325.1_ASM220932v1_genomic	GCF_000969225.1_ASM96922v1_genomic	621	676	-55	-1.24
Single-species_high_complexity_I_random	GCF_001465675.1_ASM146567v1_genomic_@S1_101898	GCF_001465675.1_ASM146567v1_genomic	GCF_001640905.1_ASM164090v1_genomic	1212	4915	-3703	-34.36
Single-species_high_complexity_I_random	GCF_001611405.1_ASM161140v1_genomic_@S1_98317	GCF_001611405.1_ASM161140v1_genomic	GCF_001656075.1_ASM165607v1_genomic	1236	1294	-58	-0.5
Single-species_high_complexity_I_random	GCF_001027045.1_ASM102704v1_genomic_@S1_7784	GCF_001027045.1_ASM102704v1_genomic	GCF_001465635.1_ASM146563v1_genomic	389	536	-147	-3.971
Single-species_high_complexity_I_random	GCF_001019305.2_ASM101930v2_genomic_@S1_119656	GCF_001019305.2_ASM101930v2_genomic	GCF_001611325.1_ASM161132v1_genomic	162	170	-8	-0.561
Single-species_high_complexity_I_random	GCF_001611365.1_ASM161136v1_genomic_@S1_102309	GCF_001611365.1_ASM161136v1_genomic	GCF_001019395.2_ASM101939v2_genomic	1021	1111	-90	-0.995
Single-species_high_complexity_I_random	GCF_001465675.1_ASM146567v1_genomic_@S1_48096	GCF_001465675.1_ASM146567v1_genomic	GCF_001019535.2_ASM101953v2_genomic	790	928	-138	-1.823
Single-species_high_complexity_I_random	GCF_001611345.1_ASM161134v1_genomic_@S1_86826	GCF_001611345.1_ASM161134v1_genomic	GCF_001611385.1_ASM161138v1_genomic	355	636	-281	-7.343
Single-species_high_complexity_I_random	GCF_002633765.1_ASM263376v1_genomic_@S1_110428	GCF_002633765.1_ASM263376v1_genomic	GCF_001611345.1_ASM161134v1_genomic	578	1114	-536	-9.077
Single-species_high_complexity_I_random	GCF_001725965.1_ASM172596v1_genomic_@S1_78906	GCF_001725965.1_ASM172596v1_genomic	GCF_001640885.1_ASM164088v1_genomic	896	896	0	0
Single-species_high_complexity_I_random	GCF_001019535.2_ASM101953v2_genomic_@S1_30516	GCF_001019535.2_ASM101953v2_genomic	GCF_001640925.1_ASM164092v1_genomic	289	342	-53	-2.176
Single-species_high_complexity_I	GCF_001611325.1_ASM161132v1_genomic_@S1_45574	GCF_001611325.1_ASM161132v1_genomic	GCF_001611345.1_ASM161134v1_genomic	285	285	0	0
Single-species_high_complexity_I	GCF_000969225.1_ASM96922v1_genomic_@S1_58820	GCF_000969225.1_ASM96922v1_genomic	GCF_001640905.1_ASM164090v1_genomic	1252	1253	-1	-0.009
Single-species_high_complexity_I	GCF_001640885.1_ASM164088v1_genomic_@S1_44147	GCF_001640885.1_ASM164088v1_genomic	GCF_001640905.1_ASM164090v1_genomic	1810	1810	0	0
Single-species_high_complexity_I	GCF_001019435.2_ASM101943v2_genomic_@S1_90187	GCF_001019435.2_ASM101943v2_genomic	GCF_001640885.1_ASM164088v1_genomic	971	972	-1	-0.011
Single-species_high_complexity_I	GCF_001611365.1_ASM161136v1_genomic_@S1_63507	GCF_001611365.1_ASM161136v1_genomic	GCF_002795285.1_ASM279528v1_genomic	590	730	-140	-2.586
Single-species_high_complexity_I	GCF_001640905.1_ASM164090v1_genomic_@S1_4342	GCF_001640905.1_ASM164090v1_genomic	GCF_001640925.1_ASM164092v1_genomic	558	558	0	0
Single-species_high_complexity_I	GCF_001019305.2_ASM101930v2_genomic_@S1_75124	GCF_001019305.2_ASM101930v2_genomic	GCF_002204555.1_ASM220455v1_genomic	705	707	-2	-0.025
Single-species_high_complexity_I	GCF_001640905.1_ASM164090v1_genomic_@S1_127710	GCF_001640905.1_ASM164090v1_genomic	GCF_001725965.1_ASM172596v1_genomic	666	666	0	0
Single-species_high_complexity_I	GCF_001611425.1_ASM161142v1_genomic_@S1_103717	GCF_001611425.1_ASM161142v1_genomic	GCF_001611405.1_ASM161140v1_genomic	1092	1092	0	0
Single-species_high_complexity_I	GCF_002204555.1_ASM220455v1_genomic_@S1_39323	GCF_002204555.1_ASM220455v1_genomic	GCF_001548415.1_ASM154841v1_genomic	350	351	-1	-0.029
Single-species_high_complexity_I	GCF_001019535.2_ASM101953v2_genomic_@S1_85516	GCF_001019535.2_ASM101953v2_genomic	GCF_002795285.1_ASM279528v1_genomic	662	662	0	0
Single-species_high_complexity_I	GCF_002795285.1_ASM279528v1_genomic_@S1_79140	GCF_002795285.1_ASM279528v1_genomic	GCF_002209325.1_ASM220932v1_genomic	880	881	-1	-0.012
Single-species_high_complexity_I	GCF_001548415.1_ASM154841v1_genomic_@S1_79686	GCF_001548415.1_ASM154841v1_genomic	GCF_001640905.1_ASM164090v1_genomic	1085	1087	-2	-0.022
Single-species_high_complexity_I	GCF_001019535.2_ASM101953v2_genomic_@S1_42108	GCF_001019535.2_ASM101953v2_genomic	GCF_002209325.1_ASM220932v1_genomic	633	634	-1	-0.015
Single-species_high_complexity_I	GCF_001019535.2_ASM101953v2_genomic_@S1_10468	GCF_001019535.2_ASM101953v2_genomic	GCF_002795285.1_ASM279528v1_genomic	1086	1087	-1	-0.012
Single-species_high_complexity_I	GCF_001640905.1_ASM164090v1_genomic_@S1_46690	GCF_001640905.1_ASM164090v1_genomic	GCF_001640925.1_ASM164092v1_genomic	746	746	0	0
Single-species_high_complexity_I	GCF_001548415.1_ASM154841v1_genomic_@S1_19091	GCF_001548415.1_ASM154841v1_genomic	GCF_001019435.2_ASM101943v2_genomic	1204	2110	-906	-7.553
Single-species_high_complexity_I	GCF_002795285.1_ASM279528v1_genomic_@S1_85898	GCF_002795285.1_ASM279528v1_genomic	GCF_002209325.1_ASM220932v1_genomic	710	711	-1	-0.013
Single-species_high_complexity_I	GCF_001548415.1_ASM154841v1_genomic_@S1_48845	GCF_001548415.1_ASM154841v1_genomic	GCF_000969225.1_ASM96922v1_genomic	395	395	0	0
Single-species_high_complexity_I	GCF_001640905.1_ASM164090v1_genomic_@S1_2390	GCF_001640905.1_ASM164090v1_genomic	GCF_001725965.1_ASM172596v1_genomic	360	360	0	0
Single-species_high_complexity_I	GCF_001611405.1_ASM161140v1_genomic_@S1_7435	GCF_001611405.1_ASM161140v1_genomic	GCF_001611345.1_ASM161134v1_genomic	915	915	0	0
Single-species_high_complexity_I	GCF_001465675.1_ASM146567v1_genomic_@S1_9839	GCF_001465675.1_ASM146567v1_genomic	GCF_001465635.1_ASM146563v1_genomic	1111	1112	-1	-0.008
Single-species_high_complexity_I	GCF_001611405.1_ASM161140v1_genomic_@S1_107054	GCF_001611405.1_ASM161140v1_genomic	GCF_001611425.1_ASM161142v1_genomic	879	879	0	0
Single-species_high_complexity_I	GCF_002633845.1_ASM263384v1_genomic_@S1_53610	GCF_002633845.1_ASM263384v1_genomic	GCF_002442975.1_ASM244297v1_genomic	751	763	-12	-0.155
Single-species_high_complexity_I	GCF_002204555.1_ASM220455v1_genomic_@S1_126324	GCF_002204555.1_ASM220455v1_genomic	GCF_001548415.1_ASM154841v1_genomic	1443	1443	0	0
Single-species_high_complexity_I	GCF_000969225.1_ASM96922v1_genomic_@S1_54371	GCF_000969225.1_ASM96922v1_genomic	GCF_001019435.2_ASM101943v2_genomic	391	392	-1	-0.028
Single-species_high_complexity_I	GCF_000969225.1_ASM96922v1_genomic_@S1_114009	GCF_000969225.1_ASM96922v1_genomic	GCF_001019435.2_ASM101943v2_genomic	1199	1204	-5	-0.042
Single-species_high_complexity_I	GCF_001548415.1_ASM154841v1_genomic_@S1_4258	GCF_001548415.1_ASM154841v1_genomic	GCF_000969225.1_ASM96922v1_genomic	513	514	-1	-0.023
Single-species_high_complexity_I	GCF_001019535.2_ASM101953v2_genomic_@S1_21612	GCF_001019535.2_ASM101953v2_genomic	GCF_002795285.1_ASM279528v1_genomic	610	610	0	0
Single-species_high_complexity_I	GCF_001640905.1_ASM164090v1_genomic_@S1_62864	GCF_001640905.1_ASM164090v1_genomic	GCF_001640925.1_ASM164092v1_genomic	974	974	0	0
Single-species_high_complexity_I	GCF_002209325.1_ASM220932v1_genomic_@S1_20755	GCF_002209325.1_ASM220932v1_genomic	GCF_002795285.1_ASM279528v1_genomic	558	558	0	0
Single-species_high_complexity_I	GCF_001611325.1_ASM161132v1_genomic_@S1_23829	GCF_001611325.1_ASM161132v1_genomic	GCF_001611345.1_ASM161134v1_genomic	623	623	0	0
Single-species_high_complexity_I	GCF_001027045.1_ASM102704v1_genomic_@S1_105355	GCF_001027045.1_ASM102704v1_genomic	GCF_002209325.1_ASM220932v1_genomic	445	446	-1	-0.021
Single-species_high_complexity_I	GCF_001594205.1_ASM159420v1_genomic_@S1_10682	GCF_001594205.1_ASM159420v1_genomic	GCF_002633765.1_ASM263376v1_genomic	650	651	-1	-0.018
Single-species_high_complexity_I	GCF_001019535.2_ASM101953v2_genomic_@S1_15232	GCF_001019535.2_ASM101953v2_genomic	GCF_002795285.1_ASM279528v1_genomic	503	505	-2	-0.049
Single-species_high_complexity_I	GCF_001611405.1_ASM161140v1_genomic_@S1_22870	GCF_001611405.1_ASM161140v1_genomic	GCF_002204555.1_ASM220455v1_genomic	152	153	-1	-0.069
Single-species_high_complexity_I	GCF_002204555.1_ASM220455v1_genomic_@S1_82359	GCF_002204555.1_ASM220455v1_genomic	GCF_001640885.1_ASM164088v1_genomic	469	470	-1	-0.022
Single-species_high_complexity_I	GCF_001611325.1_ASM161132v1_genomic_@S1_115049	GCF_001611325.1_ASM161132v1_genomic	GCF_001611405.1_ASM161140v1_genomic	221	221	0	0
Single-species_high_complexity_I	GCF_001611405.1_ASM161140v1_genomic_@S1_42211	GCF_001611405.1_ASM161140v1_genomic	GCF_001611425.1_ASM161142v1_genomic	1332	1332	0	0
Single-species_high_complexity_I	GCF_001548415.1_ASM154841v1_genomic_@S1_118296	GCF_001548415.1_ASM154841v1_genomic	GCF_001640885.1_ASM164088v1_genomic	622	623	-1	-0.014
Single-species_high_complexity_I	GCF_001640905.1_ASM164090v1_genomic_@S1_105469	GCF_001640905.1_ASM164090v1_genomic	GCF_001640925.1_ASM164092v1_genomic	145	145	0	0
Single-species_high_complexity_I	GCF_000969225.1_ASM96922v1_genomic_@S1_32240	GCF_000969225.1_ASM96922v1_genomic	GCF_001019305.2_ASM101930v2_genomic	812	814	-2	-0.025
Single-species_high_complexity_I	GCF_002209325.1_ASM220932v1_genomic_@S1_19183	GCF_002209325.1_ASM220932v1_genomic	GCF_001611385.1_ASM161138v1_genomic	621	625	-4	-0.09
Single-species_high_complexity_I	GCF_001465675.1_ASM146567v1_genomic_@S1_101898	GCF_001465675.1_ASM146567v1_genomic	GCF_001465635.1_ASM146563v1_genomic	1212	1212	0	0
Single-species_high_complexity_I	GCF_001611405.1_ASM161140v1_genomic_@S1_98317	GCF_001611405.1_ASM161140v1_genomic	GCF_002356675.1_ASM235667v1_genomic	1236	1265	-29	-0.25
Single-species_high_complexity_I	GCF_001019305.2_ASM101930v2_genomic_@S1_119656	GCF_001019305.2_ASM101930v2_genomic	GCF_001019535.2_ASM101953v2_genomic	162	163	-1	-0.07
Single-species_high_complexity_I	GCF_001611365.1_ASM161136v1_genomic_@S1_102309	GCF_001611365.1_ASM161136v1_genomic	GCF_001611385.1_ASM161138v1_genomic	1021	1022	-1	-0.011
Single-species_high_complexity_I	GCF_001725965.1_ASM172596v1_genomic_@S1_78906	GCF_001725965.1_ASM172596v1_genomic	GCF_001640905.1_ASM164090v1_genomic	896	896	0	0
Single-species_high_complexity_I	GCF_002209325.1_ASM220932v1_genomic_@S1_46080	GCF_002209325.1_ASM220932v1_genomic	GCF_001019535.2_ASM101953v2_genomic	257	257	0	0
Single-species_high_complexity_I	GCF_001465635.1_ASM146563v1_genomic_@S1_109275	GCF_001465635.1_ASM146563v1_genomic	GCF_001465675.1_ASM146567v1_genomic	2955	2956	-1	-0.003
Single-species_high_complexity_I	GCF_001594205.1_ASM159420v1_genomic_@S1_106412	GCF_001594205.1_ASM159420v1_genomic	GCF_002633765.1_ASM263376v1_genomic	482	482	0	0
Single-species_high_complexity_I	GCF_001019305.2_ASM101930v2_genomic_@S1_123723	GCF_001019305.2_ASM101930v2_genomic	GCF_002204555.1_ASM220455v1_genomic	671	671	0	0
Single-species_high_complexity_I	GCF_001611325.1_ASM161132v1_genomic_@S1_109379	GCF_001611325.1_ASM161132v1_genomic	GCF_001611345.1_ASM161134v1_genomic	532	533	-1	-0.019
Single-species_high_complexity_I	GCF_001640925.1_ASM164092v1_genomic_@S1_66923	GCF_001640925.1_ASM164092v1_genomic	GCF_001019535.2_ASM101953v2_genomic	465	466	-1	-0.024
Single-species_high_complexity_I	GCF_001611385.1_ASM161138v1_genomic_@S1_46563	GCF_001611385.1_ASM161138v1_genomic	GCF_001611365.1_ASM161136v1_genomic	145	145	0	0
Single-species_high_complexity_I	GCF_002209325.1_ASM220932v1_genomic_@S1_91728	GCF_002209325.1_ASM220932v1_genomic	GCF_002795285.1_ASM279528v1_genomic	377	377	0	0
Single-species_high_complexity_I	GCF_001548415.1_ASM154841v1_genomic_@S1_10915	GCF_001548415.1_ASM154841v1_genomic	GCF_000969225.1_ASM96922v1_genomic	342	394	-52	-1.757
Single-species_high_complexity_I	GCF_001611365.1_ASM161136v1_genomic_@S1_93255	GCF_001611365.1_ASM161136v1_genomic	GCF_001611385.1_ASM161138v1_genomic	4557	4604	-47	-0.107
Single-species_high_complexity_I	GCF_000969225.1_ASM96922v1_genomic_@S1_45283	GCF_000969225.1_ASM96922v1_genomic	GCF_001640885.1_ASM164088v1_genomic	3913	3920	-7	-0.023
Single-species_high_complexity_I	GCF_001611425.1_ASM161142v1_genomic_@S1_113601	GCF_001611425.1_ASM161142v1_genomic	GCF_001611325.1_ASM161132v1_genomic	431	431	0	0
Single-species_high_complexity_I	GCF_001019435.2_ASM101943v2_genomic_@S1_79902	GCF_001019435.2_ASM101943v2_genomic	GCF_001640925.1_ASM164092v1_genomic	210	210	0	0
Single-species_high_complexity_I	GCF_001611405.1_ASM161140v1_genomic_@S1_23769	GCF_001611405.1_ASM161140v1_genomic	GCF_001018835.2_ASM101883v2_genomic	121	123	-2	-0.188
Single-species_high_complexity_I	GCF_001611385.1_ASM161138v1_genomic_@S1_82395	GCF_001611385.1_ASM161138v1_genomic	GCF_001611365.1_ASM161136v1_genomic	471	471	0	0
Single-species_high_complexity_I	GCF_002795285.1_ASM279528v1_genomic_@S1_109612	GCF_002795285.1_ASM279528v1_genomic	GCF_001019535.2_ASM101953v2_genomic	2256	2256	0	0
Single-species_high_complexity_I	GCF_001611365.1_ASM161136v1_genomic_@S1_19328	GCF_001611365.1_ASM161136v1_genomic	GCF_001611385.1_ASM161138v1_genomic	1085	1085	0	0
Single-species_high_complexity_I	GCF_001027045.1_ASM102704v1_genomic_@S1_90854	GCF_001027045.1_ASM102704v1_genomic	GCF_000969225.1_ASM96922v1_genomic	472	476	-4	-0.11
Single-species_high_complexity_I	GCF_001611405.1_ASM161140v1_genomic_@S1_18822	GCF_001611405.1_ASM161140v1_genomic	GCF_001611345.1_ASM161134v1_genomic	879	879	0	0
Single-species_high_complexity_I	GCF_001019535.2_ASM101953v2_genomic_@S1_71085	GCF_001019535.2_ASM101953v2_genomic	GCF_002209325.1_ASM220932v1_genomic	991	992	-1	-0.009
Single-species_high_complexity_I	GCF_001640925.1_ASM164092v1_genomic_@S1_74084	GCF_001640925.1_ASM164092v1_genomic	GCF_001640885.1_ASM164088v1_genomic	746	747	-1	-0.014
Single-species_high_complexity_I	GCF_001640885.1_ASM164088v1_genomic_@S1_8188	GCF_001640885.1_ASM164088v1_genomic	GCF_001640905.1_ASM164090v1_genomic	603	679	-76	-1.192
Single-species_high_complexity_I	GCF_001611425.1_ASM161142v1_genomic_@S1_107456	GCF_001611425.1_ASM161142v1_genomic	GCF_001611345.1_ASM161134v1_genomic	1793	1855	-62	-0.402
Single-species_high_complexity_I	GCF_001640885.1_ASM164088v1_genomic_@S1_51028	GCF_001640885.1_ASM164088v1_genomic	GCF_001548415.1_ASM154841v1_genomic	351	351	0	0
Single-species_high_complexity_I	GCF_001465675.1_ASM146567v1_genomic_@S1_73085	GCF_001465675.1_ASM146567v1_genomic	GCF_001465635.1_ASM146563v1_genomic	505	506	-1	-0.021
Single-species_high_complexity_I	GCF_000969225.1_ASM96922v1_genomic_@S1_68390	GCF_000969225.1_ASM96922v1_genomic	GCF_002204555.1_ASM220455v1_genomic	621	1484	-863	-15.597
Single-species_high_complexity_I	GCF_001611345.1_ASM161134v1_genomic_@S1_25453	GCF_001611345.1_ASM161134v1_genomic	GCF_001611405.1_ASM161140v1_genomic	476	476	0	0
Single-species_high_complexity_I	GCF_001548415.1_ASM154841v1_genomic_@S1_46121	GCF_001548415.1_ASM154841v1_genomic	GCF_000969225.1_ASM96922v1_genomic	501	503	-2	-0.045
Single-species_high_complexity_I	GCF_001611405.1_ASM161140v1_genomic_@S1_89624	GCF_001611405.1_ASM161140v1_genomic	GCF_001611345.1_ASM161134v1_genomic	428	428	0	0
Single-species_high_complexity_I	GCF_001019305.2_ASM101930v2_genomic_@S1_25700	GCF_001019305.2_ASM101930v2_genomic	GCF_001640885.1_ASM164088v1_genomic	524	526	-2	-0.041
Single-species_high_complexity_I	GCF_001611365.1_ASM161136v1_genomic_@S1_21475	GCF_001611365.1_ASM161136v1_genomic	GCF_001611385.1_ASM161138v1_genomic	1550	1550	0	0
Single-species_high_complexity_I	GCF_001640885.1_ASM164088v1_genomic_@S1_99054	GCF_001640885.1_ASM164088v1_genomic	GCF_001548415.1_ASM154841v1_genomic	324	324	0	0
Single-species_high_complexity_I	GCF_001611385.1_ASM161138v1_genomic_@S1_18574	GCF_001611385.1_ASM161138v1_genomic	GCF_001656075.1_ASM165607v1_genomic	297	303	-6	-0.25
Single-species_high_complexity_I	GCF_001611325.1_ASM161132v1_genomic_@S1_46586	GCF_001611325.1_ASM161132v1_genomic	GCF_001019535.2_ASM101953v2_genomic	275	276	-1	-0.042
Single-species_high_complexity_I	GCF_000969225.1_ASM96922v1_genomic_@S1_5604	GCF_000969225.1_ASM96922v1_genomic	GCF_001019305.2_ASM101930v2_genomic	381	382	-1	-0.026
Single-species_high_complexity_I	GCF_001640925.1_ASM164092v1_genomic_@S1_72452	GCF_001640925.1_ASM164092v1_genomic	GCF_001640905.1_ASM164090v1_genomic	1065	1065	0	0
Single-species_high_complexity_I	GCF_001611365.1_ASM161136v1_genomic_@S1_47787	GCF_001611365.1_ASM161136v1_genomic	GCF_001611385.1_ASM161138v1_genomic	366	366	0	0
Single-species_high_complexity_I	GCF_001611365.1_ASM161136v1_genomic_@S1_48173	GCF_001611365.1_ASM161136v1_genomic	GCF_001611385.1_ASM161138v1_genomic	998	998	0	0
Single-species_high_complexity_I	GCF_001594205.1_ASM159420v1_genomic_@S1_52893	GCF_001594205.1_ASM159420v1_genomic	GCF_002356675.1_ASM235667v1_genomic	142	141	1	0.079
Single-species_high_complexity_I	GCF_001640905.1_ASM164090v1_genomic_@S1_87692	GCF_001640905.1_ASM164090v1_genomic	GCF_001640925.1_ASM164092v1_genomic	437	438	-1	-0.025
Single-species_high_complexity_I	GCF_001611365.1_ASM161136v1_genomic_@S1_52104	GCF_001611365.1_ASM161136v1_genomic	GCF_001611385.1_ASM161138v1_genomic	534	534	0	0
Single-species_high_complexity_I	GCF_002442975.1_ASM244297v1_genomic_@S1_55778	GCF_002442975.1_ASM244297v1_genomic	GCF_002633845.1_ASM263384v1_genomic	911	912	-1	-0.013
Single-species_high_complexity_I	GCF_000969225.1_ASM96922v1_genomic_@S1_73512	GCF_000969225.1_ASM96922v1_genomic	GCF_001019435.2_ASM101943v2_genomic	286	287	-1	-0.035
Single-species_high_complexity_I	GCF_002633845.1_ASM263384v1_genomic_@S1_100765	GCF_002633845.1_ASM263384v1_genomic	GCF_002442975.1_ASM244297v1_genomic	440	819	-379	-6.93
Single-species_high_complexity_I	GCF_001611325.1_ASM161132v1_genomic_@S1_56321	GCF_001611325.1_ASM161132v1_genomic	GCF_002209325.1_ASM220932v1_genomic	473	474	-1	-0.02
Single-species_high_complexity_I	GCF_001640905.1_ASM164090v1_genomic_@S1_70303	GCF_001640905.1_ASM164090v1_genomic	GCF_001725965.1_ASM172596v1_genomic	737	737	0	0
Single-species_high_complexity_I	GCF_001611325.1_ASM161132v1_genomic_@S1_30448	GCF_001611325.1_ASM161132v1_genomic	GCF_001457495.1_NCTC13435_genomic	454	454	0	0
Single-species_high_complexity_I	GCF_001465675.1_ASM146567v1_genomic_@S1_8023	GCF_001465675.1_ASM146567v1_genomic	GCF_002204555.1_ASM220455v1_genomic	237	240	-3	-0.13
Single-species_high_complexity_I	GCF_002633765.1_ASM263376v1_genomic_@S1_90974	GCF_002633765.1_ASM263376v1_genomic	GCF_001594205.1_ASM159420v1_genomic	508	508	0	0
Single-species_high_complexity_I	GCF_002204555.1_ASM220455v1_genomic_@S1_85254	GCF_002204555.1_ASM220455v1_genomic	GCF_001640885.1_ASM164088v1_genomic	989	991	-2	-0.02
Single-species_high_complexity_I	GCF_001725965.1_ASM172596v1_genomic_@S1_110532	GCF_001725965.1_ASM172596v1_genomic	GCF_002204555.1_ASM220455v1_genomic	376	376	0	0
Single-species_high_complexity_I	GCF_001640905.1_ASM164090v1_genomic_@S1_11397	GCF_001640905.1_ASM164090v1_genomic	GCF_002204555.1_ASM220455v1_genomic	1021	1023	-2	-0.021
Single-species_repeat_richness_random	GCF_002968755.1_ASM296875v1_genomic_@S1_131680	GCF_002968755.1_ASM296875v1_genomic	GCF_003073695.1_ASM307369v1_genomic	324	324	0	0
Single-species_repeat_richness_random	GCF_002968755.1_ASM296875v1_genomic_@S1_284140	GCF_002968755.1_ASM296875v1_genomic	GCF_003073895.1_ASM307389v1_genomic	1041	2167	-1126	-10.776
Single-species_repeat_richness_random	GCF_002968755.1_ASM296875v1_genomic_@S1_1627	GCF_002968755.1_ASM296875v1_genomic	GCA_003049825.1_ASM304982v1_genomic	461	2053	-1592	-33.693
Single-species_repeat_richness_random	GCF_002968755.1_ASM296875v1_genomic_@S1_291506	GCF_002968755.1_ASM296875v1_genomic	GCF_003073695.1_ASM307369v1_genomic	814	814	0	0
Single-species_repeat_richness_random	GCF_002968755.1_ASM296875v1_genomic_@S2_640	GCF_002968755.1_ASM296875v1_genomic	GCA_003049825.1_ASM304982v1_genomic	5217	5240	-23	-0.21
Single-species_repeat_richness_random	GCF_002968755.1_ASM296875v1_genomic_@S1_208381	GCF_002968755.1_ASM296875v1_genomic	GCF_003073695.1_ASM307369v1_genomic	966	966	0	0
Single-species_repeat_richness_random	GCF_002968755.1_ASM296875v1_genomic_@S1_35945	GCF_002968755.1_ASM296875v1_genomic	GCF_007833895.1_ASM783389v1_genomic	1110	1351	-241	-3.137
Single-species_repeat_richness_random	GCF_002968755.1_ASM296875v1_genomic_@S1_77800	GCF_002968755.1_ASM296875v1_genomic	GCF_001870265.1_ASM187026v1_genomic	1485	2045	-560	-4.059
Single-species_repeat_richness_random	GCF_002968755.1_ASM296875v1_genomic_@S1_138167	GCF_002968755.1_ASM296875v1_genomic	GCF_001722005.2_ASM172200v2_genomic	839	1328	-489	-5.758
Single-species_repeat_richness_random	GCF_002968755.1_ASM296875v1_genomic_@S1_286639	GCF_002968755.1_ASM296875v1_genomic	GCF_003073695.1_ASM307369v1_genomic	637	637	0	0
Single-species_repeat_richness_random	GCF_002968755.1_ASM296875v1_genomic_@S1_70714	GCF_002968755.1_ASM296875v1_genomic	GCF_900243355.1_RW109_genomic	428	1701	-1273	-33.624
Single-species_repeat_richness_random	GCF_002968755.1_ASM296875v1_genomic_@S1_193618	GCF_002968755.1_ASM296875v1_genomic	GCF_002812865.1_ASM281286v1_genomic	1617	5914	-4297	-29.138
Single-species_repeat_richness_random	GCF_002968755.1_ASM296875v1_genomic_@S1_200633	GCF_002968755.1_ASM296875v1_genomic	GCA_003049825.1_ASM304982v1_genomic	475	1906	-1431	-32.186
Single-species_repeat_richness_random	GCF_002968755.1_ASM296875v1_genomic_@S1_134258	GCF_002968755.1_ASM296875v1_genomic	GCF_003073695.1_ASM307369v1_genomic	1844	1845	-1	-0.006
Single-species_repeat_richness_random	GCF_002968755.1_ASM296875v1_genomic_@S1_83945	GCF_002968755.1_ASM296875v1_genomic	GCF_900243355.1_RW109_genomic	1175	5822	-4647	-36.94
Single-species_repeat_richness_random	GCF_002968755.1_ASM296875v1_genomic_@S1_98277	GCF_002968755.1_ASM296875v1_genomic	GCF_007833895.1_ASM783389v1_genomic	416	547	-131	-3.56
Single-species_repeat_richness_random	GCF_002968755.1_ASM296875v1_genomic_@S1_223432	GCF_002968755.1_ASM296875v1_genomic	GCF_007833895.1_ASM783389v1_genomic	1391	2368	-977	-7.366
Single-species_repeat_richness_random	GCF_002968755.1_ASM296875v1_genomic_@S1_71003	GCF_002968755.1_ASM296875v1_genomic	GCF_003073895.1_ASM307389v1_genomic	1692	2560	-868	-5.301
Single-species_repeat_richness_random	GCF_002968755.1_ASM296875v1_genomic_@S1_23719	GCF_002968755.1_ASM296875v1_genomic	GCF_002215345.1_ASM221534v1_genomic	2221	3935	-1714	-8.385
Single-species_repeat_richness_random	GCF_002968755.1_ASM296875v1_genomic_@S1_140504	GCF_002968755.1_ASM296875v1_genomic	GCF_003073895.1_ASM307389v1_genomic	1221	3956	-2735	-22.243
Single-species_repeat_richness_random	GCF_002968755.1_ASM296875v1_genomic_@S1_207705	GCF_002968755.1_ASM296875v1_genomic	GCF_003073695.1_ASM307369v1_genomic	1606	1606	0	0
Single-species_repeat_richness_random	GCF_002968755.1_ASM296875v1_genomic_@S3_10405	GCF_002968755.1_ASM296875v1_genomic	GCF_002812865.1_ASM281286v1_genomic	2168	2167	1	0.022
Single-species_repeat_richness_random	GCF_002968755.1_ASM296875v1_genomic_@S1_172184	GCF_002968755.1_ASM296875v1_genomic	GCF_002812865.1_ASM281286v1_genomic	394	705	-311	-7.361
Single-species_repeat_richness_random	GCF_002968755.1_ASM296875v1_genomic_@S1_138757	GCF_002968755.1_ASM296875v1_genomic	GCF_900243355.1_RW109_genomic	1883	7865	-5982	-34.995
Single-species_repeat_richness_random	GCF_002968755.1_ASM296875v1_genomic_@S1_176548	GCF_002968755.1_ASM296875v1_genomic	GCA_003049825.1_ASM304982v1_genomic	1530	5556	-4026	-31.419
Single-species_repeat_richness_random	GCF_002968755.1_ASM296875v1_genomic_@S1_43249	GCF_002968755.1_ASM296875v1_genomic	GCF_007833895.1_ASM783389v1_genomic	448	699	-251	-5.567
Single-species_repeat_richness_random	GCF_002968755.1_ASM296875v1_genomic_@S1_272714	GCF_002968755.1_ASM296875v1_genomic	GCF_900243355.1_RW109_genomic	1185	4587	-3402	-34.236
Single-species_repeat_richness_random	GCF_002968755.1_ASM296875v1_genomic_@S1_290186	GCF_002968755.1_ASM296875v1_genomic	GCF_003073695.1_ASM307369v1_genomic	478	478	0	0
Single-species_repeat_richness_random	GCF_002968755.1_ASM296875v1_genomic_@S1_281987	GCF_002968755.1_ASM296875v1_genomic	GCF_003073695.1_ASM307369v1_genomic	232	232	0	0
Single-species_repeat_richness_random	GCF_002968755.1_ASM296875v1_genomic_@S1_33752	GCF_002968755.1_ASM296875v1_genomic	GCF_001722005.2_ASM172200v2_genomic	167	231	-64	-3.719
Single-species_repeat_richness_random	GCF_002968755.1_ASM296875v1_genomic_@S1_110208	GCF_002968755.1_ASM296875v1_genomic	GCF_001722005.2_ASM172200v2_genomic	2287	5290	-3003	-12.929
Single-species_repeat_richness_random	GCF_002968755.1_ASM296875v1_genomic_@S1_161571	GCF_002968755.1_ASM296875v1_genomic	GCF_001870265.1_ASM187026v1_genomic	513	716	-203	-4.368
Single-species_repeat_richness_random	GCF_002968755.1_ASM296875v1_genomic_@S1_157341	GCF_002968755.1_ASM296875v1_genomic	GCF_003073895.1_ASM307389v1_genomic	830	1385	-555	-8.581
Single-species_repeat_richness_random	GCF_002968755.1_ASM296875v1_genomic_@S1_80594	GCF_002968755.1_ASM296875v1_genomic	GCF_900243355.1_RW109_genomic	1159	4208	-3049	-33.483
Single-species_repeat_richness_random	GCF_002968755.1_ASM296875v1_genomic_@S3_5912	GCF_002968755.1_ASM296875v1_genomic	GCF_003073895.1_ASM307389v1_genomic	3129	2803	326	4.963
Single-species_repeat_richness_random	GCF_002968755.1_ASM296875v1_genomic_@S1_217670	GCF_002968755.1_ASM296875v1_genomic	GCF_900243355.1_RW109_genomic	336	1376	-1040	-34.993
Single-species_repeat_richness_random	GCF_002968755.1_ASM296875v1_genomic_@S1_127858	GCF_002968755.1_ASM296875v1_genomic	GCF_002812865.1_ASM281286v1_genomic	637	1055	-418	-5.707
Single-species_repeat_richness_random	GCF_002968755.1_ASM296875v1_genomic_@S1_161353	GCF_002968755.1_ASM296875v1_genomic	GCF_001870265.1_ASM187026v1_genomic	956	2359	-1403	-17.895
Single-species_repeat_richness_random	GCF_002968755.1_ASM296875v1_genomic_@S1_160871	GCF_002968755.1_ASM296875v1_genomic	GCF_001870265.1_ASM187026v1_genomic	1295	2665	-1370	-10.037
Single-species_repeat_richness_random	GCF_002968755.1_ASM296875v1_genomic_@S1_12494	GCF_002968755.1_ASM296875v1_genomic	GCA_003049825.1_ASM304982v1_genomic	255	1201	-946	-36.596
Single-species_repeat_richness_random	GCF_002968755.1_ASM296875v1_genomic_@S1_221099	GCF_002968755.1_ASM296875v1_genomic	GCF_900243355.1_RW109_genomic	924	3352	-2428	-33.467
Single-species_repeat_richness_random	GCF_002968755.1_ASM296875v1_genomic_@S1_212316	GCF_002968755.1_ASM296875v1_genomic	GCF_002215345.1_ASM221534v1_genomic	801	1088	-287	-4.259
Single-species_repeat_richness_random	GCF_002968755.1_ASM296875v1_genomic_@S1_103327	GCF_002968755.1_ASM296875v1_genomic	GCF_002215345.1_ASM221534v1_genomic	831	1137	-306	-3.859
Single-species_repeat_richness_random	GCF_002968755.1_ASM296875v1_genomic_@S1_218200	GCF_002968755.1_ASM296875v1_genomic	GCF_002215345.1_ASM221534v1_genomic	455	651	-196	-4.626
Single-species_repeat_richness_random	GCF_002968755.1_ASM296875v1_genomic_@S1_57416	GCF_002968755.1_ASM296875v1_genomic	GCF_001870265.1_ASM187026v1_genomic	589	1685	-1096	-16.95
Single-species_repeat_richness_random	GCF_002968755.1_ASM296875v1_genomic_@S1_215832	GCF_002968755.1_ASM296875v1_genomic	GCF_007833895.1_ASM783389v1_genomic	856	1233	-377	-4.902
Single-species_repeat_richness_random	GCF_002968755.1_ASM296875v1_genomic_@S1_147920	GCF_002968755.1_ASM296875v1_genomic	GCF_001722005.2_ASM172200v2_genomic	419	676	-257	-5.892
Single-species_repeat_richness_random	GCF_002968755.1_ASM296875v1_genomic_@S1_235731	GCF_002968755.1_ASM296875v1_genomic	GCF_002215345.1_ASM221534v1_genomic	303	545	-242	-7.453
Single-species_repeat_richness_random	GCF_002968755.1_ASM296875v1_genomic_@S1_120308	GCF_002968755.1_ASM296875v1_genomic	GCF_900243355.1_RW109_genomic	467	2635	-2168	-37.373
Single-species_repeat_richness_random	GCF_002968755.1_ASM296875v1_genomic_@S1_133152	GCF_002968755.1_ASM296875v1_genomic	GCF_007833895.1_ASM783389v1_genomic	460	626	-166	-3.84
Single-species_repeat_richness_random	GCF_002968755.1_ASM296875v1_genomic_@S3_18410	GCF_002968755.1_ASM296875v1_genomic	GCF_001722005.2_ASM172200v2_genomic	13808	13806	2	0.007
Single-species_repeat_richness_random	GCF_002968755.1_ASM296875v1_genomic_@S1_37397	GCF_002968755.1_ASM296875v1_genomic	GCF_007833895.1_ASM783389v1_genomic	745	1098	-353	-5.666
Single-species_repeat_richness_random	GCF_002968755.1_ASM296875v1_genomic_@S1_218901	GCF_002968755.1_ASM296875v1_genomic	GCF_900243355.1_RW109_genomic	820	4142	-3322	-36.797
Single-species_repeat_richness_random	GCF_002968755.1_ASM296875v1_genomic_@S1_2199	GCF_002968755.1_ASM296875v1_genomic	GCF_001870265.1_ASM187026v1_genomic	436	545	-109	-2.473
Single-species_repeat_richness_random	GCF_002968755.1_ASM296875v1_genomic_@S1_84365	GCF_002968755.1_ASM296875v1_genomic	GCF_007833895.1_ASM783389v1_genomic	1763	5558	-3795	-26.771
Single-species_repeat_richness_random	GCF_002968755.1_ASM296875v1_genomic_@S1_204413	GCF_002968755.1_ASM296875v1_genomic	GCF_007833895.1_ASM783389v1_genomic	2628	6831	-4203	-19.221
Single-species_repeat_richness_random	GCF_002968755.1_ASM296875v1_genomic_@S1_141761	GCF_002968755.1_ASM296875v1_genomic	GCF_900243355.1_RW109_genomic	766	3026	-2260	-34.425
Single-species_repeat_richness_random	GCF_002968755.1_ASM296875v1_genomic_@S1_171438	GCF_002968755.1_ASM296875v1_genomic	GCF_002812865.1_ASM281286v1_genomic	212	282	-70	-3.308
Single-species_repeat_richness_random	GCF_002968755.1_ASM296875v1_genomic_@S1_230630	GCF_002968755.1_ASM296875v1_genomic	GCF_001722005.2_ASM172200v2_genomic	629	958	-329	-6.114
Single-species_repeat_richness_random	GCF_002968755.1_ASM296875v1_genomic_@S1_90840	GCF_002968755.1_ASM296875v1_genomic	GCF_002812865.1_ASM281286v1_genomic	329	498	-169	-5.232
Single-species_repeat_richness_random	GCF_002968755.1_ASM296875v1_genomic_@S1_67287	GCF_002968755.1_ASM296875v1_genomic	GCF_003073695.1_ASM307369v1_genomic	337	337	0	0
Single-species_repeat_richness_random	GCF_002968755.1_ASM296875v1_genomic_@S3_16066	GCF_002968755.1_ASM296875v1_genomic	GCF_002812865.1_ASM281286v1_genomic	1928	1981	-53	-1.267
Single-species_repeat_richness_random	GCF_002968755.1_ASM296875v1_genomic_@S4_248	GCF_002968755.1_ASM296875v1_genomic	GCF_001870265.1_ASM187026v1_genomic	3607	3608	-1	-0.013
Single-species_repeat_richness_random	GCF_002968755.1_ASM296875v1_genomic_@S1_132403	GCF_002968755.1_ASM296875v1_genomic	GCF_002812865.1_ASM281286v1_genomic	180	328	-148	-7.4
Single-species_repeat_richness_random	GCF_002968755.1_ASM296875v1_genomic_@S1_242597	GCF_002968755.1_ASM296875v1_genomic	GCA_003049825.1_ASM304982v1_genomic	2059	7716	-5657	-31.118
Single-species_repeat_richness_random	GCF_002968755.1_ASM296875v1_genomic_@S1_289977	GCF_002968755.1_ASM296875v1_genomic	GCF_001722005.2_ASM172200v2_genomic	1589	2275	-686	-4.231
Single-species_repeat_richness_random	GCF_002968755.1_ASM296875v1_genomic_@S3_4299	GCF_002968755.1_ASM296875v1_genomic	GCF_002215345.1_ASM221534v1_genomic	3762	3758	4	0.051
Single-species_repeat_richness_random	GCF_002968755.1_ASM296875v1_genomic_@S2_921	GCF_002968755.1_ASM296875v1_genomic	GCF_900243355.1_RW109_genomic	1474	1103	371	11.741
Single-species_repeat_richness_random	GCF_002968755.1_ASM296875v1_genomic_@S1_3949	GCF_002968755.1_ASM296875v1_genomic	GCF_007833895.1_ASM783389v1_genomic	687	3081	-2394	-36.196
Single-species_repeat_richness_random	GCF_002968755.1_ASM296875v1_genomic_@S1_53221	GCF_002968755.1_ASM296875v1_genomic	GCF_003073895.1_ASM307389v1_genomic	350	698	-348	-10.902
Single-species_repeat_richness_random	GCF_002968755.1_ASM296875v1_genomic_@S1_173824	GCF_002968755.1_ASM296875v1_genomic	GCF_007833895.1_ASM783389v1_genomic	1550	2127	-577	-3.789
Single-species_repeat_richness_random	GCF_002968755.1_ASM296875v1_genomic_@S1_185707	GCF_002968755.1_ASM296875v1_genomic	GCF_001722005.2_ASM172200v2_genomic	1613	2121	-508	-3.411
Single-species_repeat_richness_random	GCF_002968755.1_ASM296875v1_genomic_@S1_145158	GCF_002968755.1_ASM296875v1_genomic	GCF_007833895.1_ASM783389v1_genomic	561	1444	-883	-16.352
Single-species_repeat_richness_random	GCF_002968755.1_ASM296875v1_genomic_@S1_174174	GCF_002968755.1_ASM296875v1_genomic	GCF_002215345.1_ASM221534v1_genomic	1229	2930	-1701	-15.008
Single-species_repeat_richness_random	GCF_002968755.1_ASM296875v1_genomic_@S1_75614	GCF_002968755.1_ASM296875v1_genomic	GCF_001870265.1_ASM187026v1_genomic	693	1828	-1135	-17.236
Single-species_repeat_richness_random	GCF_002968755.1_ASM296875v1_genomic_@S1_19205	GCF_002968755.1_ASM296875v1_genomic	GCA_003049825.1_ASM304982v1_genomic	588	2571	-1983	-34.68
Single-species_repeat_richness_random	GCF_002968755.1_ASM296875v1_genomic_@S1_50600	GCF_002968755.1_ASM296875v1_genomic	GCF_002215345.1_ASM221534v1_genomic	1655	3560	-1905	-13.596
Single-species_repeat_richness_random	GCF_002968755.1_ASM296875v1_genomic_@S1_204823	GCF_002968755.1_ASM296875v1_genomic	GCF_003073695.1_ASM307369v1_genomic	423	423	0	0
Single-species_repeat_richness_random	GCF_002968755.1_ASM296875v1_genomic_@S1_216622	GCF_002968755.1_ASM296875v1_genomic	GCA_003049825.1_ASM304982v1_genomic	472	1489	-1017	-22.833
Single-species_repeat_richness_random	GCF_002968755.1_ASM296875v1_genomic_@S4_5894	GCF_002968755.1_ASM296875v1_genomic	GCF_003073695.1_ASM307369v1_genomic	1889	1889	0	0
Single-species_repeat_richness_random	GCF_002968755.1_ASM296875v1_genomic_@S1_167322	GCF_002968755.1_ASM296875v1_genomic	GCA_003049825.1_ASM304982v1_genomic	974	3507	-2533	-27.635
Single-species_repeat_richness_random	GCF_002968755.1_ASM296875v1_genomic_@S1_189756	GCF_002968755.1_ASM296875v1_genomic	GCF_003073895.1_ASM307389v1_genomic	969	3092	-2123	-23.758
Single-species_repeat_richness_random	GCF_002968755.1_ASM296875v1_genomic_@S1_19414	GCF_002968755.1_ASM296875v1_genomic	GCF_001870265.1_ASM187026v1_genomic	167	222	-55	-4.023
Single-species_repeat_richness_random	GCF_002968755.1_ASM296875v1_genomic_@S1_58974	GCF_002968755.1_ASM296875v1_genomic	GCF_007833895.1_ASM783389v1_genomic	726	988	-262	-4.224
Single-species_repeat_richness_random	GCF_002968755.1_ASM296875v1_genomic_@S1_142922	GCF_002968755.1_ASM296875v1_genomic	GCF_002812865.1_ASM281286v1_genomic	613	989	-376	-6.249
Single-species_repeat_richness_random	GCF_002968755.1_ASM296875v1_genomic_@S1_251344	GCF_002968755.1_ASM296875v1_genomic	GCF_001870265.1_ASM187026v1_genomic	439	597	-158	-4.365
Single-species_repeat_richness_random	GCF_002968755.1_ASM296875v1_genomic_@S1_139040	GCF_002968755.1_ASM296875v1_genomic	GCF_001870265.1_ASM187026v1_genomic	798	1153	-355	-5.077
Single-species_repeat_richness_random	GCF_002968755.1_ASM296875v1_genomic_@S1_35893	GCF_002968755.1_ASM296875v1_genomic	GCF_900243355.1_RW109_genomic	1450	6158	-4708	-35.623
Single-species_repeat_richness_random	GCF_002968755.1_ASM296875v1_genomic_@S1_247292	GCF_002968755.1_ASM296875v1_genomic	GCF_002812865.1_ASM281286v1_genomic	1905	3073	-1168	-5.868
Single-species_repeat_richness_random	GCF_002968755.1_ASM296875v1_genomic_@S1_156158	GCF_002968755.1_ASM296875v1_genomic	GCF_002215345.1_ASM221534v1_genomic	175	281	-106	-6.499
Single-species_repeat_richness_random	GCF_002968755.1_ASM296875v1_genomic_@S1_88042	GCF_002968755.1_ASM296875v1_genomic	GCF_002812865.1_ASM281286v1_genomic	1113	1803	-690	-6.13
Single-species_repeat_richness_random	GCF_002968755.1_ASM296875v1_genomic_@S1_142258	GCF_002968755.1_ASM296875v1_genomic	GCF_002812865.1_ASM281286v1_genomic	644	722	-78	-1.355
Single-species_repeat_richness_random	GCF_002968755.1_ASM296875v1_genomic_@S1_212335	GCF_002968755.1_ASM296875v1_genomic	GCF_900243355.1_RW109_genomic	351	1280	-929	-32.631
Single-species_repeat_richness_random	GCF_002968755.1_ASM296875v1_genomic_@S1_210520	GCF_002968755.1_ASM296875v1_genomic	GCF_002215345.1_ASM221534v1_genomic	1296	1959	-663	-5.958
Single-species_repeat_richness_random	GCF_002968755.1_ASM296875v1_genomic_@S1_142318	GCF_002968755.1_ASM296875v1_genomic	GCF_002812865.1_ASM281286v1_genomic	452	654	-202	-4.046
Single-species_repeat_richness_random	GCF_002968755.1_ASM296875v1_genomic_@S1_185841	GCF_002968755.1_ASM296875v1_genomic	GCF_002812865.1_ASM281286v1_genomic	501	1270	-769	-16.703
Single-species_repeat_richness_random	GCF_002968755.1_ASM296875v1_genomic_@S1_249276	GCF_002968755.1_ASM296875v1_genomic	GCA_003049825.1_ASM304982v1_genomic	415	1321	-906	-25.864
Single-species_repeat_richness_random	GCF_002968755.1_ASM296875v1_genomic_@S1_24685	GCF_002968755.1_ASM296875v1_genomic	GCF_001722005.2_ASM172200v2_genomic	1410	1815	-405	-2.865
Single-species_repeat_richness_random	GCF_002968755.1_ASM296875v1_genomic_@S1_78095	GCF_002968755.1_ASM296875v1_genomic	GCF_003073895.1_ASM307389v1_genomic	2228	3736	-1508	-7.005
Single-species_repeat_richness_random	GCF_002968755.1_ASM296875v1_genomic_@S1_95570	GCF_002968755.1_ASM296875v1_genomic	GCF_900243355.1_RW109_genomic	429	1875	-1446	-35.863
Single-species_repeat_richness	GCF_002968755.1_ASM296875v1_genomic_@S2_640	GCF_002968755.1_ASM296875v1_genomic	GCF_003073695.1_ASM307369v1_genomic	5217	5216	1	0.009
Single-species_repeat_richness	GCF_002968755.1_ASM296875v1_genomic_@S1_35945	GCF_002968755.1_ASM296875v1_genomic	GCF_003073695.1_ASM307369v1_genomic	1110	1110	0	0
Single-species_repeat_richness	GCF_002968755.1_ASM296875v1_genomic_@S1_77800	GCF_002968755.1_ASM296875v1_genomic	GCF_003073695.1_ASM307369v1_genomic	1485	1486	-1	-0.007
Single-species_repeat_richness	GCF_002968755.1_ASM296875v1_genomic_@S1_70714	GCF_002968755.1_ASM296875v1_genomic	GCF_003073695.1_ASM307369v1_genomic	428	428	0	0
Single-species_repeat_richness	GCF_002968755.1_ASM296875v1_genomic_@S1_200633	GCF_002968755.1_ASM296875v1_genomic	GCF_003073695.1_ASM307369v1_genomic	475	475	0	0
Single-species_repeat_richness	GCF_002968755.1_ASM296875v1_genomic_@S1_83945	GCF_002968755.1_ASM296875v1_genomic	GCF_003073695.1_ASM307369v1_genomic	1175	1175	0	0
Single-species_repeat_richness	GCF_002968755.1_ASM296875v1_genomic_@S1_71003	GCF_002968755.1_ASM296875v1_genomic	GCF_003073695.1_ASM307369v1_genomic	1692	1692	0	0
Single-species_repeat_richness	GCF_002968755.1_ASM296875v1_genomic_@S1_23719	GCF_002968755.1_ASM296875v1_genomic	GCF_003073695.1_ASM307369v1_genomic	2221	2222	-1	-0.005
Single-species_repeat_richness	GCF_002968755.1_ASM296875v1_genomic_@S1_140504	GCF_002968755.1_ASM296875v1_genomic	GCF_003073695.1_ASM307369v1_genomic	1221	1221	0	0
Single-species_repeat_richness	GCF_002968755.1_ASM296875v1_genomic_@S1_281987	GCF_002968755.1_ASM296875v1_genomic	GCF_003073695.1_ASM307369v1_genomic	232	232	0	0
Single-species_repeat_richness	GCF_002968755.1_ASM296875v1_genomic_@S1_33752	GCF_002968755.1_ASM296875v1_genomic	GCF_003073695.1_ASM307369v1_genomic	167	167	0	0
Single-species_repeat_richness	GCF_002968755.1_ASM296875v1_genomic_@S1_161571	GCF_002968755.1_ASM296875v1_genomic	GCF_003073695.1_ASM307369v1_genomic	513	513	0	0
Single-species_repeat_richness	GCF_002968755.1_ASM296875v1_genomic_@S1_157341	GCF_002968755.1_ASM296875v1_genomic	GCF_003073695.1_ASM307369v1_genomic	830	830	0	0
Single-species_repeat_richness	GCF_002968755.1_ASM296875v1_genomic_@S3_5912	GCF_002968755.1_ASM296875v1_genomic	GCF_003073695.1_ASM307369v1_genomic	3129	3129	0	0
Single-species_repeat_richness	GCF_002968755.1_ASM296875v1_genomic_@S1_217670	GCF_002968755.1_ASM296875v1_genomic	GCF_003073695.1_ASM307369v1_genomic	336	336	0	0
Single-species_repeat_richness	GCF_002968755.1_ASM296875v1_genomic_@S1_160871	GCF_002968755.1_ASM296875v1_genomic	GCF_003073695.1_ASM307369v1_genomic	1295	1295	0	0
Single-species_repeat_richness	GCF_002968755.1_ASM296875v1_genomic_@S1_12494	GCF_002968755.1_ASM296875v1_genomic	GCF_003073695.1_ASM307369v1_genomic	255	255	0	0
Single-species_repeat_richness	GCF_002968755.1_ASM296875v1_genomic_@S1_212316	GCF_002968755.1_ASM296875v1_genomic	GCF_003073695.1_ASM307369v1_genomic	801	801	0	0
Single-species_repeat_richness	GCF_002968755.1_ASM296875v1_genomic_@S1_218200	GCF_002968755.1_ASM296875v1_genomic	GCF_003073695.1_ASM307369v1_genomic	455	455	0	0
Single-species_repeat_richness	GCF_002968755.1_ASM296875v1_genomic_@S1_215832	GCF_002968755.1_ASM296875v1_genomic	GCF_003073695.1_ASM307369v1_genomic	856	856	0	0
Single-species_repeat_richness	GCF_002968755.1_ASM296875v1_genomic_@S3_18410	GCF_002968755.1_ASM296875v1_genomic	GCF_003073695.1_ASM307369v1_genomic	13808	13808	0	0
Single-species_repeat_richness	GCF_002968755.1_ASM296875v1_genomic_@S1_218901	GCF_002968755.1_ASM296875v1_genomic	GCF_003073695.1_ASM307369v1_genomic	820	820	0	0
Single-species_repeat_richness	GCF_002968755.1_ASM296875v1_genomic_@S1_2199	GCF_002968755.1_ASM296875v1_genomic	GCF_003073695.1_ASM307369v1_genomic	436	436	0	0
Single-species_repeat_richness	GCF_002968755.1_ASM296875v1_genomic_@S1_84365	GCF_002968755.1_ASM296875v1_genomic	GCF_003073695.1_ASM307369v1_genomic	1763	1763	0	0
Single-species_repeat_richness	GCF_002968755.1_ASM296875v1_genomic_@S1_204413	GCF_002968755.1_ASM296875v1_genomic	GCF_003073695.1_ASM307369v1_genomic	2628	2628	0	0
Single-species_repeat_richness	GCF_002968755.1_ASM296875v1_genomic_@S1_141761	GCF_002968755.1_ASM296875v1_genomic	GCF_003073695.1_ASM307369v1_genomic	766	766	0	0
Single-species_repeat_richness	GCF_002968755.1_ASM296875v1_genomic_@S1_171438	GCF_002968755.1_ASM296875v1_genomic	GCF_003073695.1_ASM307369v1_genomic	212	212	0	0
Single-species_repeat_richness	GCF_002968755.1_ASM296875v1_genomic_@S1_230630	GCF_002968755.1_ASM296875v1_genomic	GCF_003073695.1_ASM307369v1_genomic	629	629	0	0
Single-species_repeat_richness	GCF_002968755.1_ASM296875v1_genomic_@S1_90840	GCF_002968755.1_ASM296875v1_genomic	GCF_003073695.1_ASM307369v1_genomic	329	329	0	0
Single-species_repeat_richness	GCF_002968755.1_ASM296875v1_genomic_@S1_67287	GCF_002968755.1_ASM296875v1_genomic	GCF_003073695.1_ASM307369v1_genomic	337	337	0	0
Single-species_repeat_richness	GCF_002968755.1_ASM296875v1_genomic_@S3_16066	GCF_002968755.1_ASM296875v1_genomic	GCF_003073695.1_ASM307369v1_genomic	1928	1926	2	0.048
Single-species_repeat_richness	GCF_002968755.1_ASM296875v1_genomic_@S1_132403	GCF_002968755.1_ASM296875v1_genomic	GCF_003073695.1_ASM307369v1_genomic	180	180	0	0
Single-species_repeat_richness	GCF_002968755.1_ASM296875v1_genomic_@S3_4299	GCF_002968755.1_ASM296875v1_genomic	GCF_003073695.1_ASM307369v1_genomic	3762	3762	0	0
Single-species_repeat_richness	GCF_002968755.1_ASM296875v1_genomic_@S2_921	GCF_002968755.1_ASM296875v1_genomic	GCF_003073695.1_ASM307369v1_genomic	1474	1474	0	0
Single-species_repeat_richness	GCF_002968755.1_ASM296875v1_genomic_@S1_185707	GCF_002968755.1_ASM296875v1_genomic	GCF_003073695.1_ASM307369v1_genomic	1613	1613	0	0
Single-species_repeat_richness	GCF_002968755.1_ASM296875v1_genomic_@S1_75614	GCF_002968755.1_ASM296875v1_genomic	GCF_003073695.1_ASM307369v1_genomic	693	693	0	0
Single-species_repeat_richness	GCF_002968755.1_ASM296875v1_genomic_@S3_8130	GCF_002968755.1_ASM296875v1_genomic	GCF_003073695.1_ASM307369v1_genomic	3473	3473	0	0
Single-species_repeat_richness	GCF_002968755.1_ASM296875v1_genomic_@S1_19205	GCF_002968755.1_ASM296875v1_genomic	GCF_003073695.1_ASM307369v1_genomic	588	588	0	0
Single-species_repeat_richness	GCF_002968755.1_ASM296875v1_genomic_@S1_204823	GCF_002968755.1_ASM296875v1_genomic	GCF_003073695.1_ASM307369v1_genomic	423	423	0	0
Single-species_repeat_richness	GCF_002968755.1_ASM296875v1_genomic_@S1_216622	GCF_002968755.1_ASM296875v1_genomic	GCF_003073695.1_ASM307369v1_genomic	472	472	0	0
Single-species_repeat_richness	GCF_002968755.1_ASM296875v1_genomic_@S1_167322	GCF_002968755.1_ASM296875v1_genomic	GCF_003073695.1_ASM307369v1_genomic	974	974	0	0
Single-species_repeat_richness	GCF_002968755.1_ASM296875v1_genomic_@S1_139040	GCF_002968755.1_ASM296875v1_genomic	GCF_003073695.1_ASM307369v1_genomic	798	799	-1	-0.014
Single-species_repeat_richness	GCF_002968755.1_ASM296875v1_genomic_@S1_156158	GCF_002968755.1_ASM296875v1_genomic	GCF_003073695.1_ASM307369v1_genomic	175	175	0	0
Single-species_repeat_richness	GCF_002968755.1_ASM296875v1_genomic_@S1_142258	GCF_002968755.1_ASM296875v1_genomic	GCF_003073695.1_ASM307369v1_genomic	644	644	0	0
Single-species_repeat_richness	GCF_002968755.1_ASM296875v1_genomic_@S1_212335	GCF_002968755.1_ASM296875v1_genomic	GCF_003073695.1_ASM307369v1_genomic	351	351	0	0
Single-species_repeat_richness	GCF_002968755.1_ASM296875v1_genomic_@S1_210520	GCF_002968755.1_ASM296875v1_genomic	GCF_003073695.1_ASM307369v1_genomic	1296	1296	0	0
Single-species_repeat_richness	GCF_002968755.1_ASM296875v1_genomic_@S1_95570	GCF_002968755.1_ASM296875v1_genomic	GCF_003073695.1_ASM307369v1_genomic	429	429	0	0
Single-species_repeat_richness	GCF_002968755.1_ASM296875v1_genomic_@S1_148514	GCF_002968755.1_ASM296875v1_genomic	GCF_003073695.1_ASM307369v1_genomic	1745	1745	0	0
Single-species_repeat_richness	GCF_002968755.1_ASM296875v1_genomic_@S1_221901	GCF_002968755.1_ASM296875v1_genomic	GCF_003073695.1_ASM307369v1_genomic	610	610	0	0
Single-species_repeat_richness	GCF_002968755.1_ASM296875v1_genomic_@S1_18769	GCF_002968755.1_ASM296875v1_genomic	GCF_003073695.1_ASM307369v1_genomic	613	614	-1	-0.018
Single-species_repeat_richness	GCF_002968755.1_ASM296875v1_genomic_@S1_157921	GCF_002968755.1_ASM296875v1_genomic	GCF_003073695.1_ASM307369v1_genomic	793	793	0	0
Single-species_repeat_richness	GCF_002968755.1_ASM296875v1_genomic_@S3_4427	GCF_002968755.1_ASM296875v1_genomic	GCF_900243355.1_RW109_genomic	3475	802	2673	36.813
Single-species_repeat_richness	GCF_002968755.1_ASM296875v1_genomic_@S1_147982	GCF_002968755.1_ASM296875v1_genomic	GCF_003073695.1_ASM307369v1_genomic	349	349	0	0
Single-species_repeat_richness	GCF_002968755.1_ASM296875v1_genomic_@S1_144234	GCF_002968755.1_ASM296875v1_genomic	GCF_003073695.1_ASM307369v1_genomic	497	497	0	0
Single-species_repeat_richness	GCF_002968755.1_ASM296875v1_genomic_@S1_204769	GCF_002968755.1_ASM296875v1_genomic	GCF_003073695.1_ASM307369v1_genomic	208	208	0	0
Single-species_repeat_richness	GCF_002968755.1_ASM296875v1_genomic_@S1_286069	GCF_002968755.1_ASM296875v1_genomic	GCF_003073695.1_ASM307369v1_genomic	438	438	0	0
Single-species_repeat_richness	GCF_002968755.1_ASM296875v1_genomic_@S1_157145	GCF_002968755.1_ASM296875v1_genomic	GCF_003073695.1_ASM307369v1_genomic	523	524	-1	-0.026
Single-species_repeat_richness	GCF_002968755.1_ASM296875v1_genomic_@S1_109824	GCF_002968755.1_ASM296875v1_genomic	GCF_003073695.1_ASM307369v1_genomic	357	357	0	0
Single-species_repeat_richness	GCF_002968755.1_ASM296875v1_genomic_@S1_227186	GCF_002968755.1_ASM296875v1_genomic	GCF_003073695.1_ASM307369v1_genomic	989	989	0	0
Single-species_repeat_richness	GCF_002968755.1_ASM296875v1_genomic_@S1_108184	GCF_002968755.1_ASM296875v1_genomic	GCF_003073695.1_ASM307369v1_genomic	1333	1333	0	0
Single-species_repeat_richness	GCF_002968755.1_ASM296875v1_genomic_@S1_230933	GCF_002968755.1_ASM296875v1_genomic	GCF_003073695.1_ASM307369v1_genomic	441	441	0	0
Single-species_repeat_richness	GCF_002968755.1_ASM296875v1_genomic_@S1_274013	GCF_002968755.1_ASM296875v1_genomic	GCF_003073695.1_ASM307369v1_genomic	1799	1799	0	0
Single-species_repeat_richness	GCF_002968755.1_ASM296875v1_genomic_@S1_38225	GCF_002968755.1_ASM296875v1_genomic	GCF_003073695.1_ASM307369v1_genomic	142	142	0	0
Single-species_repeat_richness	GCF_002968755.1_ASM296875v1_genomic_@S1_142642	GCF_002968755.1_ASM296875v1_genomic	GCF_003073695.1_ASM307369v1_genomic	730	730	0	0
Single-species_repeat_richness	GCF_002968755.1_ASM296875v1_genomic_@S1_16249	GCF_002968755.1_ASM296875v1_genomic	GCF_003073695.1_ASM307369v1_genomic	716	717	-1	-0.014
Single-species_repeat_richness	GCF_002968755.1_ASM296875v1_genomic_@S1_37833	GCF_002968755.1_ASM296875v1_genomic	GCF_003073695.1_ASM307369v1_genomic	2694	2695	-1	-0.005
Single-species_repeat_richness	GCF_002968755.1_ASM296875v1_genomic_@S1_18134	GCF_002968755.1_ASM296875v1_genomic	GCF_003073695.1_ASM307369v1_genomic	385	385	0	0
Single-species_repeat_richness	GCF_002968755.1_ASM296875v1_genomic_@S1_141167	GCF_002968755.1_ASM296875v1_genomic	GCF_003073695.1_ASM307369v1_genomic	1011	1011	0	0
Single-species_repeat_richness	GCF_002968755.1_ASM296875v1_genomic_@S1_140397	GCF_002968755.1_ASM296875v1_genomic	GCF_003073695.1_ASM307369v1_genomic	1710	1710	0	0
Single-species_repeat_richness	GCF_002968755.1_ASM296875v1_genomic_@S1_99024	GCF_002968755.1_ASM296875v1_genomic	GCF_003073695.1_ASM307369v1_genomic	1238	1238	0	0
Single-species_repeat_richness	GCF_002968755.1_ASM296875v1_genomic_@S1_143289	GCF_002968755.1_ASM296875v1_genomic	GCF_003073695.1_ASM307369v1_genomic	1270	1270	0	0
Single-species_repeat_richness	GCF_002968755.1_ASM296875v1_genomic_@S1_216318	GCF_002968755.1_ASM296875v1_genomic	GCF_003073695.1_ASM307369v1_genomic	2115	2115	0	0
Single-species_repeat_richness	GCF_002968755.1_ASM296875v1_genomic_@S1_204058	GCF_002968755.1_ASM296875v1_genomic	GCF_003073695.1_ASM307369v1_genomic	690	689	1	0.018
Single-species_repeat_richness	GCF_002968755.1_ASM296875v1_genomic_@S1_34864	GCF_002968755.1_ASM296875v1_genomic	GCF_003073695.1_ASM307369v1_genomic	605	605	0	0
Single-species_repeat_richness	GCF_002968755.1_ASM296875v1_genomic_@S1_171597	GCF_002968755.1_ASM296875v1_genomic	GCF_003073695.1_ASM307369v1_genomic	454	454	0	0
Single-species_repeat_richness	GCF_002968755.1_ASM296875v1_genomic_@S4_1009	GCF_002968755.1_ASM296875v1_genomic	GCF_003073695.1_ASM307369v1_genomic	1456	1456	0	0
Single-species_repeat_richness	GCF_002968755.1_ASM296875v1_genomic_@S1_166407	GCF_002968755.1_ASM296875v1_genomic	GCF_003073695.1_ASM307369v1_genomic	2370	2370	0	0
Single-species_repeat_richness	GCF_002968755.1_ASM296875v1_genomic_@S1_131851	GCF_002968755.1_ASM296875v1_genomic	GCF_003073695.1_ASM307369v1_genomic	356	356	0	0
Single-species_repeat_richness	GCF_002968755.1_ASM296875v1_genomic_@S1_66007	GCF_002968755.1_ASM296875v1_genomic	GCF_003073695.1_ASM307369v1_genomic	608	608	0	0
Single-species_repeat_richness	GCF_002968755.1_ASM296875v1_genomic_@S3_19056	GCF_002968755.1_ASM296875v1_genomic	GCF_900243355.1_RW109_genomic	1575	360	1215	36.541
Single-species_repeat_richness	GCF_002968755.1_ASM296875v1_genomic_@S1_193182	GCF_002968755.1_ASM296875v1_genomic	GCF_003073695.1_ASM307369v1_genomic	400	400	0	0
Single-species_repeat_richness	GCF_002968755.1_ASM296875v1_genomic_@S1_18502	GCF_002968755.1_ASM296875v1_genomic	GCF_003073695.1_ASM307369v1_genomic	512	512	0	0
Single-species_repeat_richness	GCF_002968755.1_ASM296875v1_genomic_@S1_265764	GCF_002968755.1_ASM296875v1_genomic	GCF_003073695.1_ASM307369v1_genomic	891	892	-1	-0.011
Single-species_repeat_richness	GCF_002968755.1_ASM296875v1_genomic_@S1_89626	GCF_002968755.1_ASM296875v1_genomic	GCF_003073695.1_ASM307369v1_genomic	731	731	0	0
Single-species_repeat_richness	GCF_002968755.1_ASM296875v1_genomic_@S1_100385	GCF_002968755.1_ASM296875v1_genomic	GCF_003073695.1_ASM307369v1_genomic	431	431	0	0
Single-species_repeat_richness	GCF_002968755.1_ASM296875v1_genomic_@S1_139970	GCF_002968755.1_ASM296875v1_genomic	GCF_003073695.1_ASM307369v1_genomic	544	544	0	0
Single-species_repeat_richness	GCF_002968755.1_ASM296875v1_genomic_@S1_249847	GCF_002968755.1_ASM296875v1_genomic	GCF_003073695.1_ASM307369v1_genomic	1491	1491	0	0
Single-species_repeat_richness	GCF_002968755.1_ASM296875v1_genomic_@S1_22540	GCF_002968755.1_ASM296875v1_genomic	GCF_003073695.1_ASM307369v1_genomic	786	786	0	0
Single-species_repeat_richness	GCF_002968755.1_ASM296875v1_genomic_@S1_92061	GCF_002968755.1_ASM296875v1_genomic	GCF_003073695.1_ASM307369v1_genomic	448	448	0	0
Single-species_repeat_richness	GCF_002968755.1_ASM296875v1_genomic_@S1_250049	GCF_002968755.1_ASM296875v1_genomic	GCF_003073695.1_ASM307369v1_genomic	793	793	0	0
Single-species_repeat_richness	GCF_002968755.1_ASM296875v1_genomic_@S1_180836	GCF_002968755.1_ASM296875v1_genomic	GCF_003073695.1_ASM307369v1_genomic	870	870	0	0
Single-species_repeat_richness	GCF_002968755.1_ASM296875v1_genomic_@S1_114992	GCF_002968755.1_ASM296875v1_genomic	GCF_003073695.1_ASM307369v1_genomic	177	177	0	0
Single-species_repeat_richness	GCF_002968755.1_ASM296875v1_genomic_@S1_178989	GCF_002968755.1_ASM296875v1_genomic	GCF_003073695.1_ASM307369v1_genomic	751	751	0	0
Single-species_repeat_richness	GCF_002968755.1_ASM296875v1_genomic_@S1_93830	GCF_002968755.1_ASM296875v1_genomic	GCF_003073695.1_ASM307369v1_genomic	393	393	0	0
Single-species_repeat_richness	GCF_002968755.1_ASM296875v1_genomic_@S3_10157	GCF_002968755.1_ASM296875v1_genomic	GCF_003073695.1_ASM307369v1_genomic	1862	1862	0	0
Single-species_repeat_richness	GCF_002968755.1_ASM296875v1_genomic_@S1_33611	GCF_002968755.1_ASM296875v1_genomic	GCF_003073695.1_ASM307369v1_genomic	699	699	0	0
Single-species_repeat_richness	GCF_002968755.1_ASM296875v1_genomic_@S1_229441	GCF_002968755.1_ASM296875v1_genomic	GCF_003073695.1_ASM307369v1_genomic	398	398	0	0
Single-species_repeat_richness	GCF_002968755.1_ASM296875v1_genomic_@S3_11832	GCF_002968755.1_ASM296875v1_genomic	GCF_003073695.1_ASM307369v1_genomic	7185	7185	0	0
Single-species_repeat_richness	GCF_002968755.1_ASM296875v1_genomic_@S1_117376	GCF_002968755.1_ASM296875v1_genomic	GCF_003073695.1_ASM307369v1_genomic	858	859	-1	-0.015
Single-species_repeat_richness	GCF_002968755.1_ASM296875v1_genomic_@S1_71329	GCF_002968755.1_ASM296875v1_genomic	GCF_003073695.1_ASM307369v1_genomic	305	305	0	0
saureus_30x_random	GCF_000245495.1_ASM24549v1_@S1_66416	GCF_000245495.1_ASM24549v1	GCF_000626615.1_ASM62661v1	1526	1529	-3	0.003
saureus_30x_random	GCF_000828035.1_ASM82803v1_@S1_47772	GCF_000828035.1_ASM82803v1	GCF_001975045.1_ASM197504v1	530	531	-1	0
saureus_30x_random	GCF_001548295.1_ASM154829v1_@S1_74592	GCF_001548295.1_ASM154829v1	GCF_002355355.1_ASM235535v1	1005	1036	-31	0
saureus_30x_random	GCF_002850395.1_ASM285039v1_@S1_12738	GCF_002850395.1_ASM285039v1	GCF_002355355.1_ASM235535v1	871	902	-31	0.001
saureus_30x_random	GCF_000626615.1_ASM62661v1_@S1_60433	GCF_000626615.1_ASM62661v1	GCF_002202075.1_ASM220207v1	1804	3108	-1304	-0.048
saureus_30x_random	GCF_000953255.1_Staphylococcus_aureus_Sa_ILRI_217_@S1_101896	GCF_000953255.1_Staphylococcus_aureus_Sa_ILRI_217	GCF_002000625.1_ASM200062v1	338	590	-252	-0.009
saureus_30x_random	GCF_000815125.1_ASM81512v1_@S1_77592	GCF_000815125.1_ASM81512v1	GCF_900129335.1_PP_HGAG_QV30_2SC_T4	273	273	0	0
saureus_30x_random	GCF_000828035.1_ASM82803v1_@S1_94731	GCF_000828035.1_ASM82803v1	GCF_002310395.1_ASM231039v1	1032	1624	-592	-0.02
saureus_30x_random	GCF_002202075.1_ASM220207v1_@S1_48437	GCF_002202075.1_ASM220207v1	GCF_900004855.1_BB155	1763	2410	-647	-0.023
saureus_30x_random	GCF_000382965.1_ASM38296v1_@S1_64543	GCF_000382965.1_ASM38296v1	GCF_000009645.1_ASM964v1	664	677	-13	0
saureus_30x_random	GCF_900129335.1_PP_HGAG_QV30_2SC_T4_@S1_91724	GCF_900129335.1_PP_HGAG_QV30_2SC_T4	GCF_000010465.1_ASM1046v1	830	830	0	0.001
saureus_30x_random	GCF_001515685.1_ASM151568v1_@S1_93019	GCF_001515685.1_ASM151568v1	GCF_000245495.1_ASM24549v1	1248	1404	-156	-0.011
saureus_30x_random	GCF_002355355.1_ASM235535v1_@S1_89431	GCF_002355355.1_ASM235535v1	GCF_000016805.1_ASM1680v1	235	978	-743	-0.026
saureus_30x_random	GCF_001956755.1_ASM195675v1_@S1_16954	GCF_001956755.1_ASM195675v1	GCF_001879545.1_ASM187954v1	311	364	-53	-0.002
saureus_30x_random	GCF_002202075.1_ASM220207v1_@S1_94923	GCF_002202075.1_ASM220207v1	GCF_001548295.1_ASM154829v1	660	729	-69	-0.003
saureus_30x_random	GCF_000245495.1_ASM24549v1_@S1_35386	GCF_000245495.1_ASM24549v1	GCF_002000565.1_ASM200056v1	1120	1136	-16	0.003
saureus_30x_random	GCF_002202075.1_ASM220207v1_@S1_13975	GCF_002202075.1_ASM220207v1	GCF_001656075.1_ASM165607v1	811	1686	-875	-0.032
saureus_30x_random	GCF_000010465.1_ASM1046v1_@S1_80953	GCF_000010465.1_ASM1046v1	GCF_000017125.1_ASM1712v1	260	287	-27	-0.001
saureus_30x_random	GCF_002085525.1_ASM208552v1_@S1_85528	GCF_002085525.1_ASM208552v1	GCF_001548295.1_ASM154829v1	168	181	-13	-0.001
saureus_30x_random	GCF_001548295.1_ASM154829v1_@S1_41835	GCF_001548295.1_ASM154829v1	GCF_001656075.1_ASM165607v1	293	356	-63	-0.002
saureus_30x_random	GCF_000016805.1_ASM1680v1_@S1_76608	GCF_000016805.1_ASM1680v1	GCF_001641025.1_ASM164102v1	1943	2286	-343	-0.007
saureus_30x_random	GCF_000626615.1_ASM62661v1_@S1_100846	GCF_000626615.1_ASM62661v1	GCF_002000565.1_ASM200056v1	1314	1315	-1	0.001
saureus_30x_random	GCF_001879545.1_ASM187954v1_@S1_86706	GCF_001879545.1_ASM187954v1	GCF_000626615.1_ASM62661v1	567	582	-15	0
saureus_30x_random	GCF_000027045.1_ASM2704v1_@S1_58361	GCF_000027045.1_ASM2704v1	GCF_001956755.1_ASM195675v1	955	1679	-724	-0.028
saureus_30x_random	GCF_002000625.1_ASM200062v1_@S1_48168	GCF_002000625.1_ASM200062v1	GCF_000815125.1_ASM81512v1	1313	1313	0	0
saureus_30x_random	GCF_002202075.1_ASM220207v1_@S1_39660	GCF_002202075.1_ASM220207v1	GCF_001641025.1_ASM164102v1	335	373	-38	0
saureus_30x_random	GCF_900129335.1_PP_HGAG_QV30_2SC_T4_@S1_5649	GCF_900129335.1_PP_HGAG_QV30_2SC_T4	GCF_001656075.1_ASM165607v1	3266	3523	-257	-0.012
saureus_30x_random	GCF_000016805.1_ASM1680v1_@S1_37598	GCF_000016805.1_ASM1680v1	GCF_000828035.1_ASM82803v1	671	708	-37	-0.002
saureus_30x_random	GCF_002202075.1_ASM220207v1_@S1_31493	GCF_002202075.1_ASM220207v1	GCF_002310395.1_ASM231039v1	1271	1580	-309	-0.009
saureus_30x_random	GCF_000828035.1_ASM82803v1_@S1_54284	GCF_000828035.1_ASM82803v1	GCF_000009645.1_ASM964v1	143	145	-2	0
saureus_30x_random	GCF_000016805.1_ASM1680v1_@S1_94750	GCF_000016805.1_ASM1680v1	GCF_002355355.1_ASM235535v1	2911	3211	-300	-0.011
saureus_30x_random	GCF_002850395.1_ASM285039v1_@S1_53822	GCF_002850395.1_ASM285039v1	GCF_001656075.1_ASM165607v1	343	385	-42	-0.001
saureus_30x_random	GCF_000815125.1_ASM81512v1_@S1_64232	GCF_000815125.1_ASM81512v1	GCF_000284535.1_ASM28453v1	1539	1666	-127	-0.005
saureus_30x_random	GCF_001641025.1_ASM164102v1_@S1_3537	GCF_001641025.1_ASM164102v1	GCF_002085525.1_ASM208552v1	1167	1169	-2	-0.003
saureus_30x_random	GCF_000815125.1_ASM81512v1_@S1_97948	GCF_000815125.1_ASM81512v1	GCF_001656075.1_ASM165607v1	1160	1984	-824	-0.032
saureus_30x_random	GCF_000815125.1_ASM81512v1_@S1_67789	GCF_000815125.1_ASM81512v1	GCF_002202075.1_ASM220207v1	427	1489	-1062	-0.039
saureus_30x_random	GCF_002025125.1_ASM202512v1_@S1_11556	GCF_002025125.1_ASM202512v1	GCF_000017125.1_ASM1712v1	1882	2220	-338	-0.009
saureus_30x_random	GCF_000382965.1_ASM38296v1_@S1_37487	GCF_000382965.1_ASM38296v1	GCF_000027045.1_ASM2704v1	675	694	-19	0.002
saureus_30x_random	GCF_900004855.1_BB155_@S1_2296	GCF_900004855.1_BB155	GCF_002025125.1_ASM202512v1	1991	2302	-311	-0.01
saureus_30x_random	GCF_000284535.1_ASM28453v1_@S1_47696	GCF_000284535.1_ASM28453v1	GCF_001656075.1_ASM165607v1	397	568	-171	-0.007
saureus_30x_random	GCF_000009645.1_ASM964v1_@S1_18637	GCF_000009645.1_ASM964v1	GCF_000017125.1_ASM1712v1	529	529	0	0.001
saureus_30x_random	GCF_001548295.1_ASM154829v1_@S1_32876	GCF_001548295.1_ASM154829v1	GCF_001515685.1_ASM151568v1	240	254	-14	0
saureus_30x_random	GCF_001956755.1_ASM195675v1_@S1_85690	GCF_001956755.1_ASM195675v1	GCF_000016805.1_ASM1680v1	564	668	-104	-0.003
saureus_30x_random	GCF_002310395.1_ASM231039v1_@S1_32153	GCF_002310395.1_ASM231039v1	GCF_001975045.1_ASM197504v1	1114	1127	-13	-0.001
saureus_30x_random	GCF_002085525.1_ASM208552v1_@S1_51075	GCF_002085525.1_ASM208552v1	GCF_000027045.1_ASM2704v1	353	354	-1	0.001
saureus_30x_random	GCF_002202075.1_ASM220207v1_@S1_58483	GCF_002202075.1_ASM220207v1	GCF_002000565.1_ASM200056v1	914	1111	-197	-0.005
saureus_30x_random	GCF_000009645.1_ASM964v1_@S1_88394	GCF_000009645.1_ASM964v1	GCF_001548295.1_ASM154829v1	375	579	-204	-0.008
saureus_30x_random	GCF_002310395.1_ASM231039v1_@S1_98325	GCF_002310395.1_ASM231039v1	GCF_000017085.1_ASM1708v1	1080	1289	-209	-0.007
saureus_30x_random	GCF_000027045.1_ASM2704v1_@S1_58326	GCF_000027045.1_ASM2704v1	GCF_002085525.1_ASM208552v1	466	466	0	-0.001
saureus_30x_random	GCF_002000625.1_ASM200062v1_@S1_25748	GCF_002000625.1_ASM200062v1	GCF_000284535.1_ASM28453v1	813	836	-23	-0.001
saureus_30x_random	GCF_001656075.1_ASM165607v1_@S1_48123	GCF_001656075.1_ASM165607v1	GCF_002025125.1_ASM202512v1	1449	2176	-727	-0.025
saureus_30x_random	GCF_001956755.1_ASM195675v1_@S1_101127	GCF_001956755.1_ASM195675v1	GCF_900129335.1_PP_HGAG_QV30_2SC_T4	2623	9925	-7302	-0.262
saureus_30x_random	GCF_002000625.1_ASM200062v1_@S1_19088	GCF_002000625.1_ASM200062v1	GCF_001975045.1_ASM197504v1	475	536	-61	-0.002
saureus_30x_random	GCF_001656075.1_ASM165607v1_@S1_62833	GCF_001656075.1_ASM165607v1	GCF_000027045.1_ASM2704v1	272	294	-22	0
saureus_30x_random	GCF_000284535.1_ASM28453v1_@S1_47720	GCF_000284535.1_ASM28453v1	GCF_000009645.1_ASM964v1	2717	5122	-2405	-0.086
saureus_30x_random	GCF_002310395.1_ASM231039v1_@S1_64105	GCF_002310395.1_ASM231039v1	GCF_001548295.1_ASM154829v1	473	494	-21	-0.001
saureus_30x_random	GCF_002310395.1_ASM231039v1_@S1_83046	GCF_002310395.1_ASM231039v1	GCF_000017085.1_ASM1708v1	834	836	-2	0
saureus_30x_random	GCF_002000625.1_ASM200062v1_@S1_34648	GCF_002000625.1_ASM200062v1	GCF_001515685.1_ASM151568v1	801	810	-9	0.001
saureus_30x_random	GCF_002202075.1_ASM220207v1_@S1_40610	GCF_002202075.1_ASM220207v1	GCF_900004855.1_BB155	2206	3530	-1324	-0.048
saureus_30x_random	GCF_000284535.1_ASM28453v1_@S1_47457	GCF_000284535.1_ASM28453v1	GCF_000382965.1_ASM38296v1	798	876	-78	-0.004
saureus_30x_random	GCF_000953255.1_Staphylococcus_aureus_Sa_ILRI_217_@S1_30169	GCF_000953255.1_Staphylococcus_aureus_Sa_ILRI_217	GCF_000626615.1_ASM62661v1	250	667	-417	-0.015
saureus_30x_random	GCF_000828035.1_ASM82803v1_@S1_66733	GCF_000828035.1_ASM82803v1	GCF_000017085.1_ASM1708v1	549	699	-150	-0.005
saureus_30x_random	GCF_000027045.1_ASM2704v1_@S1_102756	GCF_000027045.1_ASM2704v1	GCF_001656075.1_ASM165607v1	552	2326	-1774	-0.067
saureus_30x_random	GCF_001956755.1_ASM195675v1_@S1_6955	GCF_001956755.1_ASM195675v1	GCF_900129335.1_PP_HGAG_QV30_2SC_T4	801	1555	-754	-0.027
saureus_30x_random	GCF_000828035.1_ASM82803v1_@S1_59692	GCF_000828035.1_ASM82803v1	GCF_900004855.1_BB155	481	542	-61	-0.003
saureus_30x_random	GCF_001956755.1_ASM195675v1_@S1_45118	GCF_001956755.1_ASM195675v1	GCF_000009645.1_ASM964v1	370	420	-50	-0.002
saureus_30x_random	GCF_000027045.1_ASM2704v1_@S1_70341	GCF_000027045.1_ASM2704v1	GCF_000284535.1_ASM28453v1	534	728	-194	-0.008
saureus_30x_random	GCF_002850395.1_ASM285039v1_@S1_54075	GCF_002850395.1_ASM285039v1	GCF_000815125.1_ASM81512v1	716	747	-31	0
saureus_30x_random	GCF_001879545.1_ASM187954v1_@S1_30559	GCF_001879545.1_ASM187954v1	GCF_002310395.1_ASM231039v1	1208	1294	-86	-0.001
saureus_30x_random	GCF_002355355.1_ASM235535v1_@S1_83929	GCF_002355355.1_ASM235535v1	GCF_002310395.1_ASM231039v1	626	628	-2	0
saureus_30x_random	GCF_002355355.1_ASM235535v1_@S1_52319	GCF_002355355.1_ASM235535v1	GCF_002202075.1_ASM220207v1	1912	2194	-282	-0.013
saureus_30x_random	GCF_002310395.1_ASM231039v1_@S1_99046	GCF_002310395.1_ASM231039v1	GCF_002850395.1_ASM285039v1	1240	1279	-39	-0.004
saureus_30x_random	GCF_002000625.1_ASM200062v1_@S1_41510	GCF_002000625.1_ASM200062v1	GCF_002850395.1_ASM285039v1	593	632	-39	-0.003
saureus_30x_random	GCF_000027045.1_ASM2704v1_@S1_70071	GCF_000027045.1_ASM2704v1	GCF_000009645.1_ASM964v1	300	321	-21	-0.002
saureus_30x_random	GCF_000027045.1_ASM2704v1_@S1_63134	GCF_000027045.1_ASM2704v1	GCF_000626615.1_ASM62661v1	279	281	-2	-0.001
saureus_30x_random	GCF_001656075.1_ASM165607v1_@S1_39340	GCF_001656075.1_ASM165607v1	GCF_000953255.1_Staphylococcus_aureus_Sa_ILRI_217	4159	7168	-3009	-0.098
saureus_30x_random	GCF_000017125.1_ASM1712v1_@S1_44062	GCF_000017125.1_ASM1712v1	GCF_001656075.1_ASM165607v1	1121	1155	-34	-0.004
saureus_30x_random	GCF_002310395.1_ASM231039v1_@S1_4937	GCF_002310395.1_ASM231039v1	GCF_001515685.1_ASM151568v1	2021	2026	-5	0.003
saureus_30x_random	GCF_000016805.1_ASM1680v1_@S1_76699	GCF_000016805.1_ASM1680v1	GCF_000626615.1_ASM62661v1	552	696	-144	-0.006
saureus_30x_random	GCF_001641025.1_ASM164102v1_@S1_6229	GCF_001641025.1_ASM164102v1	GCF_002025125.1_ASM202512v1	506	1290	-784	-0.03
saureus_30x_random	GCF_000815125.1_ASM81512v1_@S1_58860	GCF_000815125.1_ASM81512v1	GCF_000245495.1_ASM24549v1	782	783	-1	-0.002
saureus_30x_random	GCF_001641025.1_ASM164102v1_@S1_64850	GCF_001641025.1_ASM164102v1	GCF_002000565.1_ASM200056v1	353	355	-2	-0.001
saureus_30x_random	GCF_002310395.1_ASM231039v1_@S1_37176	GCF_002310395.1_ASM231039v1	GCF_000626615.1_ASM62661v1	698	699	-1	-0.001
saureus_30x_random	GCF_002202075.1_ASM220207v1_@S1_74272	GCF_002202075.1_ASM220207v1	GCF_000017125.1_ASM1712v1	302	320	-18	0
saureus_30x_random	GCF_000284535.1_ASM28453v1_@S1_47822	GCF_000284535.1_ASM28453v1	GCF_001879545.1_ASM187954v1	938	1764	-826	-0.032
saureus_30x_random	GCF_002355355.1_ASM235535v1_@S1_52490	GCF_002355355.1_ASM235535v1	GCF_002850395.1_ASM285039v1	842	855	-13	-0.002
saureus_30x_random	GCF_002000625.1_ASM200062v1_@S1_81024	GCF_002000625.1_ASM200062v1	GCF_001975045.1_ASM197504v1	773	806	-33	-0.002
saureus_30x_random	GCF_002202075.1_ASM220207v1_@S1_60374	GCF_002202075.1_ASM220207v1	GCF_002310395.1_ASM231039v1	2892	4974	-2082	-0.069
saureus_30x_random	GCF_001515685.1_ASM151568v1_@S1_63418	GCF_001515685.1_ASM151568v1	GCF_001548295.1_ASM154829v1	635	650	-15	-0.002
saureus_30x_random	GCF_000815125.1_ASM81512v1_@S1_93703	GCF_000815125.1_ASM81512v1	GCF_002850395.1_ASM285039v1	2383	2669	-286	-0.015
saureus_30x_random	GCF_001515685.1_ASM151568v1_@S1_44412	GCF_001515685.1_ASM151568v1	GCF_000017125.1_ASM1712v1	913	2743	-1830	-0.064
saureus_30x_random	GCF_002850395.1_ASM285039v1_@S1_42894	GCF_002850395.1_ASM285039v1	GCF_000016805.1_ASM1680v1	815	853	-38	0.001
saureus_30x_random	GCF_002085525.1_ASM208552v1_@S1_19840	GCF_002085525.1_ASM208552v1	GCF_002355355.1_ASM235535v1	765	766	-1	0
saureus_30x_random	GCF_000953255.1_Staphylococcus_aureus_Sa_ILRI_217_@S1_95564	GCF_000953255.1_Staphylococcus_aureus_Sa_ILRI_217	GCF_000009645.1_ASM964v1	1200	1317	-117	-0.005
saureus_30x_random	GCF_002000565.1_ASM200056v1_@S1_75074	GCF_002000565.1_ASM200056v1	GCF_000626615.1_ASM62661v1	724	726	-2	-0.001
saureus_30x_random	GCF_000828035.1_ASM82803v1_@S1_83328	GCF_000828035.1_ASM82803v1	GCF_000245495.1_ASM24549v1	223	322	-99	-0.004
saureus_30x_random	GCF_000828035.1_ASM82803v1_@S1_89338	GCF_000828035.1_ASM82803v1	GCF_900129335.1_PP_HGAG_QV30_2SC_T4	1615	1646	-31	-0.002
saureus_30x_random	GCF_001956755.1_ASM195675v1_@S1_707	GCF_001956755.1_ASM195675v1	GCF_001548295.1_ASM154829v1	994	2190	-1196	-0.043
saureus_30x_random	GCF_001879545.1_ASM187954v1_@S1_69982	GCF_001879545.1_ASM187954v1	GCF_002202075.1_ASM220207v1	1444	2093	-649	-0.022
saureus_30x_random	GCF_002355355.1_ASM235535v1_@S1_74010	GCF_002355355.1_ASM235535v1	GCF_001515685.1_ASM151568v1	337	382	-45	-0.001
saureus_30x	GCF_000828035.1_ASM82803v1_@S1_47772	GCF_000828035.1_ASM82803v1	GCF_001975045.1_ASM197504v1	530	531	-1	0
saureus_30x	GCF_000626615.1_ASM62661v1_@S1_60433	GCF_000626615.1_ASM62661v1	GCF_002355355.1_ASM235535v1	1804	1804	0	0.002
saureus_30x	GCF_000815125.1_ASM81512v1_@S1_77592	GCF_000815125.1_ASM81512v1	GCF_001515685.1_ASM151568v1	273	273	0	0
saureus_30x	GCF_900129335.1_PP_HGAG_QV30_2SC_T4_@S1_91724	GCF_900129335.1_PP_HGAG_QV30_2SC_T4	GCF_002000625.1_ASM200062v1	830	830	0	0.001
saureus_30x	GCF_000953255.1_Staphylococcus_aureus_Sa_ILRI_217_@S1_43549	GCF_000953255.1_Staphylococcus_aureus_Sa_ILRI_217	GCF_002202075.1_ASM220207v1	542	543	-1	-0.001
saureus_30x	GCF_000010465.1_ASM1046v1_@S1_80953	GCF_000010465.1_ASM1046v1	GCF_001515685.1_ASM151568v1	260	260	0	0
saureus_30x	GCF_002085525.1_ASM208552v1_@S1_85528	GCF_002085525.1_ASM208552v1	GCF_000815125.1_ASM81512v1	168	168	0	0
saureus_30x	GCF_001548295.1_ASM154829v1_@S1_41835	GCF_001548295.1_ASM154829v1	GCF_002850395.1_ASM285039v1	293	293	0	0
saureus_30x	GCF_000016805.1_ASM1680v1_@S1_76608	GCF_000016805.1_ASM1680v1	GCF_000009645.1_ASM964v1	1943	1943	0	-0.002
saureus_30x	GCF_000626615.1_ASM62661v1_@S1_100846	GCF_000626615.1_ASM62661v1	GCF_000017085.1_ASM1708v1	1314	1315	-1	0.001
saureus_30x	GCF_000027045.1_ASM2704v1_@S1_58361	GCF_000027045.1_ASM2704v1	GCF_000815125.1_ASM81512v1	955	958	-3	-0.002
saureus_30x	GCF_002000625.1_ASM200062v1_@S1_48168	GCF_002000625.1_ASM200062v1	GCF_002085525.1_ASM208552v1	1313	1313	0	0
saureus_30x	GCF_002202075.1_ASM220207v1_@S1_39660	GCF_002202075.1_ASM220207v1	GCF_001956755.1_ASM195675v1	335	336	-1	0
saureus_30x	GCF_900129335.1_PP_HGAG_QV30_2SC_T4_@S1_5649	GCF_900129335.1_PP_HGAG_QV30_2SC_T4	GCF_002085525.1_ASM208552v1	3266	3318	-52	0.001
saureus_30x	GCF_000016805.1_ASM1680v1_@S1_37598	GCF_000016805.1_ASM1680v1	GCF_000017125.1_ASM1712v1	671	672	-1	0
saureus_30x	GCF_000828035.1_ASM82803v1_@S1_54284	GCF_000828035.1_ASM82803v1	GCF_001548295.1_ASM154829v1	143	146	-3	0
saureus_30x	GCF_001641025.1_ASM164102v1_@S1_3537	GCF_001641025.1_ASM164102v1	GCF_000027045.1_ASM2704v1	1167	1167	0	-0.001
saureus_30x	GCF_000815125.1_ASM81512v1_@S1_97948	GCF_000815125.1_ASM81512v1	GCF_002310395.1_ASM231039v1	1160	1163	-3	0
saureus_30x	GCF_000815125.1_ASM81512v1_@S1_67789	GCF_000815125.1_ASM81512v1	GCF_002310395.1_ASM231039v1	427	427	0	0
saureus_30x	GCF_000382965.1_ASM38296v1_@S1_37487	GCF_000382965.1_ASM38296v1	GCF_000009645.1_ASM964v1	675	676	-1	0
saureus_30x	GCF_000009645.1_ASM964v1_@S1_18637	GCF_000009645.1_ASM964v1	GCF_000016805.1_ASM1680v1	529	529	0	0.001
saureus_30x	GCF_001548295.1_ASM154829v1_@S1_32876	GCF_001548295.1_ASM154829v1	GCF_000016805.1_ASM1680v1	240	240	0	0
saureus_30x	GCF_001956755.1_ASM195675v1_@S1_85690	GCF_001956755.1_ASM195675v1	GCF_000953255.1_Staphylococcus_aureus_Sa_ILRI_217	564	564	0	0
saureus_30x	GCF_002310395.1_ASM231039v1_@S1_32153	GCF_002310395.1_ASM231039v1	GCF_000010465.1_ASM1046v1	1114	1114	0	0
saureus_30x	GCF_002085525.1_ASM208552v1_@S1_51075	GCF_002085525.1_ASM208552v1	GCF_002000565.1_ASM200056v1	353	353	0	0
saureus_30x	GCF_002202075.1_ASM220207v1_@S1_58483	GCF_002202075.1_ASM220207v1	GCF_001956755.1_ASM195675v1	914	914	0	0
saureus_30x	GCF_000009645.1_ASM964v1_@S1_88394	GCF_000009645.1_ASM964v1	GCF_000017125.1_ASM1712v1	375	375	0	0
saureus_30x	GCF_002310395.1_ASM231039v1_@S1_98325	GCF_002310395.1_ASM231039v1	GCF_001515685.1_ASM151568v1	1080	1081	-1	0.001
saureus_30x	GCF_001956755.1_ASM195675v1_@S1_56257	GCF_001956755.1_ASM195675v1	GCF_000953255.1_Staphylococcus_aureus_Sa_ILRI_217	237	237	0	0
saureus_30x	GCF_000027045.1_ASM2704v1_@S1_58326	GCF_000027045.1_ASM2704v1	GCF_000815125.1_ASM81512v1	466	466	0	-0.001
saureus_30x	GCF_002000625.1_ASM200062v1_@S1_25748	GCF_002000625.1_ASM200062v1	GCF_001515685.1_ASM151568v1	813	815	-2	0.001
saureus_30x	GCF_002000625.1_ASM200062v1_@S1_19088	GCF_002000625.1_ASM200062v1	GCF_000626615.1_ASM62661v1	475	475	0	0
saureus_30x	GCF_002310395.1_ASM231039v1_@S1_64105	GCF_002310395.1_ASM231039v1	GCF_000010465.1_ASM1046v1	473	473	0	0
saureus_30x	GCF_002310395.1_ASM231039v1_@S1_83046	GCF_002310395.1_ASM231039v1	GCF_000626615.1_ASM62661v1	834	834	0	-0.001
saureus_30x	GCF_000953255.1_Staphylococcus_aureus_Sa_ILRI_217_@S1_30169	GCF_000953255.1_Staphylococcus_aureus_Sa_ILRI_217	GCF_001956755.1_ASM195675v1	250	251	-1	0
saureus_30x	GCF_000027045.1_ASM2704v1_@S1_102756	GCF_000027045.1_ASM2704v1	GCF_001515685.1_ASM151568v1	552	555	-3	0
saureus_30x	GCF_001956755.1_ASM195675v1_@S1_6955	GCF_001956755.1_ASM195675v1	GCF_000953255.1_Staphylococcus_aureus_Sa_ILRI_217	801	802	-1	0.001
saureus_30x	GCF_000027045.1_ASM2704v1_@S1_70341	GCF_000027045.1_ASM2704v1	GCF_001515685.1_ASM151568v1	534	535	-1	0
saureus_30x	GCF_002355355.1_ASM235535v1_@S1_83929	GCF_002355355.1_ASM235535v1	GCF_002085525.1_ASM208552v1	626	627	-1	0
saureus_30x	GCF_002000625.1_ASM200062v1_@S1_41510	GCF_002000625.1_ASM200062v1	GCF_000815125.1_ASM81512v1	593	593	0	0
saureus_30x	GCF_000027045.1_ASM2704v1_@S1_70071	GCF_000027045.1_ASM2704v1	GCF_001879545.1_ASM187954v1	300	312	-12	-0.002
saureus_30x	GCF_000027045.1_ASM2704v1_@S1_63134	GCF_000027045.1_ASM2704v1	GCF_001515685.1_ASM151568v1	279	280	-1	0
saureus_30x	GCF_000017125.1_ASM1712v1_@S1_44062	GCF_000017125.1_ASM1712v1	GCF_001975045.1_ASM197504v1	1121	1121	0	-0.001
saureus_30x	GCF_002310395.1_ASM231039v1_@S1_4937	GCF_002310395.1_ASM231039v1	GCF_000626615.1_ASM62661v1	2021	2021	0	-0.001
saureus_30x	GCF_000016805.1_ASM1680v1_@S1_76699	GCF_000016805.1_ASM1680v1	GCF_000009645.1_ASM964v1	552	553	-1	-0.001
saureus_30x	GCF_001641025.1_ASM164102v1_@S1_6229	GCF_001641025.1_ASM164102v1	GCF_002355355.1_ASM235535v1	506	507	-1	-0.001
saureus_30x	GCF_000815125.1_ASM81512v1_@S1_58860	GCF_000815125.1_ASM81512v1	GCF_000626615.1_ASM62661v1	782	784	-2	-0.001
saureus_30x	GCF_001641025.1_ASM164102v1_@S1_64850	GCF_001641025.1_ASM164102v1	GCF_000027045.1_ASM2704v1	353	353	0	0
saureus_30x	GCF_002310395.1_ASM231039v1_@S1_37176	GCF_002310395.1_ASM231039v1	GCF_900129335.1_PP_HGAG_QV30_2SC_T4	698	697	1	-0.001
saureus_30x	GCF_002202075.1_ASM220207v1_@S1_74272	GCF_002202075.1_ASM220207v1	GCF_001956755.1_ASM195675v1	302	302	0	0
saureus_30x	GCF_002000625.1_ASM200062v1_@S1_81024	GCF_002000625.1_ASM200062v1	GCF_001641025.1_ASM164102v1	773	775	-2	0.002
saureus_30x	GCF_000815125.1_ASM81512v1_@S1_93703	GCF_000815125.1_ASM81512v1	GCF_002000625.1_ASM200062v1	2383	4513	-2130	-0.074
saureus_30x	GCF_002085525.1_ASM208552v1_@S1_19840	GCF_002085525.1_ASM208552v1	GCF_000027045.1_ASM2704v1	765	768	-3	0.001
saureus_30x	GCF_002000565.1_ASM200056v1_@S1_75074	GCF_002000565.1_ASM200056v1	GCF_002000625.1_ASM200062v1	724	724	0	0
saureus_30x	GCF_000016805.1_ASM1680v1_@S1_68418	GCF_000016805.1_ASM1680v1	GCF_001975045.1_ASM197504v1	748	749	-1	-0.001
saureus_30x	GCF_000009645.1_ASM964v1_@S1_77204	GCF_000009645.1_ASM964v1	GCF_001975045.1_ASM197504v1	683	684	-1	0
saureus_30x	GCF_001975045.1_ASM197504v1_@S1_36297	GCF_001975045.1_ASM197504v1	GCF_000016805.1_ASM1680v1	442	444	-2	0
saureus_30x	GCF_002085525.1_ASM208552v1_@S1_34566	GCF_002085525.1_ASM208552v1	GCF_002000625.1_ASM200062v1	1170	1171	-1	0
saureus_30x	GCF_001515685.1_ASM151568v1_@S1_84961	GCF_001515685.1_ASM151568v1	GCF_002000625.1_ASM200062v1	1092	1092	0	-0.002
saureus_30x	GCF_001975045.1_ASM197504v1_@S1_68898	GCF_001975045.1_ASM197504v1	GCF_000016805.1_ASM1680v1	942	942	0	0.001
saureus_30x	GCF_001641025.1_ASM164102v1_@S1_3492	GCF_001641025.1_ASM164102v1	GCF_900129335.1_PP_HGAG_QV30_2SC_T4	522	522	0	-0.002
saureus_30x	GCF_002000565.1_ASM200056v1_@S1_61045	GCF_002000565.1_ASM200056v1	GCF_002085525.1_ASM208552v1	88	88	0	0
saureus_30x	GCF_000027045.1_ASM2704v1_@S1_25535	GCF_000027045.1_ASM2704v1	GCF_002355355.1_ASM235535v1	728	728	0	-0.001
saureus_30x	GCF_000016805.1_ASM1680v1_@S1_90856	GCF_000016805.1_ASM1680v1	GCF_000017125.1_ASM1712v1	504	504	0	0
saureus_30x	GCF_002000565.1_ASM200056v1_@S1_41125	GCF_002000565.1_ASM200056v1	GCF_000626615.1_ASM62661v1	360	360	0	0
saureus_30x	GCF_001956755.1_ASM195675v1_@S1_68384	GCF_001956755.1_ASM195675v1	GCF_000953255.1_Staphylococcus_aureus_Sa_ILRI_217	153	153	0	0
saureus_30x	GCF_001515685.1_ASM151568v1_@S1_90534	GCF_001515685.1_ASM151568v1	GCF_000027045.1_ASM2704v1	1263	1266	-3	0.001
saureus_30x	GCF_001641025.1_ASM164102v1_@S1_28074	GCF_001641025.1_ASM164102v1	GCF_000382965.1_ASM38296v1	264	266	-2	-0.001
saureus_30x	GCF_000027045.1_ASM2704v1_@S1_90631	GCF_000027045.1_ASM2704v1	GCF_001641025.1_ASM164102v1	266	266	0	0
saureus_30x	GCF_002000565.1_ASM200056v1_@S1_67652	GCF_002000565.1_ASM200056v1	GCF_002355355.1_ASM235535v1	354	355	-1	0
saureus_30x	GCF_002000565.1_ASM200056v1_@S1_15093	GCF_002000565.1_ASM200056v1	GCF_002355355.1_ASM235535v1	422	423	-1	0
saureus_30x	GCF_001548295.1_ASM154829v1_@S1_64117	GCF_001548295.1_ASM154829v1	GCF_002850395.1_ASM285039v1	281	284	-3	0
saureus_30x	GCF_000027045.1_ASM2704v1_@S1_43870	GCF_000027045.1_ASM2704v1	GCF_001641025.1_ASM164102v1	608	608	0	0
saureus_30x	GCF_000245495.1_ASM24549v1_@S1_28196	GCF_000245495.1_ASM24549v1	GCF_000815125.1_ASM81512v1	761	1199	-438	-0.013
saureus_30x	GCF_900129335.1_PP_HGAG_QV30_2SC_T4_@S1_11694	GCF_900129335.1_PP_HGAG_QV30_2SC_T4	GCF_000017085.1_ASM1708v1	618	620	-2	0.001
saureus_30x	GCF_000016805.1_ASM1680v1_@S1_68031	GCF_000016805.1_ASM1680v1	GCF_000009645.1_ASM964v1	2155	2157	-2	-0.002
saureus_30x	GCF_000016805.1_ASM1680v1_@S1_86656	GCF_000016805.1_ASM1680v1	GCF_000382965.1_ASM38296v1	482	483	-1	-0.001
saureus_30x	GCF_002000625.1_ASM200062v1_@S1_59370	GCF_002000625.1_ASM200062v1	GCF_002000565.1_ASM200056v1	765	765	0	0
saureus_30x	GCF_900129335.1_PP_HGAG_QV30_2SC_T4_@S1_85634	GCF_900129335.1_PP_HGAG_QV30_2SC_T4	GCF_002000625.1_ASM200062v1	752	752	0	0.001
saureus_30x	GCF_000017085.1_ASM1708v1_@S1_101476	GCF_000017085.1_ASM1708v1	GCF_900129335.1_PP_HGAG_QV30_2SC_T4	1557	1559	-2	-0.002
saureus_30x	GCF_000027045.1_ASM2704v1_@S1_101390	GCF_000027045.1_ASM2704v1	GCF_001515685.1_ASM151568v1	1131	1130	1	-0.001
saureus_30x	GCF_000017085.1_ASM1708v1_@S1_74687	GCF_000017085.1_ASM1708v1	GCF_000626615.1_ASM62661v1	2913	2921	-8	-0.002
saureus_30x	GCF_000016805.1_ASM1680v1_@S1_97138	GCF_000016805.1_ASM1680v1	GCF_001975045.1_ASM197504v1	1562	1565	-3	-0.001
saureus_30x	GCF_002085525.1_ASM208552v1_@S1_92981	GCF_002085525.1_ASM208552v1	GCF_002000565.1_ASM200056v1	1082	1170	-88	-0.002
saureus_30x	GCF_000017085.1_ASM1708v1_@S1_90175	GCF_000017085.1_ASM1708v1	GCF_000027045.1_ASM2704v1	487	487	0	0.001
saureus_30x	GCF_002085525.1_ASM208552v1_@S1_50489	GCF_002085525.1_ASM208552v1	GCF_000815125.1_ASM81512v1	1318	1318	0	0
saureus_30x	GCF_001641025.1_ASM164102v1_@S1_55225	GCF_001641025.1_ASM164102v1	GCF_002000565.1_ASM200056v1	2158	2159	-1	-0.004
saureus_30x	GCF_000027045.1_ASM2704v1_@S1_26492	GCF_000027045.1_ASM2704v1	GCF_002202075.1_ASM220207v1	325	325	0	-0.001
saureus_30x	GCF_001956755.1_ASM195675v1_@S1_19960	GCF_001956755.1_ASM195675v1	GCF_002202075.1_ASM220207v1	1892	1896	-4	-0.001
saureus_30x	GCF_001641025.1_ASM164102v1_@S1_25008	GCF_001641025.1_ASM164102v1	GCF_000027045.1_ASM2704v1	515	515	0	0
saureus_30x	GCF_000009645.1_ASM964v1_@S1_89866	GCF_000009645.1_ASM964v1	GCF_001975045.1_ASM197504v1	398	398	0	0
saureus_30x	GCF_000815125.1_ASM81512v1_@S1_37156	GCF_000815125.1_ASM81512v1	GCF_002000625.1_ASM200062v1	391	391	0	0
saureus_30x	GCF_900129335.1_PP_HGAG_QV30_2SC_T4_@S1_67236	GCF_900129335.1_PP_HGAG_QV30_2SC_T4	GCF_000010465.1_ASM1046v1	1419	1420	-1	0.001
saureus_30x	GCF_001975045.1_ASM197504v1_@S1_20212	GCF_001975045.1_ASM197504v1	GCF_000382965.1_ASM38296v1	425	426	-1	0
saureus_30x	GCF_002000625.1_ASM200062v1_@S1_42244	GCF_002000625.1_ASM200062v1	GCF_900129335.1_PP_HGAG_QV30_2SC_T4	906	907	-1	-0.001
saureus_30x	GCF_000815125.1_ASM81512v1_@S1_66722	GCF_000815125.1_ASM81512v1	GCF_002000565.1_ASM200056v1	1306	1306	0	0.001
saureus_30x	GCF_000017085.1_ASM1708v1_@S1_83914	GCF_000017085.1_ASM1708v1	GCF_002000625.1_ASM200062v1	620	620	0	0
saureus_30x	GCF_002355355.1_ASM235535v1_@S1_32372	GCF_002355355.1_ASM235535v1	GCF_000815125.1_ASM81512v1	531	533	-2	0
saureus_30x	GCF_002202075.1_ASM220207v1_@S1_94394	GCF_002202075.1_ASM220207v1	GCF_001956755.1_ASM195675v1	490	491	-1	0
saureus_30x	GCF_000245495.1_ASM24549v1_@S1_90827	GCF_000245495.1_ASM24549v1	GCF_000626615.1_ASM62661v1	577	577	0	0.001
saureus_plus_plasmid_10x	GCA_001018645.2_ASM101864v2_@S1_65823	GCA_001018645.2_ASM101864v2	GCA_001021895.1_ASM102189v1	151	151	0	0
saureus_plus_plasmid_10x	GCA_000024585.1_ASM2458v1_@S1_23060	GCA_000024585.1_ASM2458v1	GCA_000967345.1_ASM96734v1	479	480	-1	-0.021
saureus_plus_plasmid_10x	GCA_003203595.1_ASM320359v1_@S1_82411	GCA_003203595.1_ASM320359v1	GCA_002000705.1_ASM200070v1	1147	1148	-1	-0.009
saureus_plus_plasmid_10x	GCA_000027045.1_ASM2704v1_@S1_91785	GCA_000027045.1_ASM2704v1	GCA_002000705.1_ASM200070v1	454	454	0	0
saureus_plus_plasmid_10x	GCA_000027045.1_ASM2704v1_@S1_79317	GCA_000027045.1_ASM2704v1	GCA_002000705.1_ASM200070v1	309	310	-1	-0.032
saureus_plus_plasmid_10x	GCA_000967345.1_ASM96734v1_@S1_27142	GCA_000967345.1_ASM96734v1	GCA_000024585.1_ASM2458v1	1732	1733	-1	-0.007
saureus_plus_plasmid_10x	GCA_001021875.1_ASM102187v1_@S1_65155	GCA_001021875.1_ASM102187v1	GCA_001021895.1_ASM102189v1	361	361	0	0
saureus_plus_plasmid_10x	GCA_000967345.1_ASM96734v1_@S1_40708	GCA_000967345.1_ASM96734v1	GCA_000024585.1_ASM2458v1	2308	2312	-4	-0.02
saureus_plus_plasmid_10x	GCA_000027045.1_ASM2704v1_@S1_30557	GCA_000027045.1_ASM2704v1	GCA_001021895.1_ASM102189v1	1116	1161	-45	-0.451
saureus_plus_plasmid_10x	GCA_001717705.2_ASM171770v2_@S1_31104	GCA_001717705.2_ASM171770v2	GCA_001021875.1_ASM102187v1	499	498	1	0.021
saureus_plus_plasmid_10x	GCA_000967345.1_ASM96734v1_@S1_29143	GCA_000967345.1_ASM96734v1	GCA_000024585.1_ASM2458v1	805	814	-9	-0.128
saureus_plus_plasmid_10x	GCA_001021895.1_ASM102189v1_@S1_96723	GCA_001021895.1_ASM102189v1	GCA_001021875.1_ASM102187v1	1394	1395	-1	-0.007
saureus_plus_plasmid_10x	GCA_001018645.2_ASM101864v2_@S1_15213	GCA_001018645.2_ASM101864v2	GCA_000024585.1_ASM2458v1	287	800	-513	-15.155
saureus_plus_plasmid_10x	GCA_000027045.1_ASM2704v1_@S1_95998	GCA_000027045.1_ASM2704v1	GCA_003203595.1_ASM320359v1	535	537	-2	-0.042
saureus_plus_plasmid_10x	GCA_002000705.1_ASM200070v1_@S1_87715	GCA_002000705.1_ASM200070v1	GCA_001021875.1_ASM102187v1	804	804	0	0
saureus_plus_plasmid_10x	GCA_001717705.2_ASM171770v2_@S1_15037	GCA_001717705.2_ASM171770v2	GCA_003203595.1_ASM320359v1	1568	1568	0	0
saureus_plus_plasmid_10x	GCA_000027045.1_ASM2704v1_@S1_18353	GCA_000027045.1_ASM2704v1	GCA_001021895.1_ASM102189v1	1582	1585	-3	-0.019
saureus_plus_plasmid_10x	GCA_001021875.1_ASM102187v1_@S1_40568	GCA_001021875.1_ASM102187v1	GCA_002000705.1_ASM200070v1	466	466	0	0
saureus_plus_plasmid_10x	GCA_001021895.1_ASM102189v1_@S1_73262	GCA_001021895.1_ASM102189v1	GCA_001717705.2_ASM171770v2	587	587	0	0
saureus_plus_plasmid_10x	GCA_000027045.1_ASM2704v1_@S1_21306	GCA_000027045.1_ASM2704v1	GCA_003203595.1_ASM320359v1	441	442	-1	-0.025
saureus_plus_plasmid_10x	GCA_003203595.1_ASM320359v1_@S2_133	GCA_003203595.1_ASM320359v1	GCA_002000705.1_ASM200070v1	3195	3196	-1	-0.014
saureus_plus_plasmid_10x	GCA_000024585.1_ASM2458v1_@S1_64540	GCA_000024585.1_ASM2458v1	GCA_000967345.1_ASM96734v1	210	210	0	0
saureus_plus_plasmid_10x	GCA_003203595.1_ASM320359v1_@S1_33823	GCA_003203595.1_ASM320359v1	GCA_001717705.2_ASM171770v2	497	497	0	0
saureus_plus_plasmid_10x	GCA_001717705.2_ASM171770v2_@S1_63695	GCA_001717705.2_ASM171770v2	GCA_001021875.1_ASM102187v1	389	389	0	0
saureus_plus_plasmid_10x	GCA_001021875.1_ASM102187v1_@S1_40049	GCA_001021875.1_ASM102187v1	GCA_002000705.1_ASM200070v1	292	292	0	0
saureus_plus_plasmid_10x	GCA_000967345.1_ASM96734v1_@S1_26671	GCA_000967345.1_ASM96734v1	GCA_000024585.1_ASM2458v1	531	531	0	0
saureus_plus_plasmid_10x	GCA_003203595.1_ASM320359v1_@S1_99239	GCA_003203595.1_ASM320359v1	GCA_000027045.1_ASM2704v1	747	748	-1	-0.018
saureus_plus_plasmid_10x	GCA_001717705.2_ASM171770v2_@S1_49679	GCA_001717705.2_ASM171770v2	GCA_001021895.1_ASM102189v1	2244	2245	-1	-0.005
saureus_plus_plasmid_10x	GCA_002000705.1_ASM200070v1_@S1_71391	GCA_002000705.1_ASM200070v1	GCA_001021875.1_ASM102187v1	352	352	0	0
saureus_plus_plasmid_10x	GCA_002000705.1_ASM200070v1_@S1_31242	GCA_002000705.1_ASM200070v1	GCA_001717705.2_ASM171770v2	739	739	0	0
saureus_plus_plasmid_10x	GCA_002000705.1_ASM200070v1_@S1_25968	GCA_002000705.1_ASM200070v1	GCA_001021895.1_ASM102189v1	336	336	0	0
saureus_plus_plasmid_10x	GCA_001717705.2_ASM171770v2_@S1_88357	GCA_001717705.2_ASM171770v2	GCA_001021875.1_ASM102187v1	1376	1377	-1	-0.009
saureus_plus_plasmid_10x	GCA_001021895.1_ASM102189v1_@S1_75782	GCA_001021895.1_ASM102189v1	GCA_001021875.1_ASM102187v1	2107	2108	-1	-0.005
saureus_plus_plasmid_10x	GCA_003203595.1_ASM320359v1_@S1_81764	GCA_003203595.1_ASM320359v1	GCA_001021895.1_ASM102189v1	261	262	-1	-0.043
saureus_plus_plasmid_10x	GCA_001021875.1_ASM102187v1_@S1_5310	GCA_001021875.1_ASM102187v1	GCA_003203595.1_ASM320359v1	1673	1673	0	0
saureus_plus_plasmid_10x	GCA_001717705.2_ASM171770v2_@S1_20255	GCA_001717705.2_ASM171770v2	GCA_001021875.1_ASM102187v1	426	426	0	0
saureus_plus_plasmid_10x	GCA_000027045.1_ASM2704v1_@S1_109091	GCA_000027045.1_ASM2704v1	GCA_003203595.1_ASM320359v1	2544	2546	-2	-0.009
saureus_plus_plasmid_10x	GCA_002000705.1_ASM200070v1_@S1_101821	GCA_002000705.1_ASM200070v1	GCA_001717705.2_ASM171770v2	1006	1006	0	0
saureus_plus_plasmid_10x	GCA_001021875.1_ASM102187v1_@S1_31964	GCA_001021875.1_ASM102187v1	GCA_001717705.2_ASM171770v2	1040	1041	-1	-0.011
saureus_plus_plasmid_10x	GCA_001717705.2_ASM171770v2_@S1_12743	GCA_001717705.2_ASM171770v2	GCA_002000705.1_ASM200070v1	618	618	0	0
saureus_plus_plasmid_10x	GCA_003203595.1_ASM320359v1_@S1_93199	GCA_003203595.1_ASM320359v1	GCA_000027045.1_ASM2704v1	187	187	0	0
saureus_plus_plasmid_10x	GCA_001021895.1_ASM102189v1_@S1_13053	GCA_001021895.1_ASM102189v1	GCA_001021875.1_ASM102187v1	1516	1517	-1	-0.007
saureus_plus_plasmid_10x	GCA_003203595.1_ASM320359v1_@S1_56890	GCA_003203595.1_ASM320359v1	GCA_001021895.1_ASM102189v1	792	794	-2	-0.02
saureus_plus_plasmid_10x	GCA_001717705.2_ASM171770v2_@S1_36220	GCA_001717705.2_ASM171770v2	GCA_002000705.1_ASM200070v1	338	339	-1	-0.033
saureus_plus_plasmid_10x	GCA_001021895.1_ASM102189v1_@S1_2826	GCA_001021895.1_ASM102189v1	GCA_002000705.1_ASM200070v1	1545	1547	-2	-0.017
saureus_plus_plasmid_10x	GCA_001717705.2_ASM171770v2_@S1_77503	GCA_001717705.2_ASM171770v2	GCA_003203595.1_ASM320359v1	1215	1215	0	0
saureus_plus_plasmid_10x	GCA_000967345.1_ASM96734v1_@S1_40085	GCA_000967345.1_ASM96734v1	GCA_000024585.1_ASM2458v1	689	689	0	0
saureus_plus_plasmid_10x	GCA_001021895.1_ASM102189v1_@S1_73896	GCA_001021895.1_ASM102189v1	GCA_001717705.2_ASM171770v2	918	918	0	0
saureus_plus_plasmid_10x	GCA_001021875.1_ASM102187v1_@S1_56717	GCA_001021875.1_ASM102187v1	GCA_000027045.1_ASM2704v1	1404	1404	0	0
saureus_plus_plasmid_10x	GCA_001021875.1_ASM102187v1_@S1_21740	GCA_001021875.1_ASM102187v1	GCA_002000705.1_ASM200070v1	258	258	0	0
saureus_plus_plasmid_10x	GCA_001021895.1_ASM102189v1_@S1_75937	GCA_001021895.1_ASM102189v1	GCA_000027045.1_ASM2704v1	278	279	-1	-0.038
saureus_plus_plasmid_10x	GCA_001021895.1_ASM102189v1_@S1_11712	GCA_001021895.1_ASM102189v1	GCA_001717705.2_ASM171770v2	374	376	-2	-0.06
saureus_plus_plasmid_10x	GCA_001717705.2_ASM171770v2_@S1_23584	GCA_001717705.2_ASM171770v2	GCA_003203595.1_ASM320359v1	409	413	-4	-0.107
saureus_plus_plasmid_10x	GCA_000027045.1_ASM2704v1_@S1_13368	GCA_000027045.1_ASM2704v1	GCA_001717705.2_ASM171770v2	1278	1280	-2	-0.019
saureus_plus_plasmid_10x	GCA_002000705.1_ASM200070v1_@S1_19187	GCA_002000705.1_ASM200070v1	GCA_001021875.1_ASM102187v1	345	345	0	0
saureus_plus_plasmid_10x	GCA_003203595.1_ASM320359v1_@S1_23112	GCA_003203595.1_ASM320359v1	GCA_002000705.1_ASM200070v1	725	725	0	0
saureus_plus_plasmid_10x	GCA_000024585.1_ASM2458v1_@S1_13142	GCA_000024585.1_ASM2458v1	GCA_000967345.1_ASM96734v1	401	402	-1	-0.023
saureus_plus_plasmid_10x	GCA_002000705.1_ASM200070v1_@S1_48331	GCA_002000705.1_ASM200070v1	GCA_001717705.2_ASM171770v2	1466	1466	0	0
saureus_plus_plasmid_10x	GCA_001717705.2_ASM171770v2_@S1_102273	GCA_001717705.2_ASM171770v2	GCA_001021895.1_ASM102189v1	274	274	0	0
saureus_plus_plasmid_10x	GCA_003203595.1_ASM320359v1_@S1_73498	GCA_003203595.1_ASM320359v1	GCA_002000705.1_ASM200070v1	654	654	0	0
saureus_plus_plasmid_10x	GCA_002000705.1_ASM200070v1_@S1_4378	GCA_002000705.1_ASM200070v1	GCA_001717705.2_ASM171770v2	2326	2327	-1	-0.005
saureus_plus_plasmid_10x	GCA_001717705.2_ASM171770v2_@S1_40569	GCA_001717705.2_ASM171770v2	GCA_001021895.1_ASM102189v1	673	673	0	0
saureus_plus_plasmid_10x	GCA_000027045.1_ASM2704v1_@S1_87136	GCA_000027045.1_ASM2704v1	GCA_003203595.1_ASM320359v1	531	531	0	0
saureus_plus_plasmid_10x	GCA_001717705.2_ASM171770v2_@S1_46144	GCA_001717705.2_ASM171770v2	GCA_000027045.1_ASM2704v1	386	386	0	0
saureus_plus_plasmid_10x	GCA_002000705.1_ASM200070v1_@S1_65629	GCA_002000705.1_ASM200070v1	GCA_001717705.2_ASM171770v2	697	697	0	0
saureus_plus_plasmid_10x	GCA_003203595.1_ASM320359v1_@S1_66038	GCA_003203595.1_ASM320359v1	GCA_001717705.2_ASM171770v2	622	623	-1	-0.017
saureus_plus_plasmid_10x	GCA_001717705.2_ASM171770v2_@S1_85581	GCA_001717705.2_ASM171770v2	GCA_003203595.1_ASM320359v1	1234	1235	-1	-0.008
saureus_plus_plasmid_10x	GCA_003203595.1_ASM320359v1_@S1_48631	GCA_003203595.1_ASM320359v1	GCA_001021875.1_ASM102187v1	788	791	-3	-0.047
saureus_plus_plasmid_10x	GCA_001021895.1_ASM102189v1_@S1_59278	GCA_001021895.1_ASM102189v1	GCA_001717705.2_ASM171770v2	647	647	0	0
saureus_plus_plasmid_10x	GCA_001717705.2_ASM171770v2_@S1_63635	GCA_001717705.2_ASM171770v2	GCA_003203595.1_ASM320359v1	651	652	-1	-0.018
saureus_plus_plasmid_10x	GCA_001021895.1_ASM102189v1_@S1_28659	GCA_001021895.1_ASM102189v1	GCA_000027045.1_ASM2704v1	1436	1436	0	0
saureus_plus_plasmid_10x	GCA_003203595.1_ASM320359v1_@S1_11566	GCA_003203595.1_ASM320359v1	GCA_001021895.1_ASM102189v1	576	577	-1	-0.02
saureus_plus_plasmid_10x	GCA_000024585.1_ASM2458v1_@S1_63427	GCA_000024585.1_ASM2458v1	GCA_000967345.1_ASM96734v1	259	259	0	0
saureus_plus_plasmid_10x	GCA_002000705.1_ASM200070v1_@S1_62136	GCA_002000705.1_ASM200070v1	GCA_000027045.1_ASM2704v1	263	263	0	0
saureus_plus_plasmid_10x	GCA_000027045.1_ASM2704v1_@S1_48394	GCA_000027045.1_ASM2704v1	GCA_001717705.2_ASM171770v2	619	621	-2	-0.029
saureus_plus_plasmid_10x	GCA_001021875.1_ASM102187v1_@S1_74333	GCA_001021875.1_ASM102187v1	GCA_001021895.1_ASM102189v1	620	621	-1	-0.016
saureus_plus_plasmid_10x	GCA_001021875.1_ASM102187v1_@S1_19006	GCA_001021875.1_ASM102187v1	GCA_000027045.1_ASM2704v1	381	381	0	0
saureus_plus_plasmid_10x	GCA_002000705.1_ASM200070v1_@S1_5079	GCA_002000705.1_ASM200070v1	GCA_003203595.1_ASM320359v1	991	991	0	0
saureus_plus_plasmid_10x	GCA_003203595.1_ASM320359v1_@S1_5626	GCA_003203595.1_ASM320359v1	GCA_001021875.1_ASM102187v1	1022	1022	0	0
saureus_plus_plasmid_10x	GCA_001021875.1_ASM102187v1_@S1_1113	GCA_001021875.1_ASM102187v1	GCA_001021895.1_ASM102189v1	1393	1395	-2	-0.012
saureus_plus_plasmid_10x	GCA_003203595.1_ASM320359v1_@S1_68065	GCA_003203595.1_ASM320359v1	GCA_001021895.1_ASM102189v1	647	647	0	0
saureus_plus_plasmid_10x	GCA_001021875.1_ASM102187v1_@S1_8088	GCA_001021875.1_ASM102187v1	GCA_003203595.1_ASM320359v1	605	605	0	0
saureus_plus_plasmid_10x	GCA_002000705.1_ASM200070v1_@S1_73777	GCA_002000705.1_ASM200070v1	GCA_003203595.1_ASM320359v1	745	745	0	0
saureus_plus_plasmid_10x	GCA_000024585.1_ASM2458v1_@S1_600	GCA_000024585.1_ASM2458v1	GCA_000967345.1_ASM96734v1	652	652	0	0
saureus_plus_plasmid_10x	GCA_002000705.1_ASM200070v1_@S1_44533	GCA_002000705.1_ASM200070v1	GCA_001021895.1_ASM102189v1	2054	2055	-1	-0.005
saureus_plus_plasmid_10x	GCA_000967345.1_ASM96734v1_@S1_93251	GCA_000967345.1_ASM96734v1	GCA_000024585.1_ASM2458v1	610	611	-1	-0.017
saureus_plus_plasmid_10x	GCA_001021875.1_ASM102187v1_@S1_253	GCA_001021875.1_ASM102187v1	GCA_000027045.1_ASM2704v1	218	219	-1	-0.036
saureus_plus_plasmid_10x	GCA_002000705.1_ASM200070v1_@S1_67177	GCA_002000705.1_ASM200070v1	GCA_001021875.1_ASM102187v1	509	510	-1	-0.022
saureus_plus_plasmid_10x	GCA_000967345.1_ASM96734v1_@S1_84874	GCA_000967345.1_ASM96734v1	GCA_000024585.1_ASM2458v1	1002	1144	-142	-1.756
saureus_plus_plasmid_10x	GCA_002000705.1_ASM200070v1_@S1_53387	GCA_002000705.1_ASM200070v1	GCA_001717705.2_ASM171770v2	309	309	0	0
saureus_plus_plasmid_10x	GCA_001717705.2_ASM171770v2_@S1_86934	GCA_001717705.2_ASM171770v2	GCA_001021895.1_ASM102189v1	1560	1560	0	0
saureus_plus_plasmid_10x	GCA_001021895.1_ASM102189v1_@S1_79482	GCA_001021895.1_ASM102189v1	GCA_000027045.1_ASM2704v1	1705	1711	-6	-0.042
saureus_plus_plasmid_10x	GCA_001717705.2_ASM171770v2_@S1_62608	GCA_001717705.2_ASM171770v2	GCA_003203595.1_ASM320359v1	414	414	0	0
saureus_plus_plasmid_10x	GCA_001021875.1_ASM102187v1_@S1_14159	GCA_001021875.1_ASM102187v1	GCA_003203595.1_ASM320359v1	713	713	0	0
saureus_plus_plasmid_10x	GCA_000237265.1_ASM23726v1_@S1_21600	GCA_000237265.1_ASM23726v1	GCA_003203595.1_ASM320359v1	290	333	-43	-0.946
saureus_plus_plasmid_10x	GCA_002000705.1_ASM200070v1_@S1_49857	GCA_002000705.1_ASM200070v1	GCA_001021895.1_ASM102189v1	300	300	0	0
saureus_plus_plasmid_10x	GCA_001021875.1_ASM102187v1_@S1_20971	GCA_001021875.1_ASM102187v1	GCA_000027045.1_ASM2704v1	666	666	0	0
saureus_plus_plasmid_10x	GCA_001021875.1_ASM102187v1_@S1_7664	GCA_001021875.1_ASM102187v1	GCA_003203595.1_ASM320359v1	1091	1092	-1	-0.012
saureus_plus_plasmid_10x	GCA_000027045.1_ASM2704v1_@S1_83860	GCA_000027045.1_ASM2704v1	GCA_001021875.1_ASM102187v1	1423	1425	-2	-0.017
saureus_plus_plasmid_10x	GCA_001021875.1_ASM102187v1_@S1_20069	GCA_001021875.1_ASM102187v1	GCA_001717705.2_ASM171770v2	556	556	0	0
saureus_plus_plasmid_10x_random	GCA_003203595.1_ASM320359v1_@S1_7493	GCA_003203595.1_ASM320359v1	GCA_002000705.1_ASM200070v1	733	783	-50	-0.779
saureus_plus_plasmid_10x_random	GCA_001717705.2_ASM171770v2_@S1_92987	GCA_001717705.2_ASM171770v2	GCA_001021895.1_ASM102189v1	673	674	-1	-0.016
saureus_plus_plasmid_10x_random	GCA_003203595.1_ASM320359v1_@S1_22706	GCA_003203595.1_ASM320359v1	GCA_001717705.2_ASM171770v2	1320	1320	0	0
saureus_plus_plasmid_10x_random	GCA_000027045.1_ASM2704v1_@S1_51410	GCA_000027045.1_ASM2704v1	GCA_000967345.1_ASM96734v1	1283	1324	-41	-0.437
saureus_plus_plasmid_10x_random	GCA_001021895.1_ASM102189v1_@S1_70252	GCA_001021895.1_ASM102189v1	GCA_001717705.2_ASM171770v2	4977	4978	-1	-0.002
saureus_plus_plasmid_10x_random	GCA_001018645.2_ASM101864v2_@S1_80881	GCA_001018645.2_ASM101864v2	GCA_000024585.1_ASM2458v1	950	1002	-52	-0.627
saureus_plus_plasmid_10x_random	GCA_002000705.1_ASM200070v1_@S1_45116	GCA_002000705.1_ASM200070v1	GCA_001717705.2_ASM171770v2	643	2968	-2325	-35.874
saureus_plus_plasmid_10x_random	GCA_000237265.1_ASM23726v1_@S1_20668	GCA_000237265.1_ASM23726v1	GCA_000027045.1_ASM2704v1	663	705	-42	-0.789
saureus_plus_plasmid_10x_random	GCA_000967345.1_ASM96734v1_@S1_29926	GCA_000967345.1_ASM96734v1	GCA_003203595.1_ASM320359v1	374	404	-30	-0.801
saureus_plus_plasmid_10x_random	GCA_000027045.1_ASM2704v1_@S1_55981	GCA_000027045.1_ASM2704v1	GCA_000237265.1_ASM23726v1	532	939	-407	-8.397
saureus_plus_plasmid_10x_random	GCA_001021875.1_ASM102187v1_@S1_75586	GCA_001021875.1_ASM102187v1	GCA_000237265.1_ASM23726v1	1383	3141	-1758	-13.358
saureus_plus_plasmid_10x_random	GCA_001021895.1_ASM102189v1_@S1_65406	GCA_001021895.1_ASM102189v1	GCA_000967345.1_ASM96734v1	585	599	-14	-0.227
saureus_plus_plasmid_10x_random	GCA_000967345.1_ASM96734v1_@S1_40708	GCA_000967345.1_ASM96734v1	GCA_000027045.1_ASM2704v1	2308	5235	-2927	-14.45
saureus_plus_plasmid_10x_random	GCA_001021875.1_ASM102187v1_@S1_35194	GCA_001021875.1_ASM102187v1	GCA_000237265.1_ASM23726v1	787	1140	-353	-4.906
saureus_plus_plasmid_10x_random	GCA_000024585.1_ASM2458v1_@S1_24395	GCA_000024585.1_ASM2458v1	GCA_001717705.2_ASM171770v2	1142	1228	-86	-0.892
saureus_plus_plasmid_10x_random	GCA_002000705.1_ASM200070v1_@S1_41632	GCA_002000705.1_ASM200070v1	GCA_003203595.1_ASM320359v1	435	435	0	0
saureus_plus_plasmid_10x_random	GCA_001021875.1_ASM102187v1_@S1_8839	GCA_001021875.1_ASM102187v1	GCA_001021895.1_ASM102189v1	281	282	-1	-0.033
saureus_plus_plasmid_10x_random	GCA_002000705.1_ASM200070v1_@S1_53424	GCA_002000705.1_ASM200070v1	GCA_001021875.1_ASM102187v1	488	488	0	0
saureus_plus_plasmid_10x_random	GCA_001717705.2_ASM171770v2_@S1_30551	GCA_001717705.2_ASM171770v2	GCA_003203595.1_ASM320359v1	2527	2529	-2	-0.009
saureus_plus_plasmid_10x_random	GCA_001018645.2_ASM101864v2_@S1_86131	GCA_001018645.2_ASM101864v2	GCA_001717705.2_ASM171770v2	1213	1360	-147	-1.234
saureus_plus_plasmid_10x_random	GCA_000027045.1_ASM2704v1_@S1_25674	GCA_000027045.1_ASM2704v1	GCA_001021895.1_ASM102189v1	884	885	-1	-0.013
saureus_plus_plasmid_10x_random	GCA_000237265.1_ASM23726v1_@S1_80891	GCA_000237265.1_ASM23726v1	GCA_000027045.1_ASM2704v1	672	833	-161	-2.548
saureus_plus_plasmid_10x_random	GCA_000024585.1_ASM2458v1_@S1_82182	GCA_000024585.1_ASM2458v1	GCA_001717705.2_ASM171770v2	1371	1449	-78	-0.471
saureus_plus_plasmid_10x_random	GCA_000027045.1_ASM2704v1_@S1_69351	GCA_000027045.1_ASM2704v1	GCA_003203595.1_ASM320359v1	356	358	-2	-0.053
saureus_plus_plasmid_10x_random	GCA_002000705.1_ASM200070v1_@S1_38313	GCA_002000705.1_ASM200070v1	GCA_000027045.1_ASM2704v1	830	830	0	0
saureus_plus_plasmid_10x_random	GCA_000024585.1_ASM2458v1_@S1_60176	GCA_000024585.1_ASM2458v1	GCA_001717705.2_ASM171770v2	458	500	-42	-0.979
saureus_plus_plasmid_10x_random	GCA_001021875.1_ASM102187v1_@S1_85955	GCA_001021875.1_ASM102187v1	GCA_003203595.1_ASM320359v1	1109	1109	0	0
saureus_plus_plasmid_10x_random	GCA_001021875.1_ASM102187v1_@S1_68865	GCA_001021875.1_ASM102187v1	GCA_002000705.1_ASM200070v1	649	650	-1	-0.016
saureus_plus_plasmid_10x_random	GCA_001021875.1_ASM102187v1_@S1_98766	GCA_001021875.1_ASM102187v1	GCA_001018645.2_ASM101864v2	301	307	-6	-0.205
saureus_plus_plasmid_10x_random	GCA_000027045.1_ASM2704v1_@S1_71844	GCA_000027045.1_ASM2704v1	GCA_001018645.2_ASM101864v2	302	323	-21	-0.557
saureus_plus_plasmid_10x_random	GCA_001717705.2_ASM171770v2_@S1_65965	GCA_001717705.2_ASM171770v2	GCA_001021875.1_ASM102187v1	330	331	-1	-0.025
saureus_plus_plasmid_10x_random	GCA_002000705.1_ASM200070v1_@S1_37709	GCA_002000705.1_ASM200070v1	GCA_001717705.2_ASM171770v2	643	643	0	0
saureus_plus_plasmid_10x_random	GCA_000024585.1_ASM2458v1_@S1_38787	GCA_000024585.1_ASM2458v1	GCA_003203595.1_ASM320359v1	639	812	-173	-2.983
saureus_plus_plasmid_10x_random	GCA_000027045.1_ASM2704v1_@S1_29487	GCA_000027045.1_ASM2704v1	GCA_000024585.1_ASM2458v1	316	1239	-923	-33.285
saureus_plus_plasmid_10x_random	GCA_001717705.2_ASM171770v2_@S1_66180	GCA_001717705.2_ASM171770v2	GCA_003203595.1_ASM320359v1	805	805	0	0
saureus_plus_plasmid_10x_random	GCA_000027045.1_ASM2704v1_@S1_50058	GCA_000027045.1_ASM2704v1	GCA_000024585.1_ASM2458v1	499	539	-40	-0.834
saureus_plus_plasmid_10x_random	GCA_000237265.1_ASM23726v1_@S1_39463	GCA_000237265.1_ASM23726v1	GCA_001021895.1_ASM102189v1	673	742	-69	-1.22
saureus_plus_plasmid_10x_random	GCA_001717705.2_ASM171770v2_@S1_48904	GCA_001717705.2_ASM171770v2	GCA_000024585.1_ASM2458v1	227	233	-6	-0.291
saureus_plus_plasmid_10x_random	GCA_003203595.1_ASM320359v1_@S1_88179	GCA_003203595.1_ASM320359v1	GCA_000024585.1_ASM2458v1	1055	2420	-1365	-13.485
saureus_plus_plasmid_10x_random	GCA_001018645.2_ASM101864v2_@S1_12320	GCA_001018645.2_ASM101864v2	GCA_000024585.1_ASM2458v1	455	484	-29	-0.748
saureus_plus_plasmid_10x_random	GCA_001717705.2_ASM171770v2_@S1_84682	GCA_001717705.2_ASM171770v2	GCA_000237265.1_ASM23726v1	1095	1161	-66	-0.656
saureus_plus_plasmid_10x_random	GCA_000027045.1_ASM2704v1_@S1_13162	GCA_000027045.1_ASM2704v1	GCA_000967345.1_ASM96734v1	520	534	-14	-0.3
saureus_plus_plasmid_10x_random	GCA_003203595.1_ASM320359v1_@S1_1003	GCA_003203595.1_ASM320359v1	GCA_000237265.1_ASM23726v1	327	1105	-778	-23.059
saureus_plus_plasmid_10x_random	GCA_003203595.1_ASM320359v1_@S1_31365	GCA_003203595.1_ASM320359v1	GCA_000024585.1_ASM2458v1	408	425	-17	-0.431
saureus_plus_plasmid_10x_random	GCA_003203595.1_ASM320359v1_@S1_94335	GCA_003203595.1_ASM320359v1	GCA_000024585.1_ASM2458v1	1274	1372	-98	-0.799
saureus_plus_plasmid_10x_random	GCA_000237265.1_ASM23726v1_@S1_62363	GCA_000237265.1_ASM23726v1	GCA_003203595.1_ASM320359v1	491	591	-100	-2.019
saureus_plus_plasmid_10x_random	GCA_000967345.1_ASM96734v1_@S1_77961	GCA_000967345.1_ASM96734v1	GCA_000024585.1_ASM2458v1	816	817	-1	-0.014
saureus_plus_plasmid_10x_random	GCA_001717705.2_ASM171770v2_@S1_67599	GCA_001717705.2_ASM171770v2	GCA_000967345.1_ASM96734v1	664	791	-127	-2.105
saureus_plus_plasmid_10x_random	GCA_001018645.2_ASM101864v2_@S1_71838	GCA_001018645.2_ASM101864v2	GCA_000024585.1_ASM2458v1	1106	1246	-140	-1.371
saureus_plus_plasmid_10x_random	GCA_002000705.1_ASM200070v1_@S1_75854	GCA_002000705.1_ASM200070v1	GCA_003203595.1_ASM320359v1	758	759	-1	-0.014
saureus_plus_plasmid_10x_random	GCA_000024585.1_ASM2458v1_@S1_35560	GCA_000024585.1_ASM2458v1	GCA_001021875.1_ASM102187v1	781	808	-27	-0.323
saureus_plus_plasmid_10x_random	GCA_000024585.1_ASM2458v1_@S1_66768	GCA_000024585.1_ASM2458v1	GCA_001021895.1_ASM102189v1	1160	1330	-170	-1.608
saureus_plus_plasmid_10x_random	GCA_003203595.1_ASM320359v1_@S1_39028	GCA_003203595.1_ASM320359v1	GCA_000237265.1_ASM23726v1	463	1937	-1474	-28.522
saureus_plus_plasmid_10x_random	GCA_003203595.1_ASM320359v1_@S1_42527	GCA_003203595.1_ASM320359v1	GCA_001021875.1_ASM102187v1	886	887	-1	-0.014
saureus_plus_plasmid_10x_random	GCA_001717705.2_ASM171770v2_@S1_91166	GCA_001717705.2_ASM171770v2	GCA_003203595.1_ASM320359v1	685	1709	-1024	-16.008
saureus_plus_plasmid_10x_random	GCA_001717705.2_ASM171770v2_@S1_91200	GCA_001717705.2_ASM171770v2	GCA_001018645.2_ASM101864v2	440	473	-33	-0.827
saureus_plus_plasmid_10x_random	GCA_000237265.1_ASM23726v1_@S1_56275	GCA_000237265.1_ASM23726v1	GCA_001717705.2_ASM171770v2	1628	1844	-216	-1.448
saureus_plus_plasmid_10x_random	GCA_003203595.1_ASM320359v1_@S1_36487	GCA_003203595.1_ASM320359v1	GCA_002000705.1_ASM200070v1	419	419	0	0
saureus_plus_plasmid_10x_random	GCA_001717705.2_ASM171770v2_@S1_12743	GCA_001717705.2_ASM171770v2	GCA_001018645.2_ASM101864v2	618	1026	-408	-7.069
saureus_plus_plasmid_10x_random	GCA_000237265.1_ASM23726v1_@S1_23800	GCA_000237265.1_ASM23726v1	GCA_000024585.1_ASM2458v1	1921	2827	-906	-4.699
saureus_plus_plasmid_10x_random	GCA_001717705.2_ASM171770v2_@S1_13435	GCA_001717705.2_ASM171770v2	GCA_001021895.1_ASM102189v1	716	716	0	0
saureus_plus_plasmid_10x_random	GCA_000237265.1_ASM23726v1_@S1_52124	GCA_000237265.1_ASM23726v1	GCA_001018645.2_ASM101864v2	1799	7485	-5686	-35.28
saureus_plus_plasmid_10x_random	GCA_001021895.1_ASM102189v1_@S2_164	GCA_001021895.1_ASM102189v1	GCA_000027045.1_ASM2704v1	7009	5740	1269	8.39
saureus_plus_plasmid_10x_random	GCA_000024585.1_ASM2458v1_@S1_64700	GCA_000024585.1_ASM2458v1	GCA_002000705.1_ASM200070v1	621	2963	-2342	-26.484
saureus_plus_plasmid_10x_random	GCA_003203595.1_ASM320359v1_@S1_71423	GCA_003203595.1_ASM320359v1	GCA_001021875.1_ASM102187v1	325	325	0	0
saureus_plus_plasmid_10x_random	GCA_001021895.1_ASM102189v1_@S1_75916	GCA_001021895.1_ASM102189v1	GCA_001021875.1_ASM102187v1	429	430	-1	-0.019
saureus_plus_plasmid_10x_random	GCA_000967345.1_ASM96734v1_@S1_63607	GCA_000967345.1_ASM96734v1	GCA_002000705.1_ASM200070v1	474	596	-122	-2.648
saureus_plus_plasmid_10x_random	GCA_001021875.1_ASM102187v1_@S1_39868	GCA_001021875.1_ASM102187v1	GCA_001717705.2_ASM171770v2	482	482	0	0
saureus_plus_plasmid_10x_random	GCA_000024585.1_ASM2458v1_@S1_57470	GCA_000024585.1_ASM2458v1	GCA_000237265.1_ASM23726v1	852	1234	-382	-3.125
saureus_plus_plasmid_10x_random	GCA_003203595.1_ASM320359v1_@S1_97185	GCA_003203595.1_ASM320359v1	GCA_000967345.1_ASM96734v1	195	203	-8	-0.371
saureus_plus_plasmid_10x_random	GCA_001717705.2_ASM171770v2_@S1_99576	GCA_001717705.2_ASM171770v2	GCA_001018645.2_ASM101864v2	4141	4477	-336	-0.808
saureus_plus_plasmid_10x_random	GCA_001717705.2_ASM171770v2_@S1_52653	GCA_001717705.2_ASM171770v2	GCA_001021875.1_ASM102187v1	302	1316	-1014	-29.894
saureus_plus_plasmid_10x_random	GCA_001021875.1_ASM102187v1_@S1_75584	GCA_001021875.1_ASM102187v1	GCA_000967345.1_ASM96734v1	1320	1378	-58	-0.496
saureus_plus_plasmid_10x_random	GCA_000027045.1_ASM2704v1_@S1_71249	GCA_000027045.1_ASM2704v1	GCA_000024585.1_ASM2458v1	929	954	-25	-0.297
saureus_plus_plasmid_10x_random	GCA_001021875.1_ASM102187v1_@S1_91420	GCA_001021875.1_ASM102187v1	GCA_001018645.2_ASM101864v2	2522	2720	-198	-0.789
saureus_plus_plasmid_10x_random	GCA_002000705.1_ASM200070v1_@S1_44127	GCA_002000705.1_ASM200070v1	GCA_000967345.1_ASM96734v1	247	262	-15	-0.478
saureus_plus_plasmid_10x_random	GCA_002000705.1_ASM200070v1_@S1_19396	GCA_002000705.1_ASM200070v1	GCA_000027045.1_ASM2704v1	2694	2706	-12	-0.047
saureus_plus_plasmid_10x_random	GCA_003203595.1_ASM320359v1_@S1_86587	GCA_003203595.1_ASM320359v1	GCA_000024585.1_ASM2458v1	522	602	-80	-1.666
saureus_plus_plasmid_10x_random	GCA_001021875.1_ASM102187v1_@S1_91371	GCA_001021875.1_ASM102187v1	GCA_002000705.1_ASM200070v1	465	469	-4	-0.067
saureus_plus_plasmid_10x_random	GCA_001021875.1_ASM102187v1_@S1_87191	GCA_001021875.1_ASM102187v1	GCA_002000705.1_ASM200070v1	605	605	0	0
saureus_plus_plasmid_10x_random	GCA_001018645.2_ASM101864v2_@S1_88592	GCA_001018645.2_ASM101864v2	GCA_000024585.1_ASM2458v1	643	662	-19	-0.285
saureus_plus_plasmid_10x_random	GCA_000237265.1_ASM23726v1_@S1_31863	GCA_000237265.1_ASM23726v1	GCA_001021895.1_ASM102189v1	790	894	-104	-1.274
saureus_plus_plasmid_10x_random	GCA_000027045.1_ASM2704v1_@S1_73099	GCA_000027045.1_ASM2704v1	GCA_003203595.1_ASM320359v1	357	358	-1	-0.023
saureus_plus_plasmid_10x_random	GCA_001018645.2_ASM101864v2_@S1_8529	GCA_001018645.2_ASM101864v2	GCA_000024585.1_ASM2458v1	492	522	-30	-0.638
saureus_plus_plasmid_10x_random	GCA_003203595.1_ASM320359v1_@S1_83388	GCA_003203595.1_ASM320359v1	GCA_001021875.1_ASM102187v1	2231	2232	-1	-0.006
saureus_plus_plasmid_10x_random	GCA_000024585.1_ASM2458v1_@S1_64337	GCA_000024585.1_ASM2458v1	GCA_000967345.1_ASM96734v1	952	955	-3	-0.034
saureus_plus_plasmid_10x_random	GCA_001018645.2_ASM101864v2_@S1_1581	GCA_001018645.2_ASM101864v2	GCA_000237265.1_ASM23726v1	337	370	-33	-1.016
saureus_plus_plasmid_10x_random	GCA_001021875.1_ASM102187v1_@S1_38354	GCA_001021875.1_ASM102187v1	GCA_001018645.2_ASM101864v2	300	423	-123	-3.782
saureus_plus_plasmid_10x_random	GCA_000027045.1_ASM2704v1_@S1_99835	GCA_000027045.1_ASM2704v1	GCA_000967345.1_ASM96734v1	1495	1563	-68	-0.527
saureus_plus_plasmid_10x_random	GCA_000024585.1_ASM2458v1_@S1_87023	GCA_000024585.1_ASM2458v1	GCA_000237265.1_ASM23726v1	996	2436	-1440	-13.691
saureus_plus_plasmid_10x_random	GCA_000237265.1_ASM23726v1_@S1_92276	GCA_000237265.1_ASM23726v1	GCA_000027045.1_ASM2704v1	519	555	-36	-0.89
saureus_plus_plasmid_10x_random	GCA_001021895.1_ASM102189v1_@S1_54411	GCA_001021895.1_ASM102189v1	GCA_001717705.2_ASM171770v2	1817	1818	-1	-0.006
saureus_plus_plasmid_10x_random	GCA_001021895.1_ASM102189v1_@S1_20315	GCA_001021895.1_ASM102189v1	GCA_002000705.1_ASM200070v1	1022	1023	-1	-0.011
saureus_plus_plasmid_10x_random	GCA_001717705.2_ASM171770v2_@S1_7045	GCA_001717705.2_ASM171770v2	GCA_000237265.1_ASM23726v1	1091	1245	-154	-1.297
saureus_plus_plasmid_10x_random	GCA_001717705.2_ASM171770v2_@S1_19604	GCA_001717705.2_ASM171770v2	GCA_002000705.1_ASM200070v1	432	432	0	0
saureus_plus_plasmid_10x_random	GCA_001021895.1_ASM102189v1_@S1_75937	GCA_001021895.1_ASM102189v1	GCA_003203595.1_ASM320359v1	278	278	0	0
saureus_plus_plasmid_10x_random	GCA_000024585.1_ASM2458v1_@S1_8185	GCA_000024585.1_ASM2458v1	GCA_002000705.1_ASM200070v1	1298	1329	-31	-0.295
saureus_plus_plasmid_10x_random	GCA_000237265.1_ASM23726v1_@S1_81353	GCA_000237265.1_ASM23726v1	GCA_001021875.1_ASM102187v1	702	817	-115	-1.584
saureus_plus_plasmid_10x_random	GCA_001717705.2_ASM171770v2_@S1_55120	GCA_001717705.2_ASM171770v2	GCA_002000705.1_ASM200070v1	658	659	-1	-0.018
saureus_plus_plasmid_10x_random	GCA_003203595.1_ASM320359v1_@S1_7869	GCA_003203595.1_ASM320359v1	GCA_001018645.2_ASM101864v2	906	923	-17	-0.198

## Sheet: Assembly Multi-species_5x2
Multi-species_5x2
Type	Run	Strain	Name	Contigs	Shortest	Longest	Mean	Median	Stddev	Original_Length	Assembly_Length	Diff	Diff(%)	Weighted_IDY(%)	Coverage_Original	Coverage_Assembly	Coverage_Original(Longest)	Coverage_Assembly(Longest)	SNPs	Assembled_Reads	Assembled_bp	N50	L50
true	Enterococcus_faecalis_1	Enterococcus faecalis V583	sim1_redo-Enterococcus_faecalis_GCF_000007785.1_ASM778v1_genomic-true_reads_unicycler/assembly.fasta	1	3218033	3218033	3218033	3218033	0	3218031	3218033	-2	-0.0001	99.99	99.9982	99.9982	99.9982	99.9982	16	59737	500822245	3218033	1
predicted	Enterococcus_faecalis_1	Enterococcus faecalis V583	sim1_redo-Enterococcus_faecalis_GCF_000007785.1_ASM778v1_genomic-predicted_reads_unicycler/assembly.fasta	1	3218033	3218033	3218033	3218033	0	3218031	3218033	-2	-0.0001	99.99	99.9982	99.9982	99.9982	99.9982	16	59120	492121037	3218033	1
random	Enterococcus_faecalis_1	Enterococcus faecalis V583	sim1_redo_random-Enterococcus_faecalis_GCF_000007785.1_ASM778v1_genomic-predicted_reads_unicycler/assembly.fasta	1	3218033	3218033	3218033	3218033	0	3218031	3218033	-2	-0.0001	99.99	99.9982	99.9982	99.9982	99.9982	16	60273	502876511	3218033	1
true	Enterococcus_faecalis_2	Enterococcus faecalis strain VE14089	sim1_redo-Enterococcus_faecalis_GCF_006494835.1_ASM649483v1_genomic-true_reads_unicycler/assembly.fasta	1	3238856	3238856	3238856	3238856	0	3238854	3238856	-2	-0.0001	99.99	99.9982	99.9982	99.9982	99.9982	16	59737	499805261	3238856	1
predicted	Enterococcus_faecalis_2	Enterococcus faecalis strain VE14089	sim1_redo-Enterococcus_faecalis_GCF_006494835.1_ASM649483v1_genomic-predicted_reads_unicycler/assembly.fasta	1	3238856	3238856	3238856	3238856	0	3238854	3238856	-2	-0.0001	99.99	99.9982	99.9982	99.9982	99.9982	16	60357	508510728	3238856	1
random	Enterococcus_faecalis_2	Enterococcus faecalis strain VE14089	sim1_redo_random-Enterococcus_faecalis_GCF_006494835.1_ASM649483v1_genomic-predicted_reads_unicycler/assembly.fasta	1	3238856	3238856	3238856	3238856	0	3238854	3238856	-2	-0.0001	99.99	99.9982	99.9982	99.9982	99.9982	16	59528	495786426	3238856	1
true	Enterococcus_faecium_1	Enterococcus faecium DO	sim1_redo-Enterococcus_faecium_GCF_000174395.2_ASM17439v2_genomic-true_reads_unicycler/assembly.fasta	1	2698134	2698134	2698134	2698134	0	2698137	2698134	3	0.0001	99.99	100	100	100	100	80	59737	499148852	2698134	1
predicted	Enterococcus_faecium_1	Enterococcus faecium DO	sim1_redo-Enterococcus_faecium_GCF_000174395.2_ASM17439v2_genomic-predicted_reads_unicycler/assembly.fasta	1	2698134	2698134	2698134	2698134	0	2698137	2698134	3	0.0001	99.99	100	100	100	100	80	55579	463565159	2698134	1
random	Enterococcus_faecium_1	Enterococcus faecium DO	sim1_redo_random-Enterococcus_faecium_GCF_000174395.2_ASM17439v2_genomic-predicted_reads_unicycler/assembly.fasta	1	2693999	2693999	2693999	2693999	0	2698137	2693999	4138	0.1534	99.99	99.8489	100	99.8489	100	144	59959	499463567	2693999	1
true	Enterococcus_faecium_2	Enterococcus faecium isolate E8202	sim1_redo-Enterococcus_faecium_GCF_900639535.1_E8202_hybrid_assembly_genomic-true_reads_unicycler/assembly.fasta	1	3014315	3014315	3014315	3014315	0	3014357	3014315	42	0.0014	99.99	100	100	100	100	100	59737	499289832	3014315	1
predicted	Enterococcus_faecium_2	Enterococcus faecium isolate E8202	sim1_redo-Enterococcus_faecium_GCF_900639535.1_E8202_hybrid_assembly_genomic-predicted_reads_unicycler/assembly.fasta	1	3011010	3011010	3011010	3011010	0	3014357	3011010	3347	0.111	99.9907	99.8909	100	99.8909	100	101	63892	534869266	3011010	1
random	Enterococcus_faecium_2	Enterococcus faecium isolate E8202	sim1_redo_random-Enterococcus_faecium_GCF_900639535.1_E8202_hybrid_assembly_genomic-predicted_reads_unicycler/assembly.fasta	13	290	2980365	230324	919	793869	3014357	2994218	20139	0.6681	99.9893	98.909	99.574	98.8734	100	144	59743	499538249	2980365	1
true	Escherichia_coli_1	Escherichia coli O26:H11 str. 11368	sim1_redo-Escherichia_coli_GCF_000091005.1_ASM9100v1_genomic-true_reads_unicycler/assembly.fasta	103	100	4692124	54974.4	267	464367	5697240	5662363	34877	0.6122	99.9821	99.0252	99.6361	82.7098	100	803	59737	497496158	4692124	1
predicted	Escherichia_coli_1	Escherichia coli O26:H11 str. 11368	sim1_redo-Escherichia_coli_GCF_000091005.1_ASM9100v1_genomic-predicted_reads_unicycler/assembly.fasta	107	100	4416674	52717.9	254	429962	5697240	5640817	56423	0.9904	99.9882	98.7141	99.7016	77.8612	100	546	60661	508895819	4416674	1
random	Escherichia_coli_1	Escherichia coli O26:H11 str. 11368	sim1_redo_random-Escherichia_coli_GCF_000091005.1_ASM9100v1_genomic-predicted_reads_unicycler/assembly.fasta	188	100	2682941	29971.8	283.5	219442	5697240	5634699	62541	1.0977	99.9694	97.6494	98.7333	47.0921	100	1418	59483	499392981	1007428	2
true	Escherichia_coli_2	Escherichia coli O26:H11 strain FWSEC0001	sim1_redo-Escherichia_coli_GCF_005037725.1_ASM503772v2_genomic-true_reads_unicycler/assembly.fasta	112	100	5673658	51172.7	312.5	533663	5697154	5731343	-34189	-0.6001	99.9831	99.6637	99.0692	99.5876	100	733	59737	499353583	5673658	1
predicted	Escherichia_coli_2	Escherichia coli O26:H11 strain FWSEC0001	sim1_redo-Escherichia_coli_GCF_005037725.1_ASM503772v2_genomic-predicted_reads_unicycler/assembly.fasta	105	100	3118365	54110	312	347658	5697154	5681546	15608	0.274	99.983	99.202	99.4744	54.7786	100	764	58816	487959064	3118365	1
random	Escherichia_coli_2	Escherichia coli O26:H11 strain FWSEC0001	sim1_redo_random-Escherichia_coli_GCF_005037725.1_ASM503772v2_genomic-predicted_reads_unicycler/assembly.fasta	185	100	3111967	30420.8	309	239173	5697154	5627838	69316	1.2167	99.9522	97.7768	98.9824	54.9328	100	2457	59649	501019762	3111967	1
true	Klebsiella_pneumoniae_1	Klebsiella pneumoniae KP64	sim1_redo-Klebsiella_pneumoniae_GCF_003574255.1_ASM357425v1_genomic-true_reads_unicycler/assembly.fasta	1	5587117	5587117	5587117	5587117	0	5587050	5587117	-67	-0.0012	99.9906	100	100	100	100	137	59737	497777714	5587117	1
predicted	Klebsiella_pneumoniae_1	Klebsiella pneumoniae KP64	sim1_redo-Klebsiella_pneumoniae_GCF_003574255.1_ASM357425v1_genomic-predicted_reads_unicycler/assembly.fasta	1	5587117	5587117	5587117	5587117	0	5587050	5587117	-67	-0.0012	99.9906	100	100	100	100	137	60172	501646035	5587117	1
random	Klebsiella_pneumoniae_1	Klebsiella pneumoniae KP64	sim1_redo_random-Klebsiella_pneumoniae_GCF_003574255.1_ASM357425v1_genomic-predicted_reads_unicycler/assembly.fasta	1	5587050	5587050	5587050	5587050	0	5587050	5587050	0	0	99.9906	100	100	100	100	58	60103	503041739	5587050	1
true	Klebsiella_pneumoniae_2	Klebsiella pneumoniae KP67	sim1_redo-Klebsiella_pneumoniae_GCF_003574275.1_ASM357427v1_genomic-true_reads_unicycler/assembly.fasta	1	5585971	5585971	5585971	5585971	0	5587048	5585971	1077	0.0193	99.9906	99.9936	100	99.9936	100	145	59737	498149757	5585971	1
predicted	Klebsiella_pneumoniae_2	Klebsiella pneumoniae KP67	sim1_redo-Klebsiella_pneumoniae_GCF_003574275.1_ASM357427v1_genomic-predicted_reads_unicycler/assembly.fasta	1	5587048	5587048	5587048	5587048	0	5587048	5587048	0	0	99.9906	100	100	100	100	66	59299	494276294	5587048	1
random	Klebsiella_pneumoniae_2	Klebsiella pneumoniae KP67	sim1_redo_random-Klebsiella_pneumoniae_GCF_003574275.1_ASM357427v1_genomic-predicted_reads_unicycler/assembly.fasta	1	5587048	5587048	5587048	5587048	0	5587048	5587048	0	0	99.9906	100	100	100	100	66	59838	498904316	5587048	1
true	Staphylococcus_epidermidis_1	Staphylococcus epidermidis ATCC 12228	sim1_redo-Staphylococcus_epidermidis_GCF_000007645.1_ASM764v1_genomic-true_reads_unicycler/assembly.fasta	1	2499286	2499286	2499286	2499286	0	2499279	2499286	-7	-0.0003	99.99	100	100	100	100	50	59737	500181823	2499286	1
predicted	Staphylococcus_epidermidis_1	Staphylococcus epidermidis ATCC 12228	sim1_redo-Staphylococcus_epidermidis_GCF_000007645.1_ASM764v1_genomic-predicted_reads_unicycler/assembly.fasta	1	2499286	2499286	2499286	2499286	0	2499279	2499286	-7	-0.0003	99.99	100	100	100	100	50	60594	506380409	2499286	1
random	Staphylococcus_epidermidis_1	Staphylococcus epidermidis ATCC 12228	sim1_redo_random-Staphylococcus_epidermidis_GCF_000007645.1_ASM764v1_genomic-predicted_reads_unicycler/assembly.fasta	1	2492356	2492356	2492356	2492356	0	2499279	2492356	6923	0.277	99.9882	100	100	100	100	197	59447	497114681	2492356	1
true	Staphylococcus_epidermidis_2	Staphylococcus epidermidis strain ATCC 14990	sim1_redo-Staphylococcus_epidermidis_GCF_006094375.1_ASM609437v1_genomic-true_reads_unicycler/assembly.fasta	1	2466502	2466502	2466502	2466502	0	2466502	2466502	0	0	99.99	100	100	100	100	17	59737	498044615	2466502	1
predicted	Staphylococcus_epidermidis_2	Staphylococcus epidermidis strain ATCC 14990	sim1_redo-Staphylococcus_epidermidis_GCF_006094375.1_ASM609437v1_genomic-predicted_reads_unicycler/assembly.fasta	1	2466502	2466502	2466502	2466502	0	2466502	2466502	0	0	99.99	100	100	100	100	17	58880	491846029	2466502	1
random	Staphylococcus_epidermidis_2	Staphylococcus epidermidis strain ATCC 14990	sim1_redo_random-Staphylococcus_epidermidis_GCF_006094375.1_ASM609437v1_genomic-predicted_reads_unicycler/assembly.fasta	1	2467233	2467233	2467233	2467233	0	2466502	2467233	-731	-0.0296	99.9848	100	100	100	100	209	59347	492931608	2467233	1
		Mash Distances between pairs
		Enterococcus faecalis V583	Enterococcus faecalis strain VE14089	0.00133643
		Enterococcus faecium DO	GCF_900639535.1_E8202_hybrid_assembly_genomic.fna	0.0069014
		Escherichia coli O26:H11 str. 11368	Escherichia coli O26:H11 strain FWSEC0001	0.00865521
		Klebsiella pneumoniae KP64	Klebsiella pneumoniae KP67	0.000244689
		Staphylococcus epidermidis ATCC 12228	Staphylococcus epidermidis strain ATCC 14990	0.00549928

## Sheet: Assembly Single-species_high_complexity
Single-species_high_complexity
Type	Run	Name	Contigs	Shortest	Longest	Mean	Median	Stddev	Original_Length	Assembly_Length	Diff	Diff(%)	Weighted_IDY(%)	Coverage_Original	Coverage_Assembly	Coverage_Original(Longest)	Coverage_Assembly(Longest)	SNPs	Assembled_Reads	Assembled_bp	N50	L50
true	saureus_30x_I	sim2_I_redo-GCF_000969225.1_ASM96922v1_genomic-true_reads_unicycler/assembly.fasta	1	2849811	2849811	2849811	2849811	0	2849811	2849811	0	0	99.9974	100	100	100	100	14	19912	166767430	2849811	1
predicted	saureus_30x_I	sim2_I_redo-GCF_000969225.1_ASM96922v1_genomic-predicted_reads_unicycler/assembly.fasta	1	2849811	2849811	2849811	2849811	0	2849811	2849811	0	0	99.9974	100	100	100	100	14	18793	157791705	2849811	1
random	saureus_30x_I	sim2_I_redo_random-GCF_000969225.1_ASM96922v1_genomic-predicted_reads_unicycler/assembly.fasta	9	144	2380290	317304	2348	743273	2849811	2855739	-5928	-0.208	99.9928	100	99.8772	83.7396	100	132	20001	167434926	2380290	1
true	saureus_30x_I	sim2_I_redo-GCF_001018835.2_ASM101883v2_genomic-true_reads_unicycler/assembly.fasta	1	2834014	2834014	2834014	2834014	0	2834014	2834014	0	0	99.9922	100	100	100	100	7	19912	165956164	2834014	1
predicted	saureus_30x_I	sim2_I_redo-GCF_001018835.2_ASM101883v2_genomic-predicted_reads_unicycler/assembly.fasta	1	2834014	2834014	2834014	2834014	0	2834014	2834014	0	0	99.9922	100	100	100	100	7	20168	166828245	2834014	1
random	saureus_30x_I	sim2_I_redo_random-GCF_001018835.2_ASM101883v2_genomic-predicted_reads_unicycler/assembly.fasta	8	126	2593593	352712	137.5	850229	2834014	2821692	12322	0.4348	99.9785	99.4517	99.8773	91.4398	99.9066	466	19928	167174564	2593593	1
true	saureus_30x_I	sim2_I_redo-GCF_001019305.2_ASM101930v2_genomic-true_reads_unicycler/assembly.fasta	1	2814700	2814700	2814700	2814700	0	2814696	2814700	-4	-0.0001	99.99	100	100	100	100	15	19912	165121390	2814700	1
predicted	saureus_30x_I	sim2_I_redo-GCF_001019305.2_ASM101930v2_genomic-predicted_reads_unicycler/assembly.fasta	1	2814588	2814588	2814588	2814588	0	2814696	2814588	108	0.0038	99.99	100	100	100	100	20	17155	141484063	2814588	1
random	saureus_30x_I	sim2_I_redo_random-GCF_001019305.2_ASM101930v2_genomic-predicted_reads_unicycler/assembly.fasta	3	4299	2774136	927927	5346	1.30547e+06	2814696	2783781	30915	1.0983	99.9914	98.8942	99.9925	98.529	99.9695	123	20011	167315352	2774136	1
true	saureus_30x_I	sim2_I_redo-GCF_001019395.2_ASM101939v2_genomic-true_reads_unicycler/assembly.fasta	1	2818316	2818316	2818316	2818316	0	2818312	2818316	-4	-0.0001	99.99	100	100	100	100	32	19912	166921134	2818316	1
predicted	saureus_30x_I	sim2_I_redo-GCF_001019395.2_ASM101939v2_genomic-predicted_reads_unicycler/assembly.fasta	1	2818316	2818316	2818316	2818316	0	2818312	2818316	-4	-0.0001	99.99	100	100	100	100	32	20021	167171563	2818316	1
random	saureus_30x_I	sim2_I_redo_random-GCF_001019395.2_ASM101939v2_genomic-predicted_reads_unicycler/assembly.fasta	2	1070	2793755	1.39741e+06	1.39741e+06	1.39634e+06	2818312	2794825	23487	0.8334	99.9802	99.0198	99.8456	99.0198	99.8838	479	19862	165982544	2793755	1
true	saureus_30x_I	sim2_I_redo-GCF_001019435.2_ASM101943v2_genomic-true_reads_unicycler/assembly.fasta	1	2878500	2878500	2878500	2878500	0	2878504	2878500	4	0.0001	99.99	99.9938	99.994	99.9938	99.994	17	19912	165926612	2878500	1
predicted	saureus_30x_I	sim2_I_redo-GCF_001019435.2_ASM101943v2_genomic-predicted_reads_unicycler/assembly.fasta	1	2877511	2877511	2877511	2877511	0	2878504	2877511	993	0.0345	99.9892	99.9911	100	99.9911	100	66	19060	158221231	2877511	1
random	saureus_30x_I	sim2_I_redo_random-GCF_001019435.2_ASM101943v2_genomic-predicted_reads_unicycler/assembly.fasta	1	2866586	2866586	2866586	2866586	0	2878504	2866586	11918	0.414	99.988	99.789	100	99.789	100	193	19919	164987845	2866586	1
true	saureus_30x_I	sim2_I_redo-GCF_001019535.2_ASM101953v2_genomic-true_reads_unicycler/assembly.fasta	1	2819334	2819334	2819334	2819334	0	2819334	2819334	0	0	99.9902	100	100	100	100	6	19912	165314040	2819334	1
predicted	saureus_30x_I	sim2_I_redo-GCF_001019535.2_ASM101953v2_genomic-predicted_reads_unicycler/assembly.fasta	1	2819269	2819269	2819269	2819269	0	2819334	2819269	65	0.0023	99.9902	100	100	100	100	72	19244	159996423	2819269	1
random	saureus_30x_I	sim2_I_redo_random-GCF_001019535.2_ASM101953v2_genomic-predicted_reads_unicycler/assembly.fasta	1	2816125	2816125	2816125	2816125	0	2819334	2816125	3209	0.1138	99.9901	100	100	100	100	114	19904	166827148	2816125	1
true	saureus_30x_I	sim2_I_redo-GCF_001027045.1_ASM102704v1_genomic-true_reads_unicycler/assembly.fasta	1	2725655	2725655	2725655	2725655	0	2725654	2725655	-1	0	99.99	100	100	100	100	12	19912	165891981	2725655	1
predicted	saureus_30x_I	sim2_I_redo-GCF_001027045.1_ASM102704v1_genomic-predicted_reads_unicycler/assembly.fasta	1	2725655	2725655	2725655	2725655	0	2725654	2725655	-1	0	99.99	100	100	100	100	12	20553	169488483	2725655	1
random	saureus_30x_I	sim2_I_redo_random-GCF_001027045.1_ASM102704v1_genomic-predicted_reads_unicycler/assembly.fasta	1	2716496	2716496	2716496	2716496	0	2725654	2716496	9158	0.336	99.976	99.8406	100	99.8406	100	527	20067	168718418	2716496	1
true	saureus_30x_I	sim2_I_redo-GCF_001457495.1_NCTC13435_genomic-true_reads_unicycler/assembly.fasta	1	2797455	2797455	2797455	2797455	0	2797452	2797455	-3	-0.0001	99.99	100	100	100	100	19	19912	165987595	2797455	1
predicted	saureus_30x_I	sim2_I_redo-GCF_001457495.1_NCTC13435_genomic-predicted_reads_unicycler/assembly.fasta	1	2797455	2797455	2797455	2797455	0	2797452	2797455	-3	-0.0001	99.99	100	100	100	100	19	20338	167687542	2797455	1
random	saureus_30x_I	sim2_I_redo_random-GCF_001457495.1_NCTC13435_genomic-predicted_reads_unicycler/assembly.fasta	1	2785140	2785140	2785140	2785140	0	2797452	2785140	12312	0.4401	99.9833	99.667	100	99.667	100	430	20123	167038834	2785140	1
true	saureus_30x_I	sim2_I_redo-GCF_001465635.1_ASM146563v1_genomic-true_reads_unicycler/assembly.fasta	1	2776982	2776982	2776982	2776982	0	2777077	2776982	95	0.0034	99.99	99.9979	100	99.9979	100	28	19912	166310086	2776982	1
predicted	saureus_30x_I	sim2_I_redo-GCF_001465635.1_ASM146563v1_genomic-predicted_reads_unicycler/assembly.fasta	1	2777543	2777543	2777543	2777543	0	2777077	2777543	-466	-0.0168	99.9894	100	100	100	100	55	19912	166518832	2777543	1
random	saureus_30x_I	sim2_I_redo_random-GCF_001465635.1_ASM146563v1_genomic-predicted_reads_unicycler/assembly.fasta	1	2773116	2773116	2773116	2773116	0	2777077	2773116	3961	0.1426	99.9914	99.5445	99.6866	99.5445	99.6866	81	19756	164967755	2773116	1
true	saureus_30x_I	sim2_I_redo-GCF_001465675.1_ASM146567v1_genomic-true_reads_unicycler/assembly.fasta	1	2769478	2769478	2769478	2769478	0	2769573	2769478	95	0.0034	99.99	99.9979	100	99.9979	100	43	19912	167364818	2769478	1
predicted	saureus_30x_I	sim2_I_redo-GCF_001465675.1_ASM146567v1_genomic-predicted_reads_unicycler/assembly.fasta	1	2769478	2769478	2769478	2769478	0	2769573	2769478	95	0.0034	99.99	99.9979	100	99.9979	100	43	19908	167099851	2769478	1
random	saureus_30x_I	sim2_I_redo_random-GCF_001465675.1_ASM146567v1_genomic-predicted_reads_unicycler/assembly.fasta	1	2758666	2758666	2758666	2758666	0	2769573	2758666	10907	0.3938	99.9905	99.6879	100	99.6879	100	102	20074	166059779	2758666	1
true	saureus_30x_I	sim2_I_redo-GCF_001548415.1_ASM154841v1_genomic-true_reads_unicycler/assembly.fasta	1	2860370	2860370	2860370	2860370	0	2860370	2860370	0	0	99.99	100	100	100	100	11	19912	165782021	2860370	1
predicted	saureus_30x_I	sim2_I_redo-GCF_001548415.1_ASM154841v1_genomic-predicted_reads_unicycler/assembly.fasta	1	2860370	2860370	2860370	2860370	0	2860370	2860370	0	0	99.99	100	100	100	100	11	19740	164559251	2860370	1
random	saureus_30x_I	sim2_I_redo_random-GCF_001548415.1_ASM154841v1_genomic-predicted_reads_unicycler/assembly.fasta	1	2849998	2849998	2849998	2849998	0	2860370	2849998	10372	0.3626	99.993	99.6473	100	99.6473	100	109	19805	165550455	2849998	1
true	saureus_30x_I	sim2_I_redo-GCF_001594205.1_ASM159420v1_genomic-true_reads_unicycler/assembly.fasta	1	2664640	2664640	2664640	2664640	0	2664662	2664640	22	0.0008	99.99	99.9933	99.9935	99.9933	99.9935	50	19912	167148357	2664640	1
predicted	saureus_30x_I	sim2_I_redo-GCF_001594205.1_ASM159420v1_genomic-predicted_reads_unicycler/assembly.fasta	1	2664640	2664640	2664640	2664640	0	2664662	2664640	22	0.0008	99.99	99.9933	99.9935	99.9933	99.9935	50	19658	164548508	2664640	1
random	saureus_30x_I	sim2_I_redo_random-GCF_001594205.1_ASM159420v1_genomic-predicted_reads_unicycler/assembly.fasta	1	2663406	2663406	2663406	2663406	0	2664662	2663406	1256	0.0471	99.992	100	100	100	100	63	19688	163056429	2663406	1
true	saureus_30x_I	sim2_I_redo-GCF_001611325.1_ASM161132v1_genomic-true_reads_unicycler/assembly.fasta	1	2679641	2679641	2679641	2679641	0	2679642	2679641	1	0	99.99	100	100	100	100	20	19912	166252729	2679641	1
predicted	saureus_30x_I	sim2_I_redo-GCF_001611325.1_ASM161132v1_genomic-predicted_reads_unicycler/assembly.fasta	1	2679644	2679644	2679644	2679644	0	2679642	2679644	-2	-0.0001	99.99	100	100	100	100	23	19202	160764537	2679644	1
random	saureus_30x_I	sim2_I_redo_random-GCF_001611325.1_ASM161132v1_genomic-predicted_reads_unicycler/assembly.fasta	2	5030	2659734	1332382	1332382	1327352	2679642	2664764	14878	0.5552	99.9852	99.4372	99.9869	99.2412	99.9785	268	19895	166215767	2659734	1
true	saureus_30x_I	sim2_I_redo-GCF_001611345.1_ASM161134v1_genomic-true_reads_unicycler/assembly.fasta	1	2678890	2678890	2678890	2678890	0	2678881	2678890	-9	-0.0003	99.99	100	100	100	100	21	19912	165089895	2678890	1
predicted	saureus_30x_I	sim2_I_redo-GCF_001611345.1_ASM161134v1_genomic-predicted_reads_unicycler/assembly.fasta	1	2678889	2678889	2678889	2678889	0	2678881	2678889	-8	-0.0003	99.99	100	100	100	100	20	19495	163351239	2678889	1
random	saureus_30x_I	sim2_I_redo_random-GCF_001611345.1_ASM161134v1_genomic-predicted_reads_unicycler/assembly.fasta	1	2658023	2658023	2658023	2658023	0	2678881	2658023	20858	0.7786	99.9763	99.2988	100	99.2988	100	493	19897	167151544	2658023	1
true	saureus_30x_I	sim2_I_redo-GCF_001611365.1_ASM161136v1_genomic-true_reads_unicycler/assembly.fasta	1	2749805	2749805	2749805	2749805	0	2749822	2749805	17	0.0006	99.99	100	100	100	100	63	19912	164528890	2749805	1
predicted	saureus_30x_I	sim2_I_redo-GCF_001611365.1_ASM161136v1_genomic-predicted_reads_unicycler/assembly.fasta	1	2749805	2749805	2749805	2749805	0	2749822	2749805	17	0.0006	99.99	100	100	100	100	67	19788	163078294	2749805	1
random	saureus_30x_I	sim2_I_redo_random-GCF_001611365.1_ASM161136v1_genomic-predicted_reads_unicycler/assembly.fasta	1	2741081	2741081	2741081	2741081	0	2749822	2741081	8741	0.3179	99.9902	99.6961	100	99.6961	100	165	19891	166798401	2741081	1
true	saureus_30x_I	sim2_I_redo-GCF_001611385.1_ASM161138v1_genomic-true_reads_unicycler/assembly.fasta	1	2749877	2749877	2749877	2749877	0	2749890	2749877	13	0.0005	99.99	100	100	100	100	84	19912	166634770	2749877	1
predicted	saureus_30x_I	sim2_I_redo-GCF_001611385.1_ASM161138v1_genomic-predicted_reads_unicycler/assembly.fasta	1	2749877	2749877	2749877	2749877	0	2749890	2749877	13	0.0005	99.99	100	100	100	100	84	20273	169289302	2749877	1
random	saureus_30x_I	sim2_I_redo_random-GCF_001611385.1_ASM161138v1_genomic-predicted_reads_unicycler/assembly.fasta	1	2735071	2735071	2735071	2735071	0	2749890	2735071	14819	0.5389	99.9898	99.5342	100	99.5342	100	136	19827	165172987	2735071	1
true	saureus_30x_I	sim2_I_redo-GCF_001611405.1_ASM161140v1_genomic-true_reads_unicycler/assembly.fasta	1	2726255	2726255	2726255	2726255	0	2726242	2726255	-13	-0.0005	99.99	100	100	100	100	41	19912	165669832	2726255	1
predicted	saureus_30x_I	sim2_I_redo-GCF_001611405.1_ASM161140v1_genomic-predicted_reads_unicycler/assembly.fasta	1	2726255	2726255	2726255	2726255	0	2726242	2726255	-13	-0.0005	99.99	100	100	100	100	41	19965	167879878	2726255	1
random	saureus_30x_I	sim2_I_redo_random-GCF_001611405.1_ASM161140v1_genomic-predicted_reads_unicycler/assembly.fasta	1	2699913	2699913	2699913	2699913	0	2726242	2699913	26329	0.9658	99.9855	99.2256	100	99.2256	100	374	19981	166819252	2699913	1
true	saureus_30x_I	sim2_I_redo-GCF_001611425.1_ASM161142v1_genomic-true_reads_unicycler/assembly.fasta	1	2726194	2726194	2726194	2726194	0	2726196	2726194	2	0.0001	99.99	100	100	100	100	20	19912	166078089	2726194	1
predicted	saureus_30x_I	sim2_I_redo-GCF_001611425.1_ASM161142v1_genomic-predicted_reads_unicycler/assembly.fasta	1	2726194	2726194	2726194	2726194	0	2726196	2726194	2	0.0001	99.99	100	100	100	100	20	19787	165963196	2726194	1
random	saureus_30x_I	sim2_I_redo_random-GCF_001611425.1_ASM161142v1_genomic-predicted_reads_unicycler/assembly.fasta	1	2698425	2698425	2698425	2698425	0	2726196	2698425	27771	1.0187	99.989	99.1585	100	99.1585	100	315	19456	161725028	2698425	1
true	saureus_30x_I	sim2_I_redo-GCF_001640885.1_ASM164088v1_genomic-true_reads_unicycler/assembly.fasta	1	2848087	2848087	2848087	2848087	0	2848095	2848087	8	0.0003	99.99	100	100	100	100	21	19912	166936842	2848087	1
predicted	saureus_30x_I	sim2_I_redo-GCF_001640885.1_ASM164088v1_genomic-predicted_reads_unicycler/assembly.fasta	2	49362	2798725	1.42404e+06	1.42404e+06	1.37468e+06	2848095	2848087	8	0.0003	99.9895	100	100	98.2885	100	61	19029	159075448	2798725	1
random	saureus_30x_I	sim2_I_redo_random-GCF_001640885.1_ASM164088v1_genomic-predicted_reads_unicycler/assembly.fasta	3	5346	2785692	946800	49362	1.30042e+06	2848095	2840400	7695	0.2702	99.9922	99.7826	100	97.8401	100	61	19801	165169974	2785692	1
true	saureus_30x_I	sim2_I_redo-GCF_001640905.1_ASM164090v1_genomic-true_reads_unicycler/assembly.fasta	1	2955145	2955145	2955145	2955145	0	2955147	2955145	2	0.0001	99.99	100	100	100	100	11	19912	165911721	2955145	1
predicted	saureus_30x_I	sim2_I_redo-GCF_001640905.1_ASM164090v1_genomic-predicted_reads_unicycler/assembly.fasta	1	2950768	2950768	2950768	2950768	0	2955147	2950768	4379	0.1482	99.993	99.8414	99.9895	99.8414	99.9895	13	21956	187669766	2950768	1
random	saureus_30x_I	sim2_I_redo_random-GCF_001640905.1_ASM164090v1_genomic-predicted_reads_unicycler/assembly.fasta	2	1063	2913801	1457432	1457432	1456369	2955147	2914864	40283	1.3631	99.9721	98.7947	100	98.7947	100	804	19922	167204004	2913801	1
true	saureus_30x_I	sim2_I_redo-GCF_001640925.1_ASM164092v1_genomic-true_reads_unicycler/assembly.fasta	1	2910952	2910952	2910952	2910952	0	2910941	2910952	-11	-0.0004	99.99	100	100	100	100	18	19912	165447667	2910952	1
predicted	saureus_30x_I	sim2_I_redo-GCF_001640925.1_ASM164092v1_genomic-predicted_reads_unicycler/assembly.fasta	1	2908555	2908555	2908555	2908555	0	2910941	2908555	2386	0.082	99.9915	99.9181	100	99.9181	100	19	20192	168878608	2908555	1
random	saureus_30x_I	sim2_I_redo_random-GCF_001640925.1_ASM164092v1_genomic-predicted_reads_unicycler/assembly.fasta	5	751	2405780	574897	2981	932774	2910941	2874486	36455	1.2523	99.994	98.4685	99.721	82.5915	99.9388	126	19984	167219246	2405780	1
true	saureus_30x_I	sim2_I_redo-GCF_001656075.1_ASM165607v1_genomic-true_reads_unicycler/assembly.fasta	1	2742807	2742807	2742807	2742807	0	2742807	2742807	0	0	99.99	100	100	100	100	9	19912	165344463	2742807	1
predicted	saureus_30x_I	sim2_I_redo-GCF_001656075.1_ASM165607v1_genomic-predicted_reads_unicycler/assembly.fasta	1	2742807	2742807	2742807	2742807	0	2742807	2742807	0	0	99.99	100	100	100	100	9	20228	166607758	2742807	1
random	saureus_30x_I	sim2_I_redo_random-GCF_001656075.1_ASM165607v1_genomic-predicted_reads_unicycler/assembly.fasta	2	161862	2733199	1.44753e+06	1.44753e+06	1.28567e+06	2742807	2895061	-152254	-5.551	99.9855	99.7137	94.4628	99.4219	99.7783	355	19957	166211505	2733199	1
true	saureus_30x_I	sim2_I_redo-GCF_001725965.1_ASM172596v1_genomic-true_reads_unicycler/assembly.fasta	1	2903376	2903376	2903376	2903376	0	2903376	2903376	0	0	99.99	100	100	100	100	13	19912	166489259	2903376	1
predicted	saureus_30x_I	sim2_I_redo-GCF_001725965.1_ASM172596v1_genomic-predicted_reads_unicycler/assembly.fasta	1	2903376	2903376	2903376	2903376	0	2903376	2903376	0	0	99.99	100	100	100	100	13	19493	162848426	2903376	1
random	saureus_30x_I	sim2_I_redo_random-GCF_001725965.1_ASM172596v1_genomic-predicted_reads_unicycler/assembly.fasta	1	2898626	2898626	2898626	2898626	0	2903376	2898626	4750	0.1636	99.9894	99.8575	100	99.8575	100	157	20030	166746665	2898626	1
true	saureus_30x_I	sim2_I_redo-GCF_002204555.1_ASM220455v1_genomic-true_reads_unicycler/assembly.fasta	1	2861508	2861508	2861508	2861508	0	2861508	2861508	0	0	99.99	100	100	100	100	24	19912	166233534	2861508	1
predicted	saureus_30x_I	sim2_I_redo-GCF_002204555.1_ASM220455v1_genomic-predicted_reads_unicycler/assembly.fasta	1	2854645	2854645	2854645	2854645	0	2861508	2854645	6863	0.2398	99.9908	99.8694	100	99.8694	100	21	22084	186398113	2854645	1
random	saureus_30x_I	sim2_I_redo_random-GCF_002204555.1_ASM220455v1_genomic-predicted_reads_unicycler/assembly.fasta	10	104	900904	284036	3534	354551	2861508	2840355	21153	0.7392	99.9962	99.0362	99.7741	31.4819	99.9943	41	19779	164794002	724278	2
true	saureus_30x_I	sim2_I_redo-GCF_002209325.1_ASM220932v1_genomic-true_reads_unicycler/assembly.fasta	1	2807170	2807170	2807170	2807170	0	2807171	2807170	1	0	99.99	100	100	100	100	33	19912	166270579	2807170	1
predicted	saureus_30x_I	sim2_I_redo-GCF_002209325.1_ASM220932v1_genomic-predicted_reads_unicycler/assembly.fasta	1	2807170	2807170	2807170	2807170	0	2807171	2807170	1	0	99.99	100	100	100	100	33	19969	165686572	2807170	1
random	saureus_30x_I	sim2_I_redo_random-GCF_002209325.1_ASM220932v1_genomic-predicted_reads_unicycler/assembly.fasta	1	2791329	2791329	2791329	2791329	0	2807171	2791329	15842	0.5643	99.9872	99.1283	99.6904	99.1283	99.6904	278	19880	166554772	2791329	1
true	saureus_30x_I	sim2_I_redo-GCF_002356675.1_ASM235667v1_genomic-true_reads_unicycler/assembly.fasta	1	2808917	2808917	2808917	2808917	0	2808921	2808917	4	0.0001	99.99	100	100	100	100	91	19912	167518696	2808917	1
predicted	saureus_30x_I	sim2_I_redo-GCF_002356675.1_ASM235667v1_genomic-predicted_reads_unicycler/assembly.fasta	1	2808917	2808917	2808917	2808917	0	2808921	2808917	4	0.0001	99.99	100	100	100	100	91	20619	170613514	2808917	1
random	saureus_30x_I	sim2_I_redo_random-GCF_002356675.1_ASM235667v1_genomic-predicted_reads_unicycler/assembly.fasta	19	109	2254508	146549	403	503459	2808921	2784428	24493	0.872	99.9864	99.0544	99.9229	80.1884	99.9048	348	19749	164988815	2254508	1
true	saureus_30x_I	sim2_I_redo-GCF_002442975.1_ASM244297v1_genomic-true_reads_unicycler/assembly.fasta	1	2831958	2831958	2831958	2831958	0	2831958	2831958	0	0	99.99	100	100	100	100	30	19912	166769457	2831958	1
predicted	saureus_30x_I	sim2_I_redo-GCF_002442975.1_ASM244297v1_genomic-predicted_reads_unicycler/assembly.fasta	1	2831889	2831889	2831889	2831889	0	2831958	2831889	69	0.0024	99.99	100	100	100	100	33	20342	170181194	2831889	1
random	saureus_30x_I	sim2_I_redo_random-GCF_002442975.1_ASM244297v1_genomic-predicted_reads_unicycler/assembly.fasta	14	112	2103250	199214	537.5	554902	2831958	2788990	42968	1.5173	99.9841	98.4389	99.954	74.4426	100	349	20099	166645893	2103250	1
true	saureus_30x_I	sim2_I_redo-GCF_002633765.1_ASM263376v1_genomic-true_reads_unicycler/assembly.fasta	1	2676812	2676812	2676812	2676812	0	2676924	2676812	112	0.0042	99.99	99.9933	99.9975	99.9933	99.9975	24	19912	167227191	2676812	1
predicted	saureus_30x_I	sim2_I_redo-GCF_002633765.1_ASM263376v1_genomic-predicted_reads_unicycler/assembly.fasta	1	2671742	2671742	2671742	2671742	0	2676924	2671742	5182	0.1936	99.99	99.7941	99.9877	99.7941	99.9877	25	20123	169613627	2671742	1
random	saureus_30x_I	sim2_I_redo_random-GCF_002633765.1_ASM263376v1_genomic-predicted_reads_unicycler/assembly.fasta	2	1223	2668717	1334970	1334970	1333747	2676924	2669940	6984	0.2609	99.9854	99.9448	100	99.9448	100	226	20191	166009480	2668717	1
true	saureus_30x_I	sim2_I_redo-GCF_002633845.1_ASM263384v1_genomic-true_reads_unicycler/assembly.fasta	1	2758958	2758958	2758958	2758958	0	2758960	2758958	2	0.0001	99.99	100	100	100	100	22	19912	166575205	2758958	1
predicted	saureus_30x_I	sim2_I_redo-GCF_002633845.1_ASM263384v1_genomic-predicted_reads_unicycler/assembly.fasta	1	2758958	2758958	2758958	2758958	0	2758960	2758958	2	0.0001	99.99	100	100	100	100	22	19479	163121898	2758958	1
random	saureus_30x_I	sim2_I_redo_random-GCF_002633845.1_ASM263384v1_genomic-predicted_reads_unicycler/assembly.fasta	2	2147	2724613	1363380	1363380	1361233	2758960	2726760	32200	1.1671	99.9846	98.5439	99.7062	98.5439	99.7848	344	20033	167438192	2724613	1
true	saureus_30x_I	sim2_I_redo-GCF_002795285.1_ASM279528v1_genomic-true_reads_unicycler/assembly.fasta	1	2811876	2811876	2811876	2811876	0	2811886	2811876	10	0.0004	99.99	99.9936	99.9939	99.9936	99.9939	27	19912	165394102	2811876	1
predicted	saureus_30x_I	sim2_I_redo-GCF_002795285.1_ASM279528v1_genomic-predicted_reads_unicycler/assembly.fasta	1	2811875	2811875	2811875	2811875	0	2811886	2811875	11	0.0004	99.99	99.9936	99.9939	99.9936	99.9939	20	20786	172447482	2811875	1
random	saureus_30x_I	sim2_I_redo_random-GCF_002795285.1_ASM279528v1_genomic-predicted_reads_unicycler/assembly.fasta	1	2810042	2810042	2810042	2810042	0	2811886	2810042	1844	0.0656	99.985	99.9224	99.9877	99.9224	99.9877	304	19850	166884973	2810042	1
true	saureus_30x_III	sim2_III_redo-GCA_001641045.1_ASM164104v1_genomic-true_reads_unicycler/assembly.fasta	1	3089368	3089368	3089368	3089368	0	3089367	3089368	-1	0	99.99	100	100	100	100	48	19912	166285473	3089368	1
predicted	saureus_30x_III	sim2_III_redo-GCA_001641045.1_ASM164104v1_genomic-predicted_reads_unicycler/assembly.fasta	2	1448	3088038	1544743	1544743	1543295	3089367	3089486	-119	-0.0039	99.9909	99.9571	99.9534	99.9571	100	154	19074	158964581	3088038	1
random	saureus_30x_III	sim2_III_redo_random-GCA_001641045.1_ASM164104v1_genomic-predicted_reads_unicycler/assembly.fasta	10	162	1904064	306345	2401	588430	3089367	3063449	25918	0.8389	99.953	100	100	62.9042	100	1329	19729	165655878	1904064	1
true	saureus_30x_III	sim2_III_redo-GCF_000009585.1_ASM958v1_genomic-true_reads_unicycler/assembly.fasta	2	500	2872083	1.43629e+06	1.43629e+06	1.43579e+06	2872582	2872583	-1	0	99.9829	100	100	100	100	401	19912	165422965	2872083	1
predicted	saureus_30x_III	sim2_III_redo-GCF_000009585.1_ASM958v1_genomic-predicted_reads_unicycler/assembly.fasta	2	500	2872083	1.43629e+06	1.43629e+06	1.43579e+06	2872582	2872583	-1	0	99.9829	100	100	100	100	401	21191	176354422	2872083	1
random	saureus_30x_III	sim2_III_redo_random-GCF_000009585.1_ASM958v1_genomic-predicted_reads_unicycler/assembly.fasta	18	140	1506580	158589	614	391092	2872582	2854599	17983	0.626	99.9818	99.0314	99.6559	52.441	99.99	370	20019	166304925	1506580	1
true	saureus_30x_III	sim2_III_redo-GCF_000016805.1_ASM1680v1_genomic-true_reads_unicycler/assembly.fasta	1	2906683	2906683	2906683	2906683	0	2906700	2906683	17	0.0006	99.99	99.9938	99.9941	99.9938	99.9941	33	19912	164081666	2906683	1
predicted	saureus_30x_III	sim2_III_redo-GCF_000016805.1_ASM1680v1_genomic-predicted_reads_unicycler/assembly.fasta	1	2906683	2906683	2906683	2906683	0	2906700	2906683	17	0.0006	99.99	99.9938	99.9941	99.9938	99.9941	33	19670	162567664	2906683	1
random	saureus_30x_III	sim2_III_redo_random-GCF_000016805.1_ASM1680v1_genomic-predicted_reads_unicycler/assembly.fasta	1	2892284	2892284	2892284	2892284	0	2906700	2892284	14416	0.496	99.9877	99.4264	99.9236	99.4264	99.9236	197	19852	166802170	2892284	1
true	saureus_30x_III	sim2_III_redo-GCF_000017125.1_ASM1712v1_genomic-true_reads_unicycler/assembly.fasta	1	2906507	2906507	2906507	2906507	0	2906507	2906507	0	0	99.99	100	100	100	100	15	19912	165144414	2906507	1
predicted	saureus_30x_III	sim2_III_redo-GCF_000017125.1_ASM1712v1_genomic-predicted_reads_unicycler/assembly.fasta	1	2906507	2906507	2906507	2906507	0	2906507	2906507	0	0	99.99	100	100	100	100	15	20038	165471630	2906507	1
random	saureus_30x_III	sim2_III_redo_random-GCF_000017125.1_ASM1712v1_genomic-predicted_reads_unicycler/assembly.fasta	19	118	1187406	151544	604	362452	2906507	2879338	27169	0.9348	99.9926	99.1044	100	40.824	99.9277	131	19957	165737279	1103905	2
true	saureus_30x_III	sim2_III_redo-GCF_000145595.1_ASM14559v1_genomic-true_reads_unicycler/assembly.fasta	1	2924333	2924333	2924333	2924333	0	2924344	2924333	11	0.0004	99.99	100	100	100	100	22	19912	165616408	2924333	1
predicted	saureus_30x_III	sim2_III_redo-GCF_000145595.1_ASM14559v1_genomic-predicted_reads_unicycler/assembly.fasta	1	2924333	2924333	2924333	2924333	0	2924344	2924333	11	0.0004	99.99	100	100	100	100	22	19078	157810102	2924333	1
random	saureus_30x_III	sim2_III_redo_random-GCF_000145595.1_ASM14559v1_genomic-predicted_reads_unicycler/assembly.fasta	11	113	2636914	262437	406	752448	2924344	2886806	37538	1.2836	99.9954	98.3319	99.6105	89.9845	99.793	58	19743	164314146	2636914	1
true	saureus_30x_III	sim2_III_redo-GCF_000189455.2_ASM18945v3_genomic-true_reads_unicycler/assembly.fasta	1	2791409	2791409	2791409	2791409	0	2791410	2791409	1	0	99.99	100	100	100	100	12	19912	166414847	2791409	1
predicted	saureus_30x_III	sim2_III_redo-GCF_000189455.2_ASM18945v3_genomic-predicted_reads_unicycler/assembly.fasta	1	2791409	2791409	2791409	2791409	0	2791410	2791409	1	0	99.99	100	100	100	100	12	19962	166474288	2791409	1
random	saureus_30x_III	sim2_III_redo_random-GCF_000189455.2_ASM18945v3_genomic-predicted_reads_unicycler/assembly.fasta	8	129	2777009	348070	370	918054	2791410	2784562	6848	0.2453	99.9884	100	100	99.9763	100	262	20005	166528350	2777009	1
true	saureus_30x_III	sim2_III_redo-GCF_000709475.1_ASM70947v1_genomic-true_reads_unicycler/assembly.fasta	1	3052050	3052050	3052050	3052050	0	3052055	3052050	5	0.0002	99.99	100	100	100	100	22	19912	165157237	3052050	1
predicted	saureus_30x_III	sim2_III_redo-GCF_000709475.1_ASM70947v1_genomic-predicted_reads_unicycler/assembly.fasta	1	3050717	3050717	3050717	3050717	0	3052055	3050717	1338	0.0438	99.99	99.9566	100	99.9566	100	21	25963	220516361	3050717	1
random	saureus_30x_III	sim2_III_redo_random-GCF_000709475.1_ASM70947v1_genomic-predicted_reads_unicycler/assembly.fasta	5	170	3050014	610618	968	1.2197e+06	3052055	3053092	-1037	-0.034	99.9874	99.4067	99.3667	99.3963	99.4566	316	19967	167048177	3050014	1
true	saureus_30x_III	sim2_III_redo-GCF_000769575.1_ASM76957v1_genomic-true_reads_unicycler/assembly.fasta	1	3046200	3046200	3046200	3046200	0	3046130	3046200	-70	-0.0023	99.99	100	100	100	100	200	19912	165994116	3046200	1
predicted	saureus_30x_III	sim2_III_redo-GCF_000769575.1_ASM76957v1_genomic-predicted_reads_unicycler/assembly.fasta	1	3046185	3046185	3046185	3046185	0	3046130	3046185	-55	-0.0018	99.99	100	100	100	100	215	21798	183124703	3046185	1
random	saureus_30x_III	sim2_III_redo_random-GCF_000769575.1_ASM76957v1_genomic-predicted_reads_unicycler/assembly.fasta	14	402	2158187	222842	1553	574529	3046130	3119786	-73656	-2.418	99.9848	98.2395	95.919	71.0457	100	386	19706	165394490	2158187	1
true	saureus_30x_III	sim2_III_redo-GCF_000772025.1_ASM77202v1_genomic-true_reads_unicycler/assembly.fasta	1	2886011	2886011	2886011	2886011	0	2886017	2886011	6	0.0002	99.99	100	100	100	100	40	19912	167804604	2886011	1
predicted	saureus_30x_III	sim2_III_redo-GCF_000772025.1_ASM77202v1_genomic-predicted_reads_unicycler/assembly.fasta	1	2886011	2886011	2886011	2886011	0	2886017	2886011	6	0.0002	99.99	100	100	100	100	40	20690	172375234	2886011	1
random	saureus_30x_III	sim2_III_redo_random-GCF_000772025.1_ASM77202v1_genomic-predicted_reads_unicycler/assembly.fasta	9	171	2814137	316715	1184	883019	2886017	2850439	35578	1.2328	99.9825	99.1337	100	97.9061	100	413	20029	167850442	2814137	1
true	saureus_30x_III	sim2_III_redo-GCF_001019275.2_ASM101927v2_genomic-true_reads_unicycler/assembly.fasta	1	2697123	2697123	2697123	2697123	0	2697122	2697123	-1	0	99.99	100	100	100	100	11	19912	166399258	2697123	1
predicted	saureus_30x_III	sim2_III_redo-GCF_001019275.2_ASM101927v2_genomic-predicted_reads_unicycler/assembly.fasta	1	2696721	2696721	2696721	2696721	0	2697122	2696721	401	0.0149	99.9898	100	100	100	100	52	17496	148275781	2696721	1
random	saureus_30x_III	sim2_III_redo_random-GCF_001019275.2_ASM101927v2_genomic-predicted_reads_unicycler/assembly.fasta	1	2682150	2682150	2682150	2682150	0	2697122	2682150	14972	0.5551	99.9902	99.8779	100	99.8779	100	182	19965	167486097	2682150	1
true	saureus_30x_III	sim2_III_redo-GCF_001046095.2_ASM104609v2_genomic-true_reads_unicycler/assembly.fasta	6	109	2789481	468451	1260.5	1.03802e+06	2830976	2810704	20272	0.7161	99.9904	99.2841	100	98.5343	100	22	19912	166443323	2789481	1
predicted	saureus_30x_III	sim2_III_redo-GCF_001046095.2_ASM104609v2_genomic-predicted_reads_unicycler/assembly.fasta	1	2804922	2804922	2804922	2804922	0	2830976	2804922	26054	0.9203	99.9898	99.9383	100	99.9383	100	69	18857	158430553	2804922	1
random	saureus_30x_III	sim2_III_redo_random-GCF_001046095.2_ASM104609v2_genomic-predicted_reads_unicycler/assembly.fasta	1	2801718	2801718	2801718	2801718	0	2830976	2801718	29258	1.0335	99.9835	99.7789	100	99.7789	100	349	20047	167001166	2801718	1
true	saureus_30x_III	sim2_III_redo-GCF_001278745.1_ASM127874v1_genomic-true_reads_unicycler/assembly.fasta	1	2798705	2798705	2798705	2798705	0	2798705	2798705	0	0	99.9912	100	100	100	100	14	19912	167051601	2798705	1
predicted	saureus_30x_III	sim2_III_redo-GCF_001278745.1_ASM127874v1_genomic-predicted_reads_unicycler/assembly.fasta	1	2798705	2798705	2798705	2798705	0	2798705	2798705	0	0	99.9912	100	100	100	100	14	19891	167251791	2798705	1
random	saureus_30x_III	sim2_III_redo_random-GCF_001278745.1_ASM127874v1_genomic-predicted_reads_unicycler/assembly.fasta	2	1442	2790057	1.39575e+06	1.39575e+06	1.39431e+06	2798705	2791499	7206	0.2575	99.9945	99.6466	99.9018	99.6466	99.9535	89	19881	167027684	2790057	1
true	saureus_30x_III	sim2_III_redo-GCF_001298325.2_ASM129832v2_genomic-true_reads_unicycler/assembly.fasta	3	29632	1727768	952070	1098809	700983	2885865	2856209	29656	1.0276	99.9901	98.9732	100	59.8709	100	78	19912	165726056	1727768	1
predicted	saureus_30x_III	sim2_III_redo-GCF_001298325.2_ASM129832v2_genomic-predicted_reads_unicycler/assembly.fasta	3	29632	1727768	952070	1098809	700983	2885865	2856209	29656	1.0276	99.9901	98.9732	100	59.8709	100	78	20544	168192818	1727768	1
random	saureus_30x_III	sim2_III_redo_random-GCF_001298325.2_ASM129832v2_genomic-predicted_reads_unicycler/assembly.fasta	16	152	765241	177521	53345	224577	2885865	2840329	45536	1.5779	99.9841	98.6638	100	26.4891	99.8824	405	19591	164741996	477102	3
true	saureus_30x_III	sim2_III_redo-GCF_001444345.1_ASM144434v1_genomic-true_reads_unicycler/assembly.fasta	1	2803593	2803593	2803593	2803593	0	2803594	2803593	1	0	99.99	100	100	100	100	3	19912	165067141	2803593	1
predicted	saureus_30x_III	sim2_III_redo-GCF_001444345.1_ASM144434v1_genomic-predicted_reads_unicycler/assembly.fasta	1	2803593	2803593	2803593	2803593	0	2803594	2803593	1	0	99.99	100	100	100	100	3	20013	165380024	2803593	1
random	saureus_30x_III	sim2_III_redo_random-GCF_001444345.1_ASM144434v1_genomic-predicted_reads_unicycler/assembly.fasta	2	1659	2791411	1396535	1396535	1394876	2803594	2793070	10524	0.3754	99.9896	99.2177	99.5915	99.2177	99.6507	222	19695	165193334	2791411	1
true	saureus_30x_III	sim2_III_redo-GCF_001456215.1_ASM145621v1_genomic-true_reads_unicycler/assembly.fasta	2	42172	2625436	1333804	1333804	1291632	2709797	2667608	42189	1.5569	99.9942	98.4437	100	96.8874	100	47	19912	166159732	2625436	1
predicted	saureus_30x_III	sim2_III_redo-GCF_001456215.1_ASM145621v1_genomic-predicted_reads_unicycler/assembly.fasta	2	42172	2625436	1333804	1333804	1291632	2709797	2667608	42189	1.5569	99.9942	98.4437	100	96.8874	100	47	19968	166212622	2625436	1
random	saureus_30x_III	sim2_III_redo_random-GCF_001456215.1_ASM145621v1_genomic-predicted_reads_unicycler/assembly.fasta	14	106	2099509	188209	1513.5	541637	2709797	2634932	74865	2.7628	99.9822	97.2474	100	77.5743	100	398	19830	165522181	2099509	1
true	saureus_30x_III	sim2_III_redo-GCF_001465755.1_ASM146575v1_genomic-true_reads_unicycler/assembly.fasta	1	2894549	2894549	2894549	2894549	0	2894543	2894549	-6	-0.0002	99.99	100	100	100	100	30	19912	165913330	2894549	1
predicted	saureus_30x_III	sim2_III_redo-GCF_001465755.1_ASM146575v1_genomic-predicted_reads_unicycler/assembly.fasta	2	4030	2890794	1447412	1447412	1443382	2894543	2894824	-281	-0.0097	99.988	100	100	99.9116	100	105	22476	190082564	2890794	1
random	saureus_30x_III	sim2_III_redo_random-GCF_001465755.1_ASM146575v1_genomic-predicted_reads_unicycler/assembly.fasta	24	128	1595735	119340	1036.5	387408	2894543	2864158	30385	1.0497	99.9841	98.8753	99.9238	55.109	99.9598	330	20015	166539289	1595735	1
true	saureus_30x_III	sim2_III_redo-GCF_001515745.1_ASM151574v1_genomic-true_reads_unicycler/assembly.fasta	1	3046519	3046519	3046519	3046519	0	3046545	3046519	26	0.0009	99.99	100	100	100	100	80	19912	166232399	3046519	1
predicted	saureus_30x_III	sim2_III_redo-GCF_001515745.1_ASM151574v1_genomic-predicted_reads_unicycler/assembly.fasta	1	3045129	3045129	3045129	3045129	0	3046545	3045129	1416	0.0465	99.99	99.9613	100	99.9613	100	98	19241	160523578	3045129	1
random	saureus_30x_III	sim2_III_redo_random-GCF_001515745.1_ASM151574v1_genomic-predicted_reads_unicycler/assembly.fasta	13	143	2156756	230646	1233	597472	3046545	2998399	48146	1.5803	99.98	97.9733	99.5439	70.793	99.9933	563	19976	166582923	2156756	1
true	saureus_30x_III	sim2_III_redo-GCF_001580515.1_ASM158051v1_genomic-true_reads_unicycler/assembly.fasta	2	17708	2862896	1440302	1440302	1422594	2898306	2880604	17702	0.6108	99.99	99.3892	100	98.7783	100	14	19912	165478819	2862896	1
predicted	saureus_30x_III	sim2_III_redo-GCF_001580515.1_ASM158051v1_genomic-predicted_reads_unicycler/assembly.fasta	1	2879782	2879782	2879782	2879782	0	2898306	2879782	18524	0.6391	99.9839	100	100	100	100	271	20916	175121654	2879782	1
random	saureus_30x_III	sim2_III_redo_random-GCF_001580515.1_ASM158051v1_genomic-predicted_reads_unicycler/assembly.fasta	1	2867388	2867388	2867388	2867388	0	2898306	2867388	30918	1.0668	99.9812	99.7288	100	99.7288	100	424	19870	165356273	2867388	1
true	saureus_30x_III	sim2_III_redo-GCF_001641025.1_ASM164102v1_genomic-true_reads_unicycler/assembly.fasta	1	3085553	3085553	3085553	3085553	0	3085555	3085553	2	0.0001	99.99	100	100	100	100	66	19912	166440156	3085553	1
predicted	saureus_30x_III	sim2_III_redo-GCF_001641025.1_ASM164102v1_genomic-predicted_reads_unicycler/assembly.fasta	1	3085553	3085553	3085553	3085553	0	3085555	3085553	2	0.0001	99.99	100	100	100	100	66	19720	163576624	3085553	1
random	saureus_30x_III	sim2_III_redo_random-GCF_001641025.1_ASM164102v1_genomic-predicted_reads_unicycler/assembly.fasta	12	140	1359239	255259	1102.5	463516	3085555	3063108	22447	0.7275	99.9857	99.1346	99.8527	44.0553	99.9916	331	19790	166360516	1083035	2
true	saureus_30x_III	sim2_III_redo-GCF_001717665.1_ASM171766v2_genomic-true_reads_unicycler/assembly.fasta	1	2748803	2748803	2748803	2748803	0	2748803	2748803	0	0	99.99	100	100	100	100	43	19912	165711368	2748803	1
predicted	saureus_30x_III	sim2_III_redo-GCF_001717665.1_ASM171766v2_genomic-predicted_reads_unicycler/assembly.fasta	1	2748803	2748803	2748803	2748803	0	2748803	2748803	0	0	99.99	100	100	100	100	43	20352	167403021	2748803	1
random	saureus_30x_III	sim2_III_redo_random-GCF_001717665.1_ASM171766v2_genomic-predicted_reads_unicycler/assembly.fasta	3	174	2737391	912592	210	1.29033e+06	2748803	2737775	11028	0.4012	99.9925	99.7138	100	99.7138	100	120	19975	167776174	2737391	1
true	saureus_30x_III	sim2_III_redo-GCF_002089035.2_ASM208903v2_genomic-true_reads_unicycler/assembly.fasta	1	2722280	2722280	2722280	2722280	0	2722374	2722280	94	0.0035	99.9932	99.9979	100	99.9979	100	12	19912	166448389	2722280	1
predicted	saureus_30x_III	sim2_III_redo-GCF_002089035.2_ASM208903v2_genomic-predicted_reads_unicycler/assembly.fasta	1	2722280	2722280	2722280	2722280	0	2722374	2722280	94	0.0035	99.9932	99.9979	100	99.9979	100	12	18543	155006140	2722280	1
random	saureus_30x_III	sim2_III_redo_random-GCF_002089035.2_ASM208903v2_genomic-predicted_reads_unicycler/assembly.fasta	4	106	2713213	679932	3204.5	1.17392e+06	2722374	2719728	2646	0.0972	99.9858	100	100	100	100	200	19881	165625167	2713213	1
true	saureus_30x_III	sim2_III_redo-GCF_002089055.1_ASM208905v1_genomic-true_reads_unicycler/assembly.fasta	7	107	2703694	392074	3288	943747	2784749	2744516	40233	1.4448	99.9882	98.617	100	97.1511	100	123	19912	168250214	2703694	1
predicted	saureus_30x_III	sim2_III_redo-GCF_002089055.1_ASM208905v1_genomic-predicted_reads_unicycler/assembly.fasta	7	107	2703763	392084	3288	943771	2784749	2744585	40164	1.4423	99.9882	98.6276	100	97.1616	100	123	19129	160701924	2703763	1
random	saureus_30x_III	sim2_III_redo_random-GCF_002089055.1_ASM208905v1_genomic-predicted_reads_unicycler/assembly.fasta	7	107	2694607	390776	3288	940567	2784749	2735429	49320	1.7711	99.9867	98.3451	100	96.8792	100	247	19817	166315447	2694607	1
true	saureus_30x_III	sim2_III_redo-GCF_002089075.2_ASM208907v2_genomic-true_reads_unicycler/assembly.fasta	1	2790096	2790096	2790096	2790096	0	2790096	2790096	0	0	100	100	100	100	100	0	19912	166181929	2790096	1
predicted	saureus_30x_III	sim2_III_redo-GCF_002089075.2_ASM208907v2_genomic-predicted_reads_unicycler/assembly.fasta	1	2789819	2789819	2789819	2789819	0	2790096	2789819	277	0.0099	99.9928	100	100	100	100	23	18551	155245589	2789819	1
random	saureus_30x_III	sim2_III_redo_random-GCF_002089075.2_ASM208907v2_genomic-predicted_reads_unicycler/assembly.fasta	1	2741773	2741773	2741773	2741773	0	2790096	2741773	48323	1.7319	99.9904	98.1343	99.863	98.1343	99.863	115	19931	164619667	2741773	1
true	saureus_30x_III	sim2_III_redo-GCF_002089095.2_ASM208909v2_genomic-true_reads_unicycler/assembly.fasta	1	2790204	2790204	2790204	2790204	0	2790204	2790204	0	0	99.9915	100	100	100	100	6	19912	167676951	2790204	1
predicted	saureus_30x_III	sim2_III_redo-GCF_002089095.2_ASM208909v2_genomic-predicted_reads_unicycler/assembly.fasta	1	2789992	2789992	2789992	2789992	0	2790204	2789992	212	0.0076	99.9926	100	100	100	100	20	20324	170664224	2789992	1
random	saureus_30x_III	sim2_III_redo_random-GCF_002089095.2_ASM208909v2_genomic-predicted_reads_unicycler/assembly.fasta	1	2779138	2779138	2779138	2779138	0	2790204	2779138	11066	0.3966	99.9895	99.8816	100	99.8816	100	126	19996	168110841	2779138	1
true	saureus_30x_III	sim2_III_redo-GCF_002089115.2_ASM208911v2_genomic-true_reads_unicycler/assembly.fasta	1	2793232	2793232	2793232	2793232	0	2793232	2793232	0	0	99.99	100	100	100	100	6	19912	167348011	2793232	1
predicted	saureus_30x_III	sim2_III_redo-GCF_002089115.2_ASM208911v2_genomic-predicted_reads_unicycler/assembly.fasta	1	2793232	2793232	2793232	2793232	0	2793232	2793232	0	0	99.99	100	100	100	100	6	18928	158529067	2793232	1
random	saureus_30x_III	sim2_III_redo_random-GCF_002089115.2_ASM208911v2_genomic-predicted_reads_unicycler/assembly.fasta	3	105	2789960	930323	905	1.31496e+06	2793232	2790970	2262	0.081	99.9862	99.8617	99.9416	99.8617	99.9778	251	20076	168583717	2789960	1
true	saureus_30x_III	sim2_III_redo-GCF_002097595.2_ASM209759v2_genomic-true_reads_unicycler/assembly.fasta	1	3038845	3038845	3038845	3038845	0	3038845	3038845	0	0	99.997	100	100	100	100	1	19912	167142156	3038845	1
predicted	saureus_30x_III	sim2_III_redo-GCF_002097595.2_ASM209759v2_genomic-predicted_reads_unicycler/assembly.fasta	1	3033667	3033667	3033667	3033667	0	3038845	3033667	5178	0.1704	99.9919	99.9373	100	99.9373	100	2	18600	154403749	3033667	1
random	saureus_30x_III	sim2_III_redo_random-GCF_002097595.2_ASM209759v2_genomic-predicted_reads_unicycler/assembly.fasta	1	3019535	3019535	3019535	3019535	0	3038845	3019535	19310	0.6354	99.9911	99.516	100	99.516	100	214	19942	165111001	3019535	1
true	saureus_30x_III	sim2_III_redo-GCF_002202095.1_ASM220209v1_genomic-true_reads_unicycler/assembly.fasta	1	2792213	2792213	2792213	2792213	0	2792213	2792213	0	0	99.99	100	100	100	100	31	19912	167124070	2792213	1
predicted	saureus_30x_III	sim2_III_redo-GCF_002202095.1_ASM220209v1_genomic-predicted_reads_unicycler/assembly.fasta	1	2792213	2792213	2792213	2792213	0	2792213	2792213	0	0	99.99	100	100	100	100	31	19973	167536280	2792213	1
random	saureus_30x_III	sim2_III_redo_random-GCF_002202095.1_ASM220209v1_genomic-predicted_reads_unicycler/assembly.fasta	1	2770812	2770812	2770812	2770812	0	2792213	2770812	21401	0.7665	99.9771	99.4568	100	99.4568	100	560	20032	166486137	2770812	1
true	saureus_30x_III	sim2_III_redo-GCF_002310395.1_ASM231039v1_genomic-true_reads_unicycler/assembly.fasta	1	2878898	2878898	2878898	2878898	0	2878897	2878898	-1	0	99.99	100	100	100	100	35	19912	167158117	2878898	1
predicted	saureus_30x_III	sim2_III_redo-GCF_002310395.1_ASM231039v1_genomic-predicted_reads_unicycler/assembly.fasta	1	2878750	2878750	2878750	2878750	0	2878897	2878750	147	0.0051	99.99	100	100	100	100	197	18114	151213626	2878750	1
random	saureus_30x_III	sim2_III_redo_random-GCF_002310395.1_ASM231039v1_genomic-predicted_reads_unicycler/assembly.fasta	33	129	1182745	86228	634	273742	2878897	2845523	33374	1.1593	99.9873	98.7903	99.9466	41.0987	100	256	19980	166282749	852051	2
true	saureus_30x_III	sim2_III_redo-GCF_002310435.1_ASM231043v1_genomic-true_reads_unicycler/assembly.fasta	1	2878898	2878898	2878898	2878898	0	2878897	2878898	-1	0	99.99	100	100	100	100	35	19912	166119831	2878898	1
predicted	saureus_30x_III	sim2_III_redo-GCF_002310435.1_ASM231043v1_genomic-predicted_reads_unicycler/assembly.fasta	1	2878898	2878898	2878898	2878898	0	2878897	2878898	-1	0	99.99	100	100	100	100	35	18067	150672191	2878898	1
random	saureus_30x_III	sim2_III_redo_random-GCF_002310435.1_ASM231043v1_genomic-predicted_reads_unicycler/assembly.fasta	4	120	1546602	715876	658390	719612	2878897	2863503	15394	0.5347	99.9808	98.8393	99.3668	53.4085	99.4236	502	20001	166270382	1546602	1
true	saureus_30x_III	sim2_III_redo-GCF_002895385.1_ASM289538v1_genomic-true_reads_unicycler/assembly.fasta	1	3095701	3095701	3095701	3095701	0	3095697	3095701	-4	-0.0001	99.9912	100	100	100	100	95	19912	166165550	3095701	1
predicted	saureus_30x_III	sim2_III_redo-GCF_002895385.1_ASM289538v1_genomic-predicted_reads_unicycler/assembly.fasta	1	3093037	3093037	3093037	3093037	0	3095697	3093037	2660	0.0859	99.9921	99.9145	100	99.9145	100	95	20193	170077326	3093037	1
random	saureus_30x_III	sim2_III_redo_random-GCF_002895385.1_ASM289538v1_genomic-predicted_reads_unicycler/assembly.fasta	2	1515	3084715	1543115	1543115	1541600	3095697	3086230	9467	0.3058	99.9767	99.1197	99.4208	99.0708	99.4205	657	20062	165531533	3084715	1

## Sheet: Assembly Single-species_repeat_richness
Single-species_repeat_richness
Type	Run	Name	Contigs	Shortest	Longest	Mean	Median	Stddev	Original_Length	Assembly_Length	Diff	Diff(%)	Weighted_IDY(%)	Coverage_Original	Coverage_Assembly	Coverage_Original(Longest)	Coverage_Assembly(Longest)	SNPs	Assembled_Reads	Assembled_bp	N50	L50	Ori_Contigs		Longest Repeats
true	repeats	sim3_redo-GCA_003049825.1_ASM304982v1_genomic-true_reads_unicycler/assembly.fasta	30	116	3039310	243409	6105	751678	7498194	7302271	195923	2.6129	99.9831	97.302	99.9116	40.534	100	763	59737	499863113	3032278	2	5		68839	33982	46204
predicted	repeats	sim3_redo-GCA_003049825.1_ASM304982v1_genomic-predicted_reads_unicycler/assembly.fasta	30	116	3039311	243409	6105	751678	7498194	7302272	195922	2.6129	99.9831	97.302	99.9116	40.534	100	764	59697	499418821	3032278	2	5		68839	33982	46204
random	repeats	sim3_redo_random-GCA_003049825.1_ASM304982v1_genomic-predicted_reads_unicycler/assembly.fasta	40	116	3032176	182223	3917.5	582926	7498194	7288935	209259	2.7908	99.9879	98.0669	100	40.4439	100	651	59525	495376430	2217907	2	5		68839	33982	46204
true	repeats	sim3_redo-GCF_001722005.2_ASM172200v2_genomic-true_reads_unicycler/assembly.fasta	2	317349	6641903	3479626	3479626	3162277	6959251	6959252	-1	0	99.9905	100	100	96.5195	100	127	59737	497274548	6641903	1	2		1096	---	---
predicted	repeats	sim3_redo-GCF_001722005.2_ASM172200v2_genomic-predicted_reads_unicycler/assembly.fasta	2	317349	6604332	3.46084e+06	3.46084e+06	3.14349e+06	6959251	6921681	37570	0.5399	99.9905	100	100	95.4399	100	104	61276	513961975	6604332	1	2		1096	---	---
random	repeats	sim3_redo_random-GCF_001722005.2_ASM172200v2_genomic-predicted_reads_unicycler/assembly.fasta	3	114	6563983	2.29382e+06	317349	3.02224e+06	6959251	6881446	77805	1.118	99.9892	98.8993	100	94.3376	100	306	60120	498002971	6563983	1	2		1096	---	---
true	repeats	sim3_redo-GCF_001870265.1_ASM187026v1_genomic-true_reads_unicycler/assembly.fasta	2	49021	7018683	3533852	3533852	3484831	7067711	7067704	7	0.0001	99.9901	100	100	99.3064	100	49	59737	497657165	7018683	1	2		---	---	---
predicted	repeats	sim3_redo-GCF_001870265.1_ASM187026v1_genomic-predicted_reads_unicycler/assembly.fasta	2	49021	7018683	3533852	3533852	3484831	7067711	7067704	7	0.0001	99.9901	100	100	99.3064	100	49	59584	497625106	7018683	1	2		---	---	---
random	repeats	sim3_redo_random-GCF_001870265.1_ASM187026v1_genomic-predicted_reads_unicycler/assembly.fasta	38	157	6925223	184876	822	1.10813e+06	7067711	7025307	42404	0.6	99.9865	98.8745	99.471	97.9042	99.9183	540	59650	494967431	6925223	1	2		---	---	---
true	repeats	sim3_redo-GCF_002215345.1_ASM221534v1_genomic-true_reads_unicycler/assembly.fasta	2	398084	6816226	3607155	3607155	3209071	7214314	7214310	4	0.0001	99.99	99.9999	99.9999	94.4819	99.9999	32	59737	496630246	6816226	1	2		6707	5917	3564
predicted	repeats	sim3_redo-GCF_002215345.1_ASM221534v1_genomic-predicted_reads_unicycler/assembly.fasta	2	398084	6816226	3607155	3607155	3209071	7214314	7214310	4	0.0001	99.99	99.9999	99.9999	94.4819	99.9999	32	59755	496383448	6816226	1	2		6707	5917	3564
random	repeats	sim3_redo_random-GCF_002215345.1_ASM221534v1_genomic-predicted_reads_unicycler/assembly.fasta	16	108	6763965	447943	1054	1.63304e+06	7214314	7167086	47228	0.6546	99.9924	99.3138	99.9684	93.7506	99.9927	136	59779	499381716	6763965	1	2		6707	5917	3564
true	repeats	sim3_redo-GCF_002812865.1_ASM281286v1_genomic-true_reads_unicycler/assembly.fasta	7	206	4991984	920872	51126	1.72232e+06	6497438	6446106	51332	0.79	99.9901	98.4199	99.2037	76.83	100	25	59737	498372393	4991984	1	2		669	---	---
predicted	repeats	sim3_redo-GCF_002812865.1_ASM281286v1_genomic-predicted_reads_unicycler/assembly.fasta	7	206	4991984	920872	51126	1.72232e+06	6497438	6446106	51332	0.79	99.9901	98.4199	99.2037	76.83	100	25	59213	496642185	4991984	1	2		669	---	---
random	repeats	sim3_redo_random-GCF_002812865.1_ASM281286v1_genomic-predicted_reads_unicycler/assembly.fasta	2	59923	6323802	3.19186e+06	3.19186e+06	3.13194e+06	6497438	6383725	113713	1.7501	99.986	98.2573	100	97.335	100	318	59859	499200116	6323802	1	2		669	---	---
true	repeats	sim3_redo-GCF_002968755.1_ASM296875v1_genomic-true_reads_unicycler/assembly.fasta	4	57053	6586912	1.81197e+06	301948	2.76032e+06	7247865	7247861	4	0.0001	99.9905	100	100	90.8808	100	128	59737	497593456	6586912	1	4		9407	3821	1956
predicted	repeats	sim3_redo-GCF_002968755.1_ASM296875v1_genomic-predicted_reads_unicycler/assembly.fasta	4	57053	6586918	1.81197e+06	301948	2.76032e+06	7247865	7247867	-2	0	99.9905	100	100	91.1582	100	140	59152	489819626	6586918	1	4		9407	3821	1956
random	repeats	sim3_redo_random-GCF_002968755.1_ASM296875v1_genomic-predicted_reads_unicycler/assembly.fasta	14	107	6561956	516514	1136.5	1.68068e+06	7247865	7231195	16670	0.23	99.9868	100	100	90.845	100	571	59930	499375674	6561956	1	4		9407	3821	1956
true	repeats	sim3_redo-GCF_003073695.1_ASM307369v1_genomic-true_reads_unicycler/assembly.fasta	4	57053	6584829	1.81144e+06	301946	2.75942e+06	7245771	7245774	-3	0	99.9903	100	100	90.8782	100	95	59737	496502821	6584829	1	4		9401	3821	1246
predicted	repeats	sim3_redo-GCF_003073695.1_ASM307369v1_genomic-predicted_reads_unicycler/assembly.fasta	4	57053	6584829	1.81144e+06	301946	2.75942e+06	7245771	7245774	-3	0	99.9903	100	100	90.8782	100	95	60147	503129548	6584829	1	4		9401	3821	1246
random	repeats	sim3_redo_random-GCF_003073695.1_ASM307369v1_genomic-predicted_reads_unicycler/assembly.fasta	22	107	6558866	328967	974	1.36283e+06	7245771	7237268	8503	0.1174	99.9902	99.8884	100	90.5527	100	707	59276	494385923	6558866	1	4		9401	3821	1246
true	repeats	sim3_redo-GCF_003073895.1_ASM307389v1_genomic-true_reads_unicycler/assembly.fasta	11	104	6576699	684453	1129	1.87132e+06	7578039	7528979	49060	0.6474	99.9889	99.4428	100	86.7862	100	219	59737	496149285	6576699	1	3		11668	3041	2435
predicted	repeats	sim3_redo-GCF_003073895.1_ASM307389v1_genomic-predicted_reads_unicycler/assembly.fasta	11	104	6576699	684453	1129	1.87132e+06	7578039	7528979	49060	0.6474	99.9889	99.4428	100	86.7862	100	219	60156	496992028	6576699	1	3		11668	3041	2435
random	repeats	sim3_redo_random-GCF_003073895.1_ASM307389v1_genomic-predicted_reads_unicycler/assembly.fasta	33	104	6758772	227742	560	1.15769e+06	7578039	7515501	62538	0.8253	99.9868	98.89	99.7121	89.0155	99.8046	648	59393	496983601	6758772	1	3		11668	3041	2435
true	repeats	sim3_redo-GCF_007833895.1_ASM783389v1_genomic-true_reads_unicycler/assembly.fasta	2	40180	6763252	3401716	3401716	3361536	6796334	6803432	-7098	-0.1044	99.9901	100	100	99.5788	100	59	59737	499032042	6763252	1	2		1368	1352	1081
predicted	repeats	sim3_redo-GCF_007833895.1_ASM783389v1_genomic-predicted_reads_unicycler/assembly.fasta	2	40180	6763234	3401707	3401707	3361527	6796334	6803414	-7080	-0.1042	99.9901	100	100	99.5788	100	77	57918	481416902	6763234	1	2		1368	1352	1081
random	repeats	sim3_redo_random-GCF_007833895.1_ASM783389v1_genomic-predicted_reads_unicycler/assembly.fasta	9	297	6699365	751643	2658	2.10287e+06	6796334	6764786	31548	0.4642	99.9834	99.4099	99.8738	98.5861	100	863	59961	499149992	6699365	1	2		1368	1352	1081
true	repeats	sim3_redo-GCF_900243355.1_RW109_genomic-true_reads_unicycler/assembly.fasta	6	963	7029680	1.29044e+06	77762.5	2.57411e+06	7756224	7742645	13579	0.1751	99.9903	99.7477	99.9227	90.634	100	182	59737	498934707	7029680	1	3		14826	2644	1220
predicted	repeats	sim3_redo-GCF_900243355.1_RW109_genomic-predicted_reads_unicycler/assembly.fasta	6	963	7029680	1.29048e+06	77762.5	2.5741e+06	7756224	7742871	13353	0.1722	99.9905	99.7477	99.9197	90.634	100	208	60472	502620137	7029680	1	3		14826	2644	1220
random	repeats	sim3_redo_random-GCF_900243355.1_RW109_genomic-predicted_reads_unicycler/assembly.fasta	38	108	2025318	201682	494	514545	7756224	7663931	92293	1.1899	99.9748	98.7567	99.9454	26.3586	100	1642	59877	501185922	1951324	2	3		14826	2644	1220
