# Supplementary material for: Ultraplexing: increasing the efficiency of long-read sequencing for hybrid assembly with k-mer-based multiplexing
Source: Genome Biol. 2020 Mar 14;21:68. doi: 10.1186/s13059-020-01974-9 (PMC7071681; doi:10.1186/s13059-020-01974-9)
Supplement: Supplementary file 8 — Additional file 8. Putative plasmids (real data). BLAST results for contigs putatively representing plasmids in two real-data experiments. [file 13059_2020_1974_MOESM8_ESM.xlsx]

## Sheet: Ultraplex_10_Isolates
Isolate + Contig_ID	Hit_ID	Identity	E-value	Plasmid
419_2	CP019567.1	92.658	0	yes
844_2	CP035792.1	99.978	0	yes
1106_2	CP035792.1	99.978	0	yes
1322_2	CP035792.1	99.982	0	yes
1405_2	CP035792.1	99.985	0	yes
1435_2	AP017923.1	98.899	0	yes
1435_3	CP035792.1	99.982	0	yes
1525_2	CP035792.1	99.984	0	yes

## Sheet: Ultraplex_48_Isolates
Isolate + Contig_ID	Length	Depth	Circular	Hit_ID	Identity	E-value	Plasmid
Koeln_1073_2	20730	4.15x	1	gi|1384409205|gb|CP029083.1|	99.99	0	Yes
Koeln_1239_2	20731	6.02x	1	gi|1384409205|gb|CP029083.1|	99.97	0	Yes
Koeln_1278_2	3085	7.27x	1	gi|1016594685|gb|CP015175.1|	100	0	Yes
Koeln_1278_3	2961	4.65x	1	gi|946715075|gb|KR870313.1|	93.56	0	Yes
Koeln_1278_4	2473	4.45x	1	gi|1395803749|gb|CP029648.1|	100	0	Yes
Koeln_1395_2	27406	3.11x	1	gi|1114654502|emb|LT671860.1|	99.88	0	Yes
Koeln_1433_2	27265	1.27x	1	gi|1678165775|gb|CP040666.1|	99.96	0	Yes
Koeln_1433_3	2477	4.18x	1	gi|1395803749|gb|CP029648.1|	99.78	0	Yes
Koeln_1484_2	2473	4.17x	1	gi|1013822629|dbj|LC086373.1|	99.84	0	Yes
Koeln_1500_2	3785	6.39x	1	gi|1737807934|gb|MK775653.1|	99.94	0	Yes
Koeln_1522_2	20730	4.72x	1	gi|1384409205|gb|CP029083.1|	100	0	Yes
Koeln_1591_2	27353	1.82x	1	gi|1518959137|gb|CP033782.1|	98.92	0	Yes
Koeln_1612_2	22726	2.21x	1	gi|260177105|gb|GQ900479.1|	99.8	0	Yes
Koeln_1654_2	32200	2.07x	1	gi|1714031197|gb|CP031276.1|	85.79	0	Yes
Koeln_274_2	17297	2.79x	1	gi|1015534094|gb|CP012975.1|	99.92	0	Yes
Koeln_403_2	25704	3.63x	1	gi|260066116|gb|GQ900414.1|	99.95	0	Yes
Koeln_522_2	17906	1.49x	1	gi|827446143|gb|CP011529.1|	99.98	0	Yes
Koeln_591_2	20651	5.03x	1	gi|1491814861|gb|MH785254.1|	99.98	0	Yes
Koeln_620_2	20730	4.25x	1	gi|1384409205|gb|CP029083.1|	100	0	Yes
Koeln_644_2	17906	2.19x	1	gi|260177105|gb|GQ900479.1|	99.95	0	Yes
Koeln_678_2	25502	1.50x	1	gi|1552475641|emb|LR130510.1|	99.03	0	Yes
Koeln_719_2	20654	5.68x	1	gi|1491814861|gb|MH785254.1|	99.99	0	Yes
Koeln_883_2	17328	1.43x	1	gi|1015534094|gb|CP012975.1|	99.84	0	Yes
Koeln_926_2	8034	3.32x	1	gi|1395889057|gb|CP021143.1|	99.9	0	Yes
Koeln_996_2	25209	3.56x	1	gi|1708633532|gb|MK933276.1|	99.77	0	Yes
Koeln_996_3	2476	10.37x	1	gi|304389162|gb|CP002148.1|	99.87	0	Yes
