# Supplementary material for: Ultraplexing: increasing the efficiency of long-read sequencing for hybrid assembly with k-mer-based multiplexing
Source: Genome Biol. 2020 Mar 14;21:68. doi: 10.1186/s13059-020-01974-9 (PMC7071681; doi:10.1186/s13059-020-01974-9)
Supplement: Supplementary file 9 — Additional file 9. Evaluation of real-data experiments. Assembly accuracy and properties of the utilized reference genomes in two real-data experiments. [file 13059_2020_1974_MOESM9_ESM.xlsx]

## Sheet: Assembly
Single-species, real data
Type	Type_2	Name	Contigs	Shortest	Longest	Mean	Median	Stddev	Original_Length	Assembly_Length	Diff	Diff(%)	Weighted_IDY(%)	Reference_recall	Assembly_precision	Reference_recall_longest	Assembly_precision_longest	SNPs	Assembled_Reads	Assembled_bp	N50	L50
predicted	ultraplex_10x	Koeln_1097	1	2804489	2804489	2804489	2804489	0	2804489	2804489	0	0	100	100	100	100	100	0	88040	743107968	2804489	1
random	ultraplex_10x	Koeln_1097	3	1224	2791086	931892	3365	1.31465e+06	2804489	2795675	8814	0.3143	99.9876	100	100	100	100	161	73728	612049186	2791086	1
predicted	ultraplex_10x	Koeln_1106	2	27268	2819688	1423478	1423478	1396210	2846956	2846956	0	0	100	100	100	99.0422	100	0	66491	512474640	2819688	1
random	ultraplex_10x	Koeln_1106	2	27268	2818375	1.42282e+06	1.42282e+06	1.39555e+06	2846956	2845643	1313	0.0461	100	99.9541	100	98.9963	100	0	73707	608768816	2818375	1
predicted	ultraplex_10x	Koeln_1322	2	27267	2848795	1438031	1438031	1410764	2881240	2876062	5178	0.1797	100	99.9339	100	98.9876	100	0	69920	582020278	2848795	1
random	ultraplex_10x	Koeln_1322	2	27267	2848795	1438031	1438031	1410764	2881240	2876062	5178	0.1797	99.9946	99.9339	100	98.9876	100	64	73980	611329429	2848795	1
predicted	ultraplex_10x	Koeln_1405	2	27268	2860128	1443698	1443698	1416430	2887396	2887396	0	0	100	100	100	99.0556	100	0	70666	579026365	2860128	1
random	ultraplex_10x	Koeln_1405	2	27268	2865066	1446167	1446167	1418899	2887396	2892334	-4938	-0.171	99.969	100	100	99.7982	100	804	73605	611046190	2865066	1
predicted	ultraplex_10x	Koeln_1435	3	27268	2864906	975694	34909	1.33588e+06	2932277	2927083	5194	0.1771	99.9898	100	100	98.4962	100	34	76003	645796403	2864906	1
random	ultraplex_10x	Koeln_1435	3	27268	2858762	973646	34909	1.33298e+06	2932277	2920939	11338	0.3867	99.9925	100	100	98.3136	100	34	73722	608608890	2858762	1
predicted	ultraplex_10x	Koeln_1442	1	2871741	2871741	2871741	2871741	0	2871741	2871741	0	0	100	100	100	100	100	0	79129	686992979	2871741	1
random	ultraplex_10x	Koeln_1442	1	2878591	2878591	2878591	2878591	0	2871741	2878591	-6850	-0.2385	99.9888	99.636	99.3986	99.636	99.3986	175	73677	609089468	2878591	1
predicted	ultraplex_10x	Koeln_1525	2	27159	2863573	1445366	1445366	1418207	2890732	2890732	0	0	99.9901	100	100	99.0605	100	3	74082	618442792	2863573	1
random	ultraplex_10x	Koeln_1525	2	27159	2860533	1443846	1443846	1416687	2890732	2887692	3040	0.1052	99.9923	99.8954	100	98.9559	100	3	73693	609189341	2860533	1
predicted	ultraplex_10x	Koeln_419	2	2348	2823088	1412718	1412718	1410370	2825436	2825436	0	0	99.99	100	100	99.9169	100	1	74175	616700998	2823088	1
random	ultraplex_10x	Koeln_419	2	2348	2817894	1410121	1410121	1407773	2825436	2820242	5194	0.1838	99.9896	100	100	100	100	39	73764	611248459	2817894	1
predicted	ultraplex_10x	Koeln_774	1	2818882	2818882	2818882	2818882	0	2824060	2818882	5178	0.1834	100	99.8166	100	99.8166	100	0	64923	513182554	2818882	1
random	ultraplex_10x	Koeln_774	1	2818882	2818882	2818882	2818882	0	2824060	2818882	5178	0.1834	100	99.8166	100	99.8166	100	0	73627	609200896	2818882	1
predicted	ultraplex_10x	Koeln_844	2	27266	2870548	1448907	1448907	1421641	2897814	2897814	0	0	99.9901	100	100	99.0591	100	1	73038	597413350	2870548	1
random	ultraplex_10x	Koeln_844	3	27266	2814258	963827	49956	1.30849e+06	2897814	2891480	6334	0.2186	99.9892	100	100	97.9411	100	75	72964	604627652	2814258	1
predicted	ultraplex_48x	Koeln_1033	1	2846808	2846808	2846808	2846808	0	2847876	2846808	1068	0.0375	99.99	99.9622	99.9998	99.9622	99.9998	14	30927	420365404	2846808	1
random	ultraplex_48x	Koeln_1033	1	2847292	2847292	2847292	2847292	0	2847876	2847292	584	0.0205	99.9899	100	100	100	100	131	22491	262920482	2847292	1
predicted	ultraplex_48x	Koeln_1073	2	20730	2747884	1384307	1384307	1363577	2768621	2768614	7	0.0003	99.9901	100	100	99.2513	100	15	22187	230911532	2747884	1
random	ultraplex_48x	Koeln_1073	2	20730	2745896	1383313	1383313	1362583	2768621	2766626	1995	0.0721	99.9899	100	100	99.421	100	119	22684	262674181	2745896	1
predicted	ultraplex_48x	Koeln_1108	1	2670925	2670925	2670925	2670925	0	2672314	2670925	1389	0.052	99.993	99.9152	99.9668	99.9152	99.9668	13	28222	349133382	2670925	1
random	ultraplex_48x	Koeln_1108	1	2669227	2669227	2669227	2669227	0	2672314	2669227	3087	0.1155	99.9923	99.9048	100	99.9048	100	111	22529	258047244	2669227	1
predicted	ultraplex_48x	Koeln_1150	1	2788830	2788830	2788830	2788830	0	2790390	2788830	1560	0.0559	99.9902	99.9442	100	99.9442	100	11	20536	233831498	2788830	1
random	ultraplex_48x	Koeln_1150	4	1564	1987158	694066	393770	811966	2790390	2776263	14127	0.5063	99.9854	99.5013	100	71.2415	100	338	22293	257662682	1987158	1
predicted	ultraplex_48x	Koeln_1186	1	2776428	2776428	2776428	2776428	0	2776423	2776428	-5	-0.0002	99.99	100	100	100	100	18	22015	249608563	2776428	1
random	ultraplex_48x	Koeln_1186	4	1223	2736126	692962	17250.5	1.17964e+06	2776423	2771850	4573	0.1647	99.985	99.7928	99.953	98.6033	100	257	22480	265992348	2736126	1
predicted	ultraplex_48x	Koeln_1209	1	2690371	2690371	2690371	2690371	0	2690371	2690371	0	0	99.99	100	100	100	100	2	26182	341718628	2690371	1
random	ultraplex_48x	Koeln_1209	1	2693111	2693111	2693111	2693111	0	2690371	2693111	-2740	-0.1018	99.9855	99.5756	99.4702	99.5756	99.4702	216	22314	258733185	2693111	1
predicted	ultraplex_48x	Koeln_1239	2	20731	2744912	1.38282e+06	1.38282e+06	1.36209e+06	2765676	2765643	33	0.0012	99.9901	100	100	99.2504	100	52	23463	263933426	2744912	1
random	ultraplex_48x	Koeln_1239	9	166	2733728	308488	2136	857478	2765676	2776392	-10716	-0.3875	99.9849	99.582	99.1915	98.1682	99.3093	374	22394	260139253	2733728	1
predicted	ultraplex_48x	Koeln_1278	4	2473	2816598	706279	3023	1.21839e+06	2825117	2825117	0	0	99.99	100	100	99.6985	100	94	22789	243495144	2816598	1
random	ultraplex_48x	Koeln_1278	17	104	2271474	165005	2200	535603	2825117	2805083	20034	0.7091	99.9813	99.6336	100	80.9391	100	444	22626	260281697	2271474	1
predicted	ultraplex_48x	Koeln_1313	1	2734194	2734194	2734194	2734194	0	2734199	2734194	5	0.0002	99.99	100	100	100	100	25	11728	165348673	2734194	1
random	ultraplex_48x	Koeln_1313	25	106	2080311	111350	1628	410534	2734199	2783741	-49542	-1.8119	99.978	99.0551	97.2899	74.8458	98.3683	526	22518	263776523	2080311	1
predicted	ultraplex_48x	Koeln_1352	1	2945531	2945531	2945531	2945531	0	2948281	2945531	2750	0.0933	99.99	99.9075	100	99.9075	100	113	20137	152808872	2945531	1
random	ultraplex_48x	Koeln_1352	25	114	958515	116751	536	271381	2948281	2918787	29494	1.0004	99.9882	98.76	99.7525	32.5077	99.9765	225	22653	263114344	847160	2
predicted	ultraplex_48x	Koeln_1395	7	135	1220969	397224	27403	476708	2791374	2780568	10806	0.3871	99.9888	99.6214	100	43.7539	100	258	15303	111800031	912503	2
random	ultraplex_48x	Koeln_1395	3	5700	2751751	927426	24827	1.29002e+06	2791374	2782278	9096	0.3259	99.9759	99.8119	100	98.7183	100	531	22481	259378672	2751751	1
predicted	ultraplex_48x	Koeln_1433	3	2477	2741461	923734	27263	1.28537e+06	2771208	2771201	7	0.0003	99.9894	100	100	98.9267	100	51	17533	144532094	2741461	1
random	ultraplex_48x	Koeln_1433	6	1392	1733699	462460	20272	672896	2771208	2774762	-3554	-0.1282	99.9887	99.4419	99.3117	62.4361	99.7956	242	22122	258973984	1733699	1
predicted	ultraplex_48x	Koeln_1452	11	1308	1401654	268024	78485	400058	2949972	2948262	1710	0.058	99.9796	100	100	47.8834	100	541	14580	77772695	658091	2
random	ultraplex_48x	Koeln_1452	15	325	1729114	193424	1740	453595	2949972	2901363	48609	1.6478	99.991	98.3577	100	58.7962	100	149	22357	262397075	1729114	1
predicted	ultraplex_48x	Koeln_1484	6	2473	869943	451582	489290	366889	2712116	2709490	2626	0.0968	99.99	99.9203	100	32.0762	100	61	12829	96818304	850627	2
random	ultraplex_48x	Koeln_1484	8	101	1392167	337368	1362	581310	2712116	2698943	13173	0.4857	99.9771	99.3911	99.8727	51.3606	100	546	22283	261671686	1392167	1
predicted	ultraplex_48x	Koeln_1500	2	3785	2732775	1368280	1368280	1364495	2736829	2736560	269	0.0098	99.9883	100	100	99.953	100	146	12714	87783317	2732775	1
random	ultraplex_48x	Koeln_1500	3	3785	2720694	909534	4122	1.28068e+06	2736829	2728601	8228	0.3006	99.9772	99.9109	100	99.5995	100	472	22729	264694497	2720694	1
predicted	ultraplex_48x	Koeln_1522	25	193	679897	109275	43218	159787	2779342	2731884	47458	1.7075	99.9856	98.1359	99.8377	24.4628	100	366	11876	54137091	299385	3
random	ultraplex_48x	Koeln_1522	2	20730	2717263	1.369e+06	1.369e+06	1.34827e+06	2779342	2737993	41349	1.4877	99.9851	98.795	100	98.0491	100	248	22273	258506466	2717263	1
predicted	ultraplex_48x	Koeln_1539	1	2746795	2746795	2746795	2746795	0	2746804	2746795	9	0.0003	99.99	100	100	100	100	41	17340	170867211	2746795	1
random	ultraplex_48x	Koeln_1539	2	6009	2730564	1.36829e+06	1.36829e+06	1.36228e+06	2746804	2736573	10231	0.3725	99.9797	99.5893	99.9533	99.3413	99.9237	496	22280	260248888	2730564	1
predicted	ultraplex_48x	Koeln_1559	15	171	1416325	191838	16511	377143	2883314	2877567	5747	0.1993	99.99	99.714	99.9133	49.1173	99.9921	235	20332	157352150	736979	2
random	ultraplex_48x	Koeln_1559	3	2370	2844715	958781	29259	1.3336e+06	2883314	2876344	6970	0.2417	99.9906	99.5482	99.7864	98.5334	99.8674	167	22408	262829443	2844715	1
predicted	ultraplex_48x	Koeln_1572	1	2858860	2858860	2858860	2858860	0	2858867	2858860	7	0.0002	99.99	100	100	100	100	32	63995	1139989906	2858860	1
random	ultraplex_48x	Koeln_1572	1	2854589	2854589	2854589	2854589	0	2858867	2854589	4278	0.1496	99.98	99.8898	100	99.8898	100	381	22335	263867849	2854589	1
predicted	ultraplex_48x	Koeln_1591	2	27353	2876770	1.45206e+06	1.45206e+06	1.42471e+06	2904316	2904123	193	0.0066	99.9901	99.9882	99.9946	99.0464	99.9946	35	28061	255839994	2876770	1
random	ultraplex_48x	Koeln_1591	8	419	1134370	362134	18316	476419	2904316	2897068	7248	0.2496	99.9688	99.7569	99.9941	39.0715	100	822	22304	262950755	1079672	2
predicted	ultraplex_48x	Koeln_1612	10	4732	834620	271812	110001	284276	2720671	2718121	2550	0.0937	99.9905	99.9102	100	30.6775	100	107	9988	66645602	594025	2
random	ultraplex_48x	Koeln_1612	9	126	2701057	302526	1574	848018	2720671	2722734	-2063	-0.0758	99.9706	99.9762	99.8952	99.2321	99.9471	714	22451	265378710	2701057	1
predicted	ultraplex_48x	Koeln_1632	4	178	2715519	690219	22590	1.16944e+06	2806864	2760877	45987	1.6384	99.9889	98.3637	100	96.7541	100	170	11995	88190805	2715519	1
random	ultraplex_48x	Koeln_1632	3	5055	2753394	923055	10717	1.29425e+06	2806864	2769166	37698	1.3431	99.9554	98.1824	99.5062	97.6288	99.5115	1104	22360	264132637	2753394	1
predicted	ultraplex_48x	Koeln_1654	2	32200	2859990	1446095	1446095	1413895	2892590	2892190	400	0.0138	99.9901	99.9947	100	98.8815	100	112	56131	998332151	2859990	1
random	ultraplex_48x	Koeln_1654	2	32200	2857283	1.44474e+06	1.44474e+06	1.41254e+06	2892590	2889483	3107	0.1074	99.983	100	100	99.492	100	397	22501	256326230	2857283	1
predicted	ultraplex_48x	Koeln_248	10	159	1069284	291917	58889.5	400642	2933430	2919168	14262	0.4862	99.989	99.465	99.9494	36.4466	99.9855	261	19479	143573996	951855	2
random	ultraplex_48x	Koeln_248	1	2928011	2928011	2928011	2928011	0	2933430	2928011	5419	0.1847	99.9886	99.8535	100	99.8535	100	228	22362	258519894	2928011	1
predicted	ultraplex_48x	Koeln_274	2	17297	2768410	1.39285e+06	1.39285e+06	1.37556e+06	2785722	2785707	15	0.0005	99.9901	100	100	99.3791	100	29	8392	85853340	2768410	1
random	ultraplex_48x	Koeln_274	3	6545	2757651	924983	10752	1.29589e+06	2785722	2774948	10774	0.3868	99.9811	99.2095	99.5878	98.5886	99.5852	382	22250	262316169	2757651	1
predicted	ultraplex_48x	Koeln_296	1	2819261	2819261	2819261	2819261	0	2819269	2819261	8	0.0003	99.99	100	100	100	100	19	19465	226923867	2819261	1
random	ultraplex_48x	Koeln_296	2	4122	2812303	1.40821e+06	1.40821e+06	1.40409e+06	2819269	2816425	2844	0.1009	99.986	99.7169	99.8154	99.5488	99.7932	321	22380	263782489	2812303	1
predicted	ultraplex_48x	Koeln_322	1	2821897	2821897	2821897	2821897	0	2821898	2821897	1	0	99.99	100	100	100	100	1	22945	260680091	2821897	1
random	ultraplex_48x	Koeln_322	5	879	2789543	565646	9633	1.11199e+06	2821898	2828228	-6330	-0.2243	99.9893	99.7499	99.5242	98.4132	99.5522	180	22525	262983766	2789543	1
predicted	ultraplex_48x	Koeln_338	11	128	1072154	255518	4111	395939	2814282	2810693	3589	0.1275	99.9898	99.8102	99.9375	38.0971	100	45	23840	244033755	813128	2
random	ultraplex_48x	Koeln_338	1	2807063	2807063	2807063	2807063	0	2814282	2807063	7219	0.2565	99.9897	99.6775	99.9321	99.6775	99.9321	110	22410	259377980	2807063	1
predicted	ultraplex_48x	Koeln_378	1	2752370	2752370	2752370	2752370	0	2752372	2752370	2	0.0001	99.99	100	100	100	100	2	40124	564403097	2752370	1
random	ultraplex_48x	Koeln_378	1	2759855	2759855	2759855	2759855	0	2752372	2759855	-7483	-0.2719	99.9859	100	99.9051	100	99.9051	228	22582	265589844	2759855	1
predicted	ultraplex_48x	Koeln_403	2	25704	2752684	1389194	1389194	1363490	2778350	2778388	-38	-0.0014	99.9901	100	100	99.0748	100	139	65885	1047403664	2752684	1
random	ultraplex_48x	Koeln_403	3	793	2745967	923890	24911	1.28844e+06	2778350	2771671	6679	0.2404	99.9827	99.807	100	98.9104	100	361	22427	259568273	2745967	1
predicted	ultraplex_48x	Koeln_426	1	2842285	2842285	2842285	2842285	0	2842294	2842285	9	0.0003	99.99	100	100	100	100	15	14756	190208333	2842285	1
random	ultraplex_48x	Koeln_426	4	201	2767150	706188	28700	1.18995e+06	2842294	2824751	17543	0.6172	99.968	99.7345	100	97.5294	100	830	22179	259994993	2767150	1
predicted	ultraplex_48x	Koeln_462	1	2843034	2843034	2843034	2843034	0	2848793	2843034	5759	0.2022	99.9926	99.8115	100	99.8115	100	27	38814	588736524	2843034	1
random	ultraplex_48x	Koeln_462	2	1660	2838114	1419887	1419887	1418227	2848793	2839774	9019	0.3166	99.983	99.6638	99.9704	99.6638	100	372	22502	263113208	2838114	1
predicted	ultraplex_48x	Koeln_490	3	90727	1661344	899565	946625	642065	2706366	2698696	7670	0.2834	99.9903	99.7128	99.9955	61.3826	99.9927	39	16747	133776413	1661344	1
random	ultraplex_48x	Koeln_490	2	1223	2698837	1350030	1350030	1348807	2706366	2700060	6306	0.233	99.988	100	100	100	100	239	22441	264096843	2698837	1
predicted	ultraplex_48x	Koeln_522	24	135	725102	116464	12800.5	190896	2799474	2795135	4339	0.155	99.9887	99.8262	99.9785	25.9017	100	251	11301	75862783	420941	3
random	ultraplex_48x	Koeln_522	6	114	2784780	467255	296.5	1.03645e+06	2799474	2803528	-4054	-0.1448	99.9768	100	99.8549	99.349	99.8712	619	22257	262182987	2784780	1
predicted	ultraplex_48x	Koeln_551	1	2838032	2838032	2838032	2838032	0	2840057	2838032	2025	0.0713	99.99	99.9293	100	99.9293	100	56	8795	94315806	2838032	1
random	ultraplex_48x	Koeln_551	8	1372	1330652	351799	27126.5	532133	2840057	2814392	25665	0.9037	99.9779	98.4835	99.3813	46.8999	100	478	22506	261824590	1197481	2
predicted	ultraplex_48x	Koeln_591	5	12925	1117777	547097	761473	449456	2741175	2735485	5690	0.2076	99.9902	99.7928	100	40.7773	100	14	29700	341875581	822659	2
random	ultraplex_48x	Koeln_591	3	125	2716865	912547	20651	1.27587e+06	2741175	2737641	3534	0.1289	99.9885	100	100	99.4235	100	218	22307	261169092	2716865	1
predicted	ultraplex_48x	Koeln_620	2	20730	2779205	1.39997e+06	1.39997e+06	1.37924e+06	2800216	2799935	281	0.01	99.9896	99.9934	100	99.2531	100	147	12302	92211609	2779205	1
random	ultraplex_48x	Koeln_620	21	105	1591121	140030	200	408697	2800216	2940621	-140405	-5.0141	99.9681	99.254	94.5045	56.6671	99.7098	839	22283	260212626	1591121	1
predicted	ultraplex_48x	Koeln_644	2	17905	2738810	1.37836e+06	1.37836e+06	1.36045e+06	2756718	2756715	3	0.0001	99.99	100	100	99.3505	100	8	24858	357302211	2738810	1
random	ultraplex_48x	Koeln_644	6	127	2747832	460442	1161.5	1.02296e+06	2756718	2762650	-5932	-0.2152	99.9776	100	100	100	100	517	22184	258668102	2747832	1
predicted	ultraplex_48x	Koeln_678	6	4189	2430440	468580	93850.5	878970	2823974	2811482	12492	0.4424	99.9901	99.5581	100	86.0647	100	26	31131	378249064	2430440	1
random	ultraplex_48x	Koeln_678	2	25502	2804338	1414920	1414920	1389418	2823974	2829840	-5866	-0.2077	99.9866	100	100	99.4964	100	279	22513	263369243	2804338	1
predicted	ultraplex_48x	Koeln_719	2	20654	2765815	1.39323e+06	1.39323e+06	1.37258e+06	2786310	2786469	-159	-0.0057	99.9901	100	100	99.3505	100	45	36939	534440099	2765815	1
random	ultraplex_48x	Koeln_719	4	1223	2762751	696998	12009.5	1.19269e+06	2786310	2787993	-1683	-0.0604	99.9827	99.977	99.9174	99.1918	100	350	22198	256048212	2762751	1
predicted	ultraplex_48x	Koeln_764	4	51485	1927773	703731	417833	751910	2819041	2814924	4117	0.146	99.9873	99.8569	100	68.3866	100	232	28168	305543519	1927773	1
random	ultraplex_48x	Koeln_764	1	2812836	2812836	2812836	2812836	0	2819041	2812836	6205	0.2201	99.9877	99.7391	99.9536	99.7391	99.9536	192	22295	262509853	2812836	1
predicted	ultraplex_48x	Koeln_794	1	2760757	2760757	2760757	2760757	0	2760735	2760757	-22	-0.0008	99.99	99.9935	99.9932	99.9935	99.9932	93	24192	265505096	2760757	1
random	ultraplex_48x	Koeln_794	4	2199	2763865	703522	24011.5	1.18962e+06	2760735	2814087	-53352	-1.9325	99.9669	99.8641	97.9599	99.4877	99.3628	797	22465	262729984	2763865	1
predicted	ultraplex_48x	Koeln_818	21	158	706920	137549	40668	194394	2896381	2888522	7859	0.2713	99.9847	99.6455	99.9128	24.4088	100	439	20654	167393476	414724	3
random	ultraplex_48x	Koeln_818	1	2887540	2887540	2887540	2887540	0	2896381	2887540	8841	0.3052	99.9734	99.4221	99.7183	99.4221	99.7183	729	22358	258394662	2887540	1
predicted	ultraplex_48x	Koeln_830	1	2747791	2747791	2747791	2747791	0	2747791	2747791	0	0	99.99	100	100	100	100	20	7736	53301549	2747791	1
random	ultraplex_48x	Koeln_830	5	128	2743526	549345	511	1.09709e+06	2747791	2746727	1064	0.0387	99.9853	99.6815	99.7226	99.5883	99.7455	280	22277	257708740	2743526	1
predicted	ultraplex_48x	Koeln_883	7	163	1954698	398959	3141	693847	2793058	2792713	345	0.0124	99.9901	99.8798	99.8913	69.9945	100	141	5738	35061869	1954698	1
random	ultraplex_48x	Koeln_883	4	1308	2352254	697065	217350	970051	2793058	2788261	4797	0.1717	99.9836	99.8848	100	84.218	99.9933	437	22350	262586078	2352254	1
predicted	ultraplex_48x	Koeln_926	21	1308	484157	132106	22922	173454	2786773	2774217	12556	0.4506	99.9828	99.5437	99.9899	17.3739	100	434	14971	88467348	412347	4
random	ultraplex_48x	Koeln_926	4	1223	2770267	695208	4671	1.19804e+06	2786773	2780832	5941	0.2132	99.9833	99.8695	100	99.5342	100	397	22483	262143829	2770267	1
predicted	ultraplex_48x	Koeln_967	10	4396	750794	279838	176344	240113	2803947	2798380	5567	0.1985	99.9677	99.7643	99.9596	26.7762	100	852	11779	59703989	503420	3
random	ultraplex_48x	Koeln_967	4	2807	2801055	706050	10170	1.20956e+06	2803947	2824202	-20255	-0.7224	99.9604	100	99.9578	99.9026	100	1023	22168	257877077	2801055	1
predicted	ultraplex_48x	Koeln_996	10	1308	699084	275630	114670	295724	2759736	2756300	3436	0.1245	99.9895	99.8851	100	25.332	100	209	15501	110741326	694748	2
random	ultraplex_48x	Koeln_996	9	272	2006663	305885	2822	640167	2759736	2752969	6767	0.2452	99.975	99.5503	99.7948	72.7238	100	648	22507	265317513	2006663	1

## Sheet: Reference
Single-species, real data
Type	Type_2	Name	Contigs	Shortest	Longest	Mean	Median	Stddev	Assembly_Length	Assembled_Reads	Assembled_bp	N50	L50
barcoded	ultraplex_10x	Koeln_1097	1	2804489	2804489	2804489	2804489	0	2804489	79941	683239280	2804489	1
barcoded	ultraplex_10x	Koeln_1106	2	27268	2819688	1423478	1423478	1396210	2846956	51986	370055695	2819688	1
barcoded	ultraplex_10x	Koeln_1322	2	27267	2853973	1440620	1440620	1413353	2881240	68512	639436252	2853973	1
barcoded	ultraplex_10x	Koeln_1405	2	27268	2860128	1443698	1443698	1416430	2887396	56899	494407218	2860128	1
barcoded	ultraplex_10x	Koeln_1435	3	27268	2870100	977426	34909	1.33833e+06	2932277	66112	561320379	2870100	1
barcoded	ultraplex_10x	Koeln_1442	1	2871741	2871741	2871741	2871741	0	2871741	64216	587537156	2871741	1
barcoded	ultraplex_10x	Koeln_1525	2	27159	2863573	1445366	1445366	1418207	2890732	46963	412589781	2863573	1
barcoded	ultraplex_10x	Koeln_419	2	2348	2823088	1412718	1412718	1410370	2825436	90272	701328493	2823088	1
barcoded	ultraplex_10x	Koeln_774	1	2824060	2824060	2824060	2824060	0	2824060	64696	492539048	2824060	1
barcoded	ultraplex_10x	Koeln_844	2	27266	2870548	1448907	1448907	1421641	2897814	71733	589434855	2870548	1
barcoded	ultraplex_48x	Koeln_1033	1	2847876	2847876	2847876	2847876	0	2847876	34800	424322978	2847876	1
barcoded	ultraplex_48x	Koeln_1073	2	20730	2747891	1.38431e+06	1.38431e+06	1.36358e+06	2768621	150845	1991033568	2747891	1
barcoded	ultraplex_48x	Koeln_1108	1	2672314	2672314	2672314	2672314	0	2672314	145217	1929822022	2672314	1
barcoded	ultraplex_48x	Koeln_1150	1	2790390	2790390	2790390	2790390	0	2790390	77194	955779299	2790390	1
barcoded	ultraplex_48x	Koeln_1186	1	2776423	2776423	2776423	2776423	0	2776423	22961	286982878	2776423	1
barcoded	ultraplex_48x	Koeln_1209	1	2690371	2690371	2690371	2690371	0	2690371	168140	2034913213	2690371	1
barcoded	ultraplex_48x	Koeln_1239	2	20731	2744945	1382838	1382838	1362107	2765676	144947	1516292612	2744945	1
barcoded	ultraplex_48x	Koeln_1278	4	2473	2816598	706279	3023	1.21839e+06	2825117	130220	959369247	2816598	1
barcoded	ultraplex_48x	Koeln_1313	1	2734199	2734199	2734199	2734199	0	2734199	57299	539128737	2734199	1
barcoded	ultraplex_48x	Koeln_1352	1	2948281	2948281	2948281	2948281	0	2948281	88393	891272874	2948281	1
barcoded	ultraplex_48x	Koeln_1395	2	27406	2763968	1395687	1395687	1368281	2791374	158291	1991748209	2763968	1
barcoded	ultraplex_48x	Koeln_1433	3	2477	2741466	923736	27265	1.28537e+06	2771208	375193	2786693400	2741466	1
barcoded	ultraplex_48x	Koeln_1452	1	2949972	2949972	2949972	2949972	0	2949972	99091	1000054127	2949972	1
barcoded	ultraplex_48x	Koeln_1484	2	2473	2709643	1356058	1356058	1353585	2712116	112201	1016776797	2709643	1
barcoded	ultraplex_48x	Koeln_1500	2	3785	2733044	1.36841e+06	1.36841e+06	1.36463e+06	2736829	142600	1570678425	2733044	1
barcoded	ultraplex_48x	Koeln_1522	2	20730	2758612	1389671	1389671	1368941	2779342	198233	2072196825	2758612	1
barcoded	ultraplex_48x	Koeln_1539	1	2746804	2746804	2746804	2746804	0	2746804	233666	2308198757	2746804	1
barcoded	ultraplex_48x	Koeln_1559	1	2883314	2883314	2883314	2883314	0	2883314	125358	1210198651	2883314	1
barcoded	ultraplex_48x	Koeln_1572	1	2858867	2858867	2858867	2858867	0	2858867	121332	1398415662	2858867	1
barcoded	ultraplex_48x	Koeln_1591	2	27353	2876963	1452158	1452158	1424805	2904316	236807	2106010366	2876963	1
barcoded	ultraplex_48x	Koeln_1612	2	22726	2697945	1.36034e+06	1.36034e+06	1.33761e+06	2720671	148533	1862526178	2697945	1
barcoded	ultraplex_48x	Koeln_1632	1	2806864	2806864	2806864	2806864	0	2806864	82645	1045338316	2806864	1
barcoded	ultraplex_48x	Koeln_1654	2	32200	2860390	1446295	1446295	1414095	2892590	120220	1616664495	2860390	1
barcoded	ultraplex_48x	Koeln_248	1	2933430	2933430	2933430	2933430	0	2933430	78055	1007318002	2933430	1
barcoded	ultraplex_48x	Koeln_274	2	17297	2768425	1392861	1392861	1375564	2785722	93941	1189527794	2768425	1
barcoded	ultraplex_48x	Koeln_296	1	2819269	2819269	2819269	2819269	0	2819269	66379	908372334	2819269	1
barcoded	ultraplex_48x	Koeln_322	1	2821898	2821898	2821898	2821898	0	2821898	25966	328573764	2821898	1
barcoded	ultraplex_48x	Koeln_338	1	2814282	2814282	2814282	2814282	0	2814282	77896	1053082662	2814282	1
barcoded	ultraplex_48x	Koeln_378	1	2752372	2752372	2752372	2752372	0	2752372	68987	941508738	2752372	1
barcoded	ultraplex_48x	Koeln_403	2	25704	2752646	1389175	1389175	1363471	2778350	73911	916805136	2752646	1
barcoded	ultraplex_48x	Koeln_426	1	2842294	2842294	2842294	2842294	0	2842294	68445	872167884	2842294	1
barcoded	ultraplex_48x	Koeln_462	1	2848793	2848793	2848793	2848793	0	2848793	68512	740595602	2848793	1
barcoded	ultraplex_48x	Koeln_490	1	2706366	2706366	2706366	2706366	0	2706366	63244	813550307	2706366	1
barcoded	ultraplex_48x	Koeln_522	2	17906	2781568	1399737	1399737	1381831	2799474	255227	1957070812	2781568	1
barcoded	ultraplex_48x	Koeln_551	1	2840057	2840057	2840057	2840057	0	2840057	60501	690456032	2840057	1
barcoded	ultraplex_48x	Koeln_591	2	20651	2720524	1.37059e+06	1.37059e+06	1.34994e+06	2741175	297075	2593866830	2720524	1
barcoded	ultraplex_48x	Koeln_620	2	20730	2779486	1400108	1400108	1379378	2800216	30427	192734545	2779486	1
barcoded	ultraplex_48x	Koeln_644	2	17906	2738812	1378359	1378359	1360453	2756718	227167	2392724476	2738812	1
barcoded	ultraplex_48x	Koeln_678	2	25502	2798472	1411987	1411987	1386485	2823974	201295	1897551725	2798472	1
barcoded	ultraplex_48x	Koeln_719	2	20654	2765656	1393155	1393155	1372501	2786310	158722	1525692872	2765656	1
barcoded	ultraplex_48x	Koeln_764	1	2819041	2819041	2819041	2819041	0	2819041	196082	1849742283	2819041	1
barcoded	ultraplex_48x	Koeln_794	1	2760735	2760735	2760735	2760735	0	2760735	159533	1432358039	2760735	1
barcoded	ultraplex_48x	Koeln_818	1	2896381	2896381	2896381	2896381	0	2896381	110621	1215742868	2896381	1
barcoded	ultraplex_48x	Koeln_830	1	2747791	2747791	2747791	2747791	0	2747791	221872	2074183864	2747791	1
barcoded	ultraplex_48x	Koeln_883	3	1308	2774422	931019	17328	1.3035e+06	2793058	166230	1720800539	2774422	1
barcoded	ultraplex_48x	Koeln_926	3	1308	2777431	928924	8034	1.30709e+06	2786773	194252	2002136526	2777431	1
barcoded	ultraplex_48x	Koeln_967	1	2803947	2803947	2803947	2803947	0	2803947	35695	345181662	2803947	1
barcoded	ultraplex_48x	Koeln_996	4	1308	2730743	689934	13842.5	1.1783e+06	2759736	11158	112085854	2730743	1
