# Supplementary material for: Ultraplexing: increasing the efficiency of long-read sequencing for hybrid assembly with k-mer-based multiplexing
Source: Genome Biol. 2020 Mar 14;21:68. doi: 10.1186/s13059-020-01974-9 (PMC7071681; doi:10.1186/s13059-020-01974-9)
Supplement: Supplementary file 10 — Additional file 10. Sequencing data summary. Summary statistics of all generated read sets (Oxford Nanopore and Illumina). [file 13059_2020_1974_MOESM10_ESM.xlsx]

## Sheet: Sequencing metrics
	Read Metrics for all sequencing runs
Name:	#Reads:	Shortest Read:	Longest Read:	Mean:	Stddev:	Total Bases:	Coverage:	Description:
UP_bc_10_illumina.fastq	56426836	36	152	147.61	14.2	8329045985	277.635	Barcoded Illumina run for 10 isolates.
UP_bc_10_nanopore.fastq	661330	67	73535	8365.79	6454.32	5532549487	184.418	Barcoded Nanopore run for 10 isolates. Same dataset was used for the Ultraplexing algorithm.
UP_bc_10_nanopore.fastq (mappable reads)	660139	239	73535	8374.03	6454.19	5528023640	184.267	Mapping of barcoded Nanopore run for 10 isolates. (unique reads)
SIM_pool_10_nanopore.fastq	597370	231	60845	8355.29	6221.96	4991200851	166.373	Simulated Nanopore run for 10 isolates. Comparison metrics for the barcoded Nanopore run.
UP_bc_48_illumina.fastq	27954900	36	252	224.17	46.99	6266721381	43.5189	Barcoded Illumina run for 48 isolates
UP_pool_48_nanopore.fastq	1075075	82	182252	11670.6	14685.2	12546784878	87.1305	Nanopore run for 48 isolates, classified using Ultraplexing
UP_pool_48_nanopore.fastq (mappable reads)	1069612	129	182252	11704.7	14700.7	12519501911	86.941	Mapping of the Nanopore run for 48 isolates, used for Ultraplexing (unique reads)
UP_bc_48_nanopore.fastq	6185379	41	208492	10394.6	12130.4	64294434165	446.489	Barcoded Nanopore run for 48 isolates, split into 5 runs, 10 Isolates each.
UP_bc_48_nanopore.fastq (mappable reads)	6153748	152	208492	10424	12153.2	64154626003	445.518	Mapping of the barcoded Nanopore run for 48 isolates. (unique reads)
Name:	#Reads:	Shortest Read:	Longest Read:	Mean:	Total Bases:	Coverage:
barcoding_10_nanopore.fastq	661330	67	73535	8365.79	5532549487	184.418
barcoding_48_nanopore.fastq	6185379	41	208492	10394.6	64294434165	446.489
barcoding_10_nanopore.fastq	661330	67	73535	8365.79	5532549487	184.418
barcoding_10_nanopore_mapping.fastq	660139	239	73535	8374.03	5528023640	184.267
barcoding_48_nanopore.fastq	6185379	41	208492	10394.6	64294434165	446.489
barcoding_nanopore_mapping.fastq	6153748	152	208492	10424	64154626003	445.518
